# Supplementary material for: Chaihu Shugan powder alleviates liver inflammation and hepatic steatosis in NAFLD mice: A network pharmacology study and in vivo experimental validation
Source: Front Pharmacol. 2022 Sep 12;13:967623. doi: 10.3389/fphar.2022.967623 (PMC9512055; doi:10.3389/fphar.2022.967623)
Supplement: Supplementary file 2 [file Table1.XLSX]

## Sheet: Sheet1
Supplemental Table S1 primer information
		Primer（5' to 3'）
FASN	MUS-FASN-F	CTGCGGAAACTTCAGGAAATG
	MUS-FASN-R	GGTTCGGAATGCTATCCAGG
Acly	MUS-Acly-F	AACTTTCTCATTGAACCCTTCG
	MUS-Acly-R	TCCACATCGCCCACATCC
SCD-1	MUS-SCD-1-F	TCTTCCTTATCATTGCCAACACCA
	MUS-SCD-1-R	GCGTTGAGCACCAGAGTGTATCG
ACC	MUS-ACC-F	GGCCAGTGCTATGCTGAGAT
	MUS-ACC-R	AGGGTCAAGTGCTGCTCCA
IL-1β	MUS-IL-1β-F	CCGTGGACCTTCCAGGATGA
	MUS-IL-1β-R	GGGAACGTCACACACCAGCA
IL-6	MUS-IL-6-F	AGTTGCCTTCTTGGGACTGA
	MUS-IL-6-R	TCCACGATTTCCCAGAGAAC
TNF-α	MUS-TNF-α-F	CATCTTCTCAAAATTCGAGTGACAA
	MUS-TNF-α-R	TGGGAGTAGACAAGGTACAACCC
iNOS	MUS-iNOS-F	TGCGCCTTTGCTCATGACATCGA
	MUS-iNOS-R	ATGGATGCTGCTGAGGGCTCTGTT
TNFR1	MUS-TNFR1-F	GGGCACCTTTACGGCTTCC
	MUS-TNFR1-R	GGTTCTCCTTACAGCCACACA
RIPK1	MUS-RIPK1-F	TACTTGCAAAGAAGAGTCGACT
	MUS-RIPK1-R	ATAGGGTTCAGGTGTTCATCAG
TRADD	MUS-TRADD-F	CCACTGACTCTTCAAGACCAG
	MUS-TRADD-R	GTATAGCCCATCACGCTCATAC
β-actin	MUS-β-actin-F	GTGGGGCGCCCCAGGCACCA
	MUS-β-actin-R	CTCCTTAAT-GTCACGCACGATTTC
