# Supplementary material for: Chaihu Shugan powder alleviates liver inflammation and hepatic steatosis in NAFLD mice: A network pharmacology study and in vivo experimental validation
Source: Front Pharmacol. 2022 Sep 12;13:967623. doi: 10.3389/fphar.2022.967623 (PMC9512055; doi:10.3389/fphar.2022.967623)
Supplement: Supplementary file 4 [file Table7.xlsx]

## Sheet: Supplementary Table S7-BP
Supplementary Table S7 The GO and pathway enrichment analyses of 130 overlapping targets（biological processes）
_MEMBER_MyList	_LogP_MyList	GO	_PATTERN_	_RANK_	GiniIndex	Category	CategoryID	Description	PARENT_GO	LogP	Enrichment	Z-score	#TotalGeneInLibrary	#GeneInGO	#GeneInHitList	#GeneInGOAndHitList	%InGO	STDV %InGO	GeneID	Hits	Log(q-value)	EvidenceCutoff	GROUP_ID	FirstInGroupByEnrichment	FirstInGroupByLogP	BestLogPInGroup	BestEnrichmentInGroup	URL
1	-38.2871	GO:0009725	M1	1	0	GO Biological Processes	19	response to hormone	19_GO:0050896 response to stimulus	-38.2871	13.882	23.5384	30198	753	130	45	34.6154	4.17254	31|207|338|595|596|760|836|842|847|857|1281|1385|1432|1545|2099|2353|2805|2932|3162|3569|3586|3643|3692|4313|4609|4780|4843|4846|5447|5465|5467|5468|5743|5770|5970|6256|6517|6696|6720|6772|7040|7076|7124|9370|54658	ACACA|AKT1|APOB|CCND1|BCL2|CA2|CASP3|CASP9|CAT|CAV1|COL3A1|CREB1|MAPK14|CYP1B1|ESR1|FOS|GOT1|GSK3B|HMOX1|IL6|IL10|INSR|EIF6|MMP2|MYC|NFE2L2|NOS2|NOS3|POR|PPARA|PPARD|PPARG|PTGS2|PTPN1|RELA|RXRA|SLC2A4|SPP1|SREBF1|STAT1|TGFB1|TIMP1|TNF|ADIPOQ|UGT1A1	-34.1815	0	1	1	1	-38.2871	17.955
1	-32.1738	GO:1901652	M1	1	0	GO Biological Processes	19	response to peptide	19_GO:0050896 response to stimulus	-32.1738	17.9092	23.5206	30198	441	130	34	26.1538	3.85443	154|207|760|847|857|1281|1385|1432|1545|2805|2932|3383|3586|3643|3692|4313|4314|4318|4609|4780|5447|5465|5468|5743|5770|5970|6517|6720|6772|7076|7124|7157|7412|9370	ADRB2|AKT1|CA2|CAT|CAV1|COL3A1|CREB1|MAPK14|CYP1B1|GOT1|GSK3B|ICAM1|IL10|INSR|EIF6|MMP2|MMP3|MMP9|MYC|NFE2L2|POR|PPARA|PPARG|PTGS2|PTPN1|RELA|SLC2A4|SREBF1|STAT1|TIMP1|TNF|TP53|VCAM1|ADIPOQ	-28.8892	0	1	0	0	-38.2871	17.955
1	-28.1791	GO:0071417	M1	1	0	GO Biological Processes	19	cellular response to organonitrogen compound	19_GO:0050896 response to stimulus	-28.1791	13.6171	20.1743	30198	580	130	34	26.1538	3.85443	154|196|207|760|836|857|1131|1281|1545|1956|2805|2932|3309|3383|3643|3725|4313|4609|4780|4988|5447|5468|5743|5770|5970|6517|6532|6647|6720|6772|7124|7157|7412|9370	ADRB2|AHR|AKT1|CA2|CASP3|CAV1|CHRM3|COL3A1|CYP1B1|EGFR|GOT1|GSK3B|HSPA5|ICAM1|INSR|JUN|MMP2|MYC|NFE2L2|OPRM1|POR|PPARG|PTGS2|PTPN1|RELA|SLC2A4|SLC6A4|SOD1|SREBF1|STAT1|TNF|TP53|VCAM1|ADIPOQ	-25.2925	0	1	0	0	-38.2871	17.955
1	-28.0164	GO:1901699	M1	1	0	GO Biological Processes	19	cellular response to nitrogen compound	19_GO:0050896 response to stimulus	-28.0164	12.7035	19.6775	30198	640	130	35	26.9231	3.89028	154|196|207|760|836|857|1131|1281|1545|1956|2805|2932|3309|3383|3643|3725|4313|4314|4609|4780|4988|5447|5468|5743|5770|5970|6517|6532|6647|6720|6772|7124|7157|7412|9370	ADRB2|AHR|AKT1|CA2|CASP3|CAV1|CHRM3|COL3A1|CYP1B1|EGFR|GOT1|GSK3B|HSPA5|ICAM1|INSR|JUN|MMP2|MMP3|MYC|NFE2L2|OPRM1|POR|PPARG|PTGS2|PTPN1|RELA|SLC2A4|SLC6A4|SOD1|SREBF1|STAT1|TNF|TP53|VCAM1|ADIPOQ	-25.1509	0	1	0	0	-38.2871	17.955
1	-23.8928	GO:0043434	M1	1	0	GO Biological Processes	19	response to peptide hormone	19_GO:0050896 response to stimulus	-23.8928	17.061	19.987	30198	354	130	26	20	3.50823	207|760|847|857|1281|1385|1432|1545|2805|2932|3586|3643|3692|4609|4780|5447|5465|5468|5743|5770|5970|6517|6720|6772|7076|9370	AKT1|CA2|CAT|CAV1|COL3A1|CREB1|MAPK14|CYP1B1|GOT1|GSK3B|IL10|INSR|EIF6|MYC|NFE2L2|POR|PPARA|PPARG|PTGS2|PTPN1|RELA|SLC2A4|SREBF1|STAT1|TIMP1|ADIPOQ	-21.1964	0	1	0	0	-38.2871	17.955
1	-20.5066	GO:0032870	M1	1	0	GO Biological Processes	19	cellular response to hormone stimulus	19_GO:0050896 response to stimulus	-20.5066	12.5563	16.7993	30198	481	130	26	20	3.50823	31|207|338|760|842|857|1545|2099|2353|2805|2932|3643|4609|4780|5447|5465|5467|5468|5770|5970|6256|6517|6720|6772|9370|54658	ACACA|AKT1|APOB|CA2|CASP9|CAV1|CYP1B1|ESR1|FOS|GOT1|GSK3B|INSR|MYC|NFE2L2|POR|PPARA|PPARD|PPARG|PTPN1|RELA|RXRA|SLC2A4|SREBF1|STAT1|ADIPOQ|UGT1A1	-18.0247	0	1	0	0	-38.2871	17.955
1	-20.0237	GO:1901653	M1	1	0	GO Biological Processes	19	cellular response to peptide	19_GO:0050896 response to stimulus	-20.0237	16.7555	18.1844	30198	305	130	22	16.9231	3.28858	154|207|760|857|1545|2805|2932|3383|3643|4609|4780|5447|5468|5770|5970|6517|6720|6772|7124|7157|7412|9370	ADRB2|AKT1|CA2|CAV1|CYP1B1|GOT1|GSK3B|ICAM1|INSR|MYC|NFE2L2|POR|PPARG|PTPN1|RELA|SLC2A4|SREBF1|STAT1|TNF|TP53|VCAM1|ADIPOQ	-17.5603	0	1	0	0	-38.2871	17.955
1	-15.4396	GO:0071375	M1	1	0	GO Biological Processes	19	cellular response to peptide hormone stimulus	19_GO:0050896 response to stimulus	-15.4396	16.5923	15.8792	30198	238	130	17	13.0769	2.95698	207|760|857|1545|2805|2932|3643|4609|4780|5447|5468|5770|5970|6517|6720|6772|9370	AKT1|CA2|CAV1|CYP1B1|GOT1|GSK3B|INSR|MYC|NFE2L2|POR|PPARG|PTPN1|RELA|SLC2A4|SREBF1|STAT1|ADIPOQ	-13.3126	0	1	0	0	-38.2871	17.955
1	-15.092	GO:0032868	M1	1	0	GO Biological Processes	19	response to insulin	19_GO:0050896 response to stimulus	-15.092	17.955	16.0949	30198	207	130	16	12.3077	2.88136	207|847|1432|2805|2932|3586|3643|3692|4609|5465|5468|5770|6517|6720|6772|9370	AKT1|CAT|MAPK14|GOT1|GSK3B|IL10|INSR|EIF6|MYC|PPARA|PPARG|PTPN1|SLC2A4|SREBF1|STAT1|ADIPOQ	-12.9942	0	1	0	0	-38.2871	17.955
1	-10.2918	GO:0032869	M1	1	0	GO Biological Processes	19	cellular response to insulin stimulus	19_GO:0050896 response to stimulus	-10.2918	17.1491	12.9935	30198	149	130	11	8.46154	2.44093	207|2805|2932|3643|4609|5468|5770|6517|6720|6772|9370	AKT1|GOT1|GSK3B|INSR|MYC|PPARG|PTPN1|SLC2A4|SREBF1|STAT1|ADIPOQ	-8.57691	0	1	0	0	-38.2871	17.955
1	-38.0682	GO:0010035	M1	1	0	GO Biological Processes	19	response to inorganic substance	19_GO:0050896 response to stimulus	-38.0682	17.8343	25.4863	30198	521	130	40	30.7692	4.04796	207|338|595|596|836|841|842|847|857|1147|1385|1543|1544|1545|1956|2353|3091|3162|3309|3552|3569|3725|4313|4314|4318|4353|4547|4609|4780|4846|5444|5530|5599|5743|5970|6531|6647|6772|7412|653361	AKT1|APOB|CCND1|BCL2|CASP3|CASP8|CASP9|CAT|CAV1|CHUK|CREB1|CYP1A1|CYP1A2|CYP1B1|EGFR|FOS|HIF1A|HMOX1|HSPA5|IL1A|IL6|JUN|MMP2|MMP3|MMP9|MPO|MTTP|MYC|NFE2L2|NOS3|PON1|PPP3CA|MAPK8|PTGS2|RELA|SLC6A3|SOD1|STAT1|VCAM1|NCF1	-34.1815	0	2	1	1	-38.0682	69.0599
1	-30.5983	GO:0000302	M1	1	0	GO Biological Processes	19	response to reactive oxygen species	19_GO:0050896 response to stimulus	-30.5983	33.9609	28.4212	30198	171	130	25	19.2308	3.4566	207|596|836|847|1147|1545|1956|2353|2950|3091|3162|3552|3569|3725|4313|4318|4353|4780|4846|5599|5970|6647|6772|10645|653361	AKT1|BCL2|CASP3|CAT|CHUK|CYP1B1|EGFR|FOS|GSTP1|HIF1A|HMOX1|IL1A|IL6|JUN|MMP2|MMP9|MPO|NFE2L2|NOS3|MAPK8|RELA|SOD1|STAT1|CAMKK2|NCF1	-27.452	0	2	0	0	-38.0682	69.0599
1	-30.1256	GO:0062197	M1	1	0	GO Biological Processes	19	cellular response to chemical stress	19_GO:0050896 response to stimulus	-30.1256	24.3602	25.21	30198	267	130	28	21.5385	3.60549	207|596|836|847|857|1147|1545|1956|2353|2936|3091|3162|3569|3725|4313|4318|4353|4609|4780|4846|5599|5743|5970|6517|6647|7157|10645|653361	AKT1|BCL2|CASP3|CAT|CAV1|CHUK|CYP1B1|EGFR|FOS|GSR|HIF1A|HMOX1|IL6|JUN|MMP2|MMP9|MPO|MYC|NFE2L2|NOS3|MAPK8|PTGS2|RELA|SLC2A4|SOD1|TP53|CAMKK2|NCF1	-27.0519	0	2	0	0	-38.0682	69.0599
1	-28.1817	GO:0010038	M1	1	0	GO Biological Processes	19	response to metal ion	19_GO:0050896 response to stimulus	-28.1817	19.1922	22.5419	30198	351	130	29	22.3077	3.65128	207|595|596|836|841|842|847|857|1147|1385|1543|1544|1956|2353|3091|3162|3309|3552|3725|4318|4547|4780|5530|5599|5743|6531|6647|7412|653361	AKT1|CCND1|BCL2|CASP3|CASP8|CASP9|CAT|CAV1|CHUK|CREB1|CYP1A1|CYP1A2|EGFR|FOS|HIF1A|HMOX1|HSPA5|IL1A|JUN|MMP9|MTTP|NFE2L2|PPP3CA|MAPK8|PTGS2|SLC6A3|SOD1|VCAM1|NCF1	-25.2925	0	2	0	0	-38.0682	69.0599
1	-27.6886	GO:0006979	M1	1	0	GO Biological Processes	19	response to oxidative stress	19_GO:0050896 response to stimulus	-27.6886	18.4561	22.0621	30198	365	130	29	22.3077	3.65128	207|596|836|847|1147|1545|1956|2353|2936|2950|3091|3162|3552|3569|3725|4313|4318|4353|4780|4846|5599|5743|5970|6647|6772|7157|9370|10645|653361	AKT1|BCL2|CASP3|CAT|CHUK|CYP1B1|EGFR|FOS|GSR|GSTP1|HIF1A|HMOX1|IL1A|IL6|JUN|MMP2|MMP9|MPO|NFE2L2|NOS3|MAPK8|PTGS2|RELA|SOD1|STAT1|TP53|ADIPOQ|CAMKK2|NCF1	-24.8434	0	2	0	0	-38.0682	69.0599
1	-24.7064	GO:0034599	M1	1	0	GO Biological Processes	19	cellular response to oxidative stress	19_GO:0050896 response to stimulus	-24.7064	24.396	22.8484	30198	219	130	23	17.6923	3.34688	207|596|847|1147|1545|1956|2353|2936|3091|3162|3569|3725|4313|4318|4353|4780|4846|5599|5970|6647|7157|10645|653361	AKT1|BCL2|CAT|CHUK|CYP1B1|EGFR|FOS|GSR|HIF1A|HMOX1|IL6|JUN|MMP2|MMP9|MPO|NFE2L2|NOS3|MAPK8|RELA|SOD1|TP53|CAMKK2|NCF1	-21.9959	0	2	0	0	-38.0682	69.0599
1	-22.381	GO:0034614	M1	1	0	GO Biological Processes	19	cellular response to reactive oxygen species	19_GO:0050896 response to stimulus	-22.381	35.4344	24.6431	30198	118	130	18	13.8462	3.02922	207|847|1147|1545|1956|2353|3569|3725|4313|4318|4353|4780|4846|5599|5970|6647|10645|653361	AKT1|CAT|CHUK|CYP1B1|EGFR|FOS|IL6|JUN|MMP2|MMP9|MPO|NFE2L2|NOS3|MAPK8|RELA|SOD1|CAMKK2|NCF1	-19.7615	0	2	0	0	-38.0682	69.0599
1	-17.3234	GO:0071276	M1	1	0	GO Biological Processes	19	cellular response to cadmium ion	19_GO:0050896 response to stimulus	-17.3234	69.0599	27.2377	30198	37	130	11	8.46154	2.44093	207|1147|1544|1956|2353|3162|3725|4318|5599|6647|653361	AKT1|CHUK|CYP1A2|EGFR|FOS|HMOX1|JUN|MMP9|MAPK8|SOD1|NCF1	-15.0752	0	2	0	0	-38.0682	69.0599
1	-16.6435	GO:0046686	M1	1	0	GO Biological Processes	19	response to cadmium ion	19_GO:0050896 response to stimulus	-16.6435	47.2459	23.3795	30198	59	130	12	9.23077	2.53873	207|847|1147|1544|1956|2353|3162|3725|4318|5599|6647|653361	AKT1|CAT|CHUK|CYP1A2|EGFR|FOS|HMOX1|JUN|MMP9|MAPK8|SOD1|NCF1	-14.4336	0	2	0	0	-38.0682	69.0599
1	-16.0138	GO:0071241	M1	1	0	GO Biological Processes	19	cellular response to inorganic substance	19_GO:0050896 response to stimulus	-16.0138	17.9499	16.5912	30198	220	130	17	13.0769	2.95698	207|1147|1385|1543|1544|1956|2353|3162|3309|3725|4314|4318|4780|5599|5743|6647|653361	AKT1|CHUK|CREB1|CYP1A1|CYP1A2|EGFR|FOS|HMOX1|HSPA5|JUN|MMP3|MMP9|NFE2L2|MAPK8|PTGS2|SOD1|NCF1	-13.8473	0	2	0	0	-38.0682	69.0599
1	-15.6849	GO:0071248	M1	1	0	GO Biological Processes	19	cellular response to metal ion	19_GO:0050896 response to stimulus	-15.6849	19.5615	16.8761	30198	190	130	16	12.3077	2.88136	207|1147|1385|1543|1544|1956|2353|3162|3309|3725|4318|4780|5599|5743|6647|653361	AKT1|CHUK|CREB1|CYP1A1|CYP1A2|EGFR|FOS|HMOX1|HSPA5|JUN|MMP9|NFE2L2|MAPK8|PTGS2|SOD1|NCF1	-13.5386	0	2	0	0	-38.0682	69.0599
1	-36.5406	GO:0009410	M1	1	0	GO Biological Processes	19	response to xenobiotic stimulus	19_GO:0050896 response to stimulus	-36.5406	20.8542	26.3172	30198	401	130	36	27.6923	3.92464	196|595|596|836|847|1385|1543|1544|1545|1576|1869|2353|2944|2950|3162|3309|3326|3553|3586|3725|4313|4609|4780|4843|5447|5743|6531|6532|6647|6720|6772|7124|7157|8856|9370|54658	AHR|CCND1|BCL2|CASP3|CAT|CREB1|CYP1A1|CYP1A2|CYP1B1|CYP3A4|E2F1|FOS|GSTM1|GSTP1|HMOX1|HSPA5|HSP90AB1|IL1B|IL10|JUN|MMP2|MYC|NFE2L2|NOS2|POR|PTGS2|SLC6A3|SLC6A4|SOD1|SREBF1|STAT1|TNF|TP53|NR1I2|ADIPOQ|UGT1A1	-32.83	0	3	1	1	-36.5406	24.8885
1	-19.5128	GO:0071466	M1	1	0	GO Biological Processes	19	cellular response to xenobiotic stimulus	19_GO:0050896 response to stimulus	-19.5128	24.8885	20.4158	30198	168	130	18	13.8462	3.02922	196|1543|1544|1545|1576|1869|2944|2950|3309|3553|4609|4780|4843|5447|7157|8856|9370|54658	AHR|CYP1A1|CYP1A2|CYP1B1|CYP3A4|E2F1|GSTM1|GSTP1|HSPA5|IL1B|MYC|NFE2L2|NOS2|POR|TP53|NR1I2|ADIPOQ|UGT1A1	-17.0809	0	3	0	0	-36.5406	24.8885
1	-35.8001	GO:0071396	M1	1	0	GO Biological Processes	19	cellular response to lipid	19_GO:0050896 response to stimulus	-35.8001	17.5489	24.6101	30198	503	130	38	29.2308	3.98906	196|207|842|1066|1385|1432|1545|1869|1956|2002|2099|2932|2950|3552|3553|3569|3576|3586|3627|3949|4313|4609|4843|4846|5054|5465|5467|5599|5970|6256|6347|6373|6532|6696|6720|7040|7124|54658	AHR|AKT1|CASP9|CES1|CREB1|MAPK14|CYP1B1|E2F1|EGFR|ELK1|ESR1|GSK3B|GSTP1|IL1A|IL1B|IL6|CXCL8|IL10|CXCL10|LDLR|MMP2|MYC|NOS2|NOS3|SERPINE1|PPARA|PPARD|MAPK8|RELA|RXRA|CCL2|CXCL11|SLC6A4|SPP1|SREBF1|TGFB1|TNF|UGT1A1	-32.2145	0	4	1	1	-35.8001	24.1058
1	-35.4983	GO:0032496	M1	1	0	GO Biological Processes	19	response to lipopolysaccharide	19_GO:0044419 biological process involved in interspecies interaction between organisms	-35.4983	24.1058	27.2361	30198	318	130	33	25.3846	3.81705	207|338|836|841|842|1432|1543|2353|2950|3552|3553|3569|3576|3586|3627|4353|4843|4846|4988|5054|5467|5599|5743|5970|6197|6347|6373|6401|7040|7056|7124|7412|54658	AKT1|APOB|CASP3|CASP8|CASP9|MAPK14|CYP1A1|FOS|GSTP1|IL1A|IL1B|IL6|CXCL8|IL10|CXCL10|MPO|NOS2|NOS3|OPRM1|SERPINE1|PPARD|MAPK8|PTGS2|RELA|RPS6KA3|CCL2|CXCL11|SELE|TGFB1|THBD|TNF|VCAM1|UGT1A1	-32.0095	0	4	0	0	-35.8001	24.1058
1	-34.5627	GO:0002237	M1	1	0	GO Biological Processes	19	response to molecule of bacterial origin	19_GO:0044419 biological process involved in interspecies interaction between organisms	-34.5627	22.6125	26.3129	30198	339	130	33	25.3846	3.81705	207|338|836|841|842|1432|1543|2353|2950|3552|3553|3569|3576|3586|3627|4353|4843|4846|4988|5054|5467|5599|5743|5970|6197|6347|6373|6401|7040|7056|7124|7412|54658	AKT1|APOB|CASP3|CASP8|CASP9|MAPK14|CYP1A1|FOS|GSTP1|IL1A|IL1B|IL6|CXCL8|IL10|CXCL10|MPO|NOS2|NOS3|OPRM1|SERPINE1|PPARD|MAPK8|PTGS2|RELA|RPS6KA3|CCL2|CXCL11|SELE|TGFB1|THBD|TNF|VCAM1|UGT1A1	-31.1531	0	4	0	0	-35.8001	24.1058
1	-29.7113	GO:0009617	M1	1	0	GO Biological Processes	19	response to bacterium	19_GO:0044419 biological process involved in interspecies interaction between organisms	-29.7113	12.0589	19.9163	30198	732	130	38	29.2308	3.98906	207|338|836|841|842|857|1401|1432|1543|2147|2353|2950|3500|3552|3553|3569|3576|3586|3627|4353|4843|4846|4988|5054|5467|5599|5743|5970|6197|6347|6373|6401|7040|7056|7124|7412|9370|54658	AKT1|APOB|CASP3|CASP8|CASP9|CAV1|CRP|MAPK14|CYP1A1|F2|FOS|GSTP1|IGHG1|IL1A|IL1B|IL6|CXCL8|IL10|CXCL10|MPO|NOS2|NOS3|OPRM1|SERPINE1|PPARD|MAPK8|PTGS2|RELA|RPS6KA3|CCL2|CXCL11|SELE|TGFB1|THBD|TNF|VCAM1|ADIPOQ|UGT1A1	-26.6854	0	4	0	0	-35.8001	24.1058
1	-22.3506	GO:0071216	M1	1	0	GO Biological Processes	19	cellular response to biotic stimulus	19_GO:0050896 response to stimulus	-22.3506	21.3826	20.8015	30198	239	130	22	16.9231	3.28858	207|1432|2932|2950|3309|3552|3553|3569|3576|3586|3627|4843|4846|5054|5467|5599|5970|6347|6373|7040|7124|7157	AKT1|MAPK14|GSK3B|GSTP1|HSPA5|IL1A|IL1B|IL6|CXCL8|IL10|CXCL10|NOS2|NOS3|SERPINE1|PPARD|MAPK8|RELA|CCL2|CXCL11|TGFB1|TNF|TP53	-19.754	0	4	0	0	-35.8001	24.1058
1	-19.5772	GO:0071222	M1	1	0	GO Biological Processes	19	cellular response to lipopolysaccharide	19_GO:0044419 biological process involved in interspecies interaction between organisms	-19.5772	22.0678	19.6557	30198	200	130	19	14.6154	3.0983	207|1432|2950|3552|3553|3569|3576|3586|3627|4843|4846|5054|5467|5599|5970|6347|6373|7040|7124	AKT1|MAPK14|GSTP1|IL1A|IL1B|IL6|CXCL8|IL10|CXCL10|NOS2|NOS3|SERPINE1|PPARD|MAPK8|RELA|CCL2|CXCL11|TGFB1|TNF	-17.1377	0	4	0	0	-35.8001	24.1058
1	-19.0924	GO:0071219	M1	1	0	GO Biological Processes	19	cellular response to molecule of bacterial origin	19_GO:0044419 biological process involved in interspecies interaction between organisms	-19.0924	20.8187	19.0407	30198	212	130	19	14.6154	3.0983	207|1432|2950|3552|3553|3569|3576|3586|3627|4843|4846|5054|5467|5599|5970|6347|6373|7040|7124	AKT1|MAPK14|GSTP1|IL1A|IL1B|IL6|CXCL8|IL10|CXCL10|NOS2|NOS3|SERPINE1|PPARD|MAPK8|RELA|CCL2|CXCL11|TGFB1|TNF	-16.69	0	4	0	0	-35.8001	24.1058
1	-32.3448	GO:0009991	M1	1	0	GO Biological Processes	19	response to extracellular stimulus	19_GO:0050896 response to stimulus	-32.3448	16.9733	23.1712	30198	479	130	35	26.9231	3.89028	154|207|595|596|847|1026|1432|1543|1545|2353|3162|3309|3552|3627|3949|4353|4780|4988|5444|5447|5465|5467|5468|5599|5743|6532|6647|6696|6720|6772|7124|7157|7412|9370|54658	ADRB2|AKT1|CCND1|BCL2|CAT|CDKN1A|MAPK14|CYP1A1|CYP1B1|FOS|HMOX1|HSPA5|IL1A|CXCL10|LDLR|MPO|NFE2L2|OPRM1|PON1|POR|PPARA|PPARD|PPARG|MAPK8|PTGS2|SLC6A4|SOD1|SPP1|SREBF1|STAT1|TNF|TP53|VCAM1|ADIPOQ|UGT1A1	-29.0022	0	5	1	1	-32.3448	27.4234
1	-32.0076	GO:0031667	M1	1	0	GO Biological Processes	19	response to nutrient levels	19_GO:0050896 response to stimulus	-32.0076	17.7084	23.3746	30198	446	130	34	26.1538	3.85443	154|207|595|596|847|1026|1432|1543|1545|3162|3309|3552|3627|3949|4353|4780|4988|5444|5447|5465|5467|5468|5599|5743|6532|6647|6696|6720|6772|7124|7157|7412|9370|54658	ADRB2|AKT1|CCND1|BCL2|CAT|CDKN1A|MAPK14|CYP1A1|CYP1B1|HMOX1|HSPA5|IL1A|CXCL10|LDLR|MPO|NFE2L2|OPRM1|PON1|POR|PPARA|PPARD|PPARG|MAPK8|PTGS2|SLC6A4|SOD1|SPP1|SREBF1|STAT1|TNF|TP53|VCAM1|ADIPOQ|UGT1A1	-28.7741	0	5	0	0	-32.3448	27.4234
1	-19.1768	GO:0007584	M1	1	0	GO Biological Processes	19	response to nutrient	19_GO:0050896 response to stimulus	-19.1768	27.4234	20.8987	30198	144	130	17	13.0769	2.95698	595|847|1543|1545|3162|3552|3627|5447|5467|5468|5743|6532|6696|6772|7412|9370|54658	CCND1|CAT|CYP1A1|CYP1B1|HMOX1|IL1A|CXCL10|POR|PPARD|PPARG|PTGS2|SLC6A4|SPP1|STAT1|VCAM1|ADIPOQ|UGT1A1	-16.7673	0	5	0	0	-32.3448	27.4234
1	-8.80796	GO:0033273	M1	1	0	GO Biological Processes	19	response to vitamin	19_GO:0050896 response to stimulus	-8.80796	24.1343	13.365	30198	77	130	8	6.15385	2.10771	595|847|1543|3552|3627|5467|5743|6696	CCND1|CAT|CYP1A1|IL1A|CXCL10|PPARD|PTGS2|SPP1	-7.20993	0	5	0	0	-32.3448	27.4234
1	-30.6119	GO:0036293	M1	1	0	GO Biological Processes	19	response to decreased oxygen levels	19_GO:0050896 response to stimulus	-30.6119	23.2292	25.011	30198	290	130	29	22.3077	3.65128	207|596|836|847|857|1543|1803|1869|3091|3162|3552|4313|4609|4780|4843|4985|5328|5465|5467|5468|5728|5743|6517|6532|7124|7157|7412|7422|9370	AKT1|BCL2|CASP3|CAT|CAV1|CYP1A1|DPP4|E2F1|HIF1A|HMOX1|IL1A|MMP2|MYC|NFE2L2|NOS2|OPRD1|PLAU|PPARA|PPARD|PPARG|PTEN|PTGS2|SLC2A4|SLC6A4|TNF|TP53|VCAM1|VEGFA|ADIPOQ	-27.452	0	6	1	1	-30.6119	24.8885
1	-29.669	GO:0001666	M1	1	0	GO Biological Processes	19	response to hypoxia	19_GO:0050896 response to stimulus	-29.669	23.4808	24.7153	30198	277	130	28	21.5385	3.60549	596|836|847|857|1543|1803|1869|3091|3162|3552|4313|4609|4780|4843|4985|5328|5465|5467|5468|5728|5743|6517|6532|7124|7157|7412|7422|9370	BCL2|CASP3|CAT|CAV1|CYP1A1|DPP4|E2F1|HIF1A|HMOX1|IL1A|MMP2|MYC|NFE2L2|NOS2|OPRD1|PLAU|PPARA|PPARD|PPARG|PTEN|PTGS2|SLC2A4|SLC6A4|TNF|TP53|VCAM1|VEGFA|ADIPOQ	-26.6854	0	6	0	0	-30.6119	24.8885
1	-29.514	GO:0070482	M1	1	0	GO Biological Processes	19	response to oxygen levels	19_GO:0050896 response to stimulus	-29.514	21.318	23.8737	30198	316	130	29	22.3077	3.65128	207|596|836|847|857|1543|1803|1869|3091|3162|3552|4313|4609|4780|4843|4985|5328|5465|5467|5468|5728|5743|6517|6532|7124|7157|7412|7422|9370	AKT1|BCL2|CASP3|CAT|CAV1|CYP1A1|DPP4|E2F1|HIF1A|HMOX1|IL1A|MMP2|MYC|NFE2L2|NOS2|OPRD1|PLAU|PPARA|PPARD|PPARG|PTEN|PTGS2|SLC2A4|SLC6A4|TNF|TP53|VCAM1|VEGFA|ADIPOQ	-26.5816	0	6	0	0	-30.6119	24.8885
1	-17.1113	GO:0071453	M1	1	0	GO Biological Processes	19	cellular response to oxygen levels	19_GO:0050896 response to stimulus	-17.1113	23.9786	18.859	30198	155	130	16	12.3077	2.88136	207|596|857|1869|3091|3162|4609|4780|4985|5467|5468|5728|5743|6517|7157|7422	AKT1|BCL2|CAV1|E2F1|HIF1A|HMOX1|MYC|NFE2L2|OPRD1|PPARD|PPARG|PTEN|PTGS2|SLC2A4|TP53|VEGFA	-14.8778	0	6	0	0	-30.6119	24.8885
1	-16.3102	GO:0036294	M1	1	0	GO Biological Processes	19	cellular response to decreased oxygen levels	19_GO:0050896 response to stimulus	-16.3102	24.8885	18.6283	30198	140	130	15	11.5385	2.80207	207|596|1869|3091|3162|4609|4780|4985|5467|5468|5728|5743|6517|7157|7422	AKT1|BCL2|E2F1|HIF1A|HMOX1|MYC|NFE2L2|OPRD1|PPARD|PPARG|PTEN|PTGS2|SLC2A4|TP53|VEGFA	-14.1048	0	6	0	0	-30.6119	24.8885
1	-15.1851	GO:0071456	M1	1	0	GO Biological Processes	19	cellular response to hypoxia	19_GO:0050896 response to stimulus	-15.1851	24.6371	17.8955	30198	132	130	14	10.7692	2.7188	596|1869|3091|3162|4609|4780|4985|5467|5468|5728|5743|6517|7157|7422	BCL2|E2F1|HIF1A|HMOX1|MYC|NFE2L2|OPRD1|PPARD|PPARG|PTEN|PTGS2|SLC2A4|TP53|VEGFA	-13.0766	0	6	0	0	-30.6119	24.8885
1	-30.1865	GO:0071407	M1	1	0	GO Biological Processes	19	cellular response to organic cyclic compound	19_GO:0050896 response to stimulus	-30.1865	15.6395	21.8145	30198	505	130	34	26.1538	3.85443	196|836|841|842|857|1066|1131|1385|1543|1545|1956|2002|2099|2932|3309|3326|3553|3586|4313|4609|4988|5465|5467|5743|6256|6347|6532|6647|6696|6772|7040|7124|9370|54658	AHR|CASP3|CASP8|CASP9|CAV1|CES1|CHRM3|CREB1|CYP1A1|CYP1B1|EGFR|ELK1|ESR1|GSK3B|HSPA5|HSP90AB1|IL1B|IL10|MMP2|MYC|OPRM1|PPARA|PPARD|PTGS2|RXRA|CCL2|SLC6A4|SOD1|SPP1|STAT1|TGFB1|TNF|ADIPOQ|UGT1A1	-27.0779	0	7	1	1	-30.1865	30.2169
1	-20.9712	GO:0048545	M1	1	0	GO Biological Processes	19	response to steroid hormone	19_GO:0050896 response to stimulus	-20.9712	18.5161	19.2219	30198	276	130	22	16.9231	3.28858	595|596|836|842|857|1545|2099|2353|2805|3569|3586|5447|5465|5467|5743|6256|6696|6720|7040|7124|9370|54658	CCND1|BCL2|CASP3|CASP9|CAV1|CYP1B1|ESR1|FOS|GOT1|IL6|IL10|POR|PPARA|PPARD|PTGS2|RXRA|SPP1|SREBF1|TGFB1|TNF|ADIPOQ|UGT1A1	-18.4367	0	7	0	0	-30.1865	30.2169
1	-18.7632	GO:0032355	M1	1	0	GO Biological Processes	19	response to estradiol	19_GO:0050896 response to stimulus	-18.7632	30.2169	21.3494	30198	123	130	16	12.3077	2.88136	338|595|836|841|842|847|1545|1956|2099|3586|4313|4609|5743|6532|7040|54658	APOB|CCND1|CASP3|CASP8|CASP9|CAT|CYP1B1|EGFR|ESR1|IL10|MMP2|MYC|PTGS2|SLC6A4|TGFB1|UGT1A1	-16.4016	0	7	0	0	-30.1865	30.2169
1	-14.8657	GO:0051384	M1	1	0	GO Biological Processes	19	response to glucocorticoid	19_GO:0050896 response to stimulus	-14.8657	23.3963	17.402	30198	139	130	14	10.7692	2.7188	595|596|836|842|1545|2353|2805|3569|3586|5447|5743|7124|9370|54658	CCND1|BCL2|CASP3|CASP9|CYP1B1|FOS|GOT1|IL6|IL10|POR|PTGS2|TNF|ADIPOQ|UGT1A1	-12.775	0	7	0	0	-30.1865	30.2169
1	-13.9654	GO:0031960	M1	1	0	GO Biological Processes	19	response to corticosteroid	19_GO:0050896 response to stimulus	-13.9654	20.1993	16.061	30198	161	130	14	10.7692	2.7188	595|596|836|842|1545|2353|2805|3569|3586|5447|5743|7124|9370|54658	CCND1|BCL2|CASP3|CASP9|CYP1B1|FOS|GOT1|IL6|IL10|POR|PTGS2|TNF|ADIPOQ|UGT1A1	-11.9391	0	7	0	0	-30.1865	30.2169
1	-29.6765	GO:0006954	M1	1	0	GO Biological Processes	19	inflammatory response	19_GO:0050896 response to stimulus	-29.6765	15.1012	21.3901	30198	523	130	34	26.1538	3.85443	207|1147|1401|2147|2152|2194|2353|3091|3162|3458|3500|3552|3553|3569|3576|3627|3725|4780|4843|4973|4988|5743|5970|6347|6373|6401|6696|7040|7076|7124|7412|9332|50507|54658	AKT1|CHUK|CRP|F2|F3|FASN|FOS|HIF1A|HMOX1|IFNG|IGHG1|IL1A|IL1B|IL6|CXCL8|CXCL10|JUN|NFE2L2|NOS2|OLR1|OPRM1|PTGS2|RELA|CCL2|CXCL11|SELE|SPP1|TGFB1|TIMP1|TNF|VCAM1|CD163|NOX4|UGT1A1	-26.6854	0	8	1	1	-29.6765	40.6512
1	-15.3007	GO:0002526	M1	1	0	GO Biological Processes	19	acute inflammatory response	19_GO:0050896 response to stimulus	-15.3007	37.1668	20.6202	30198	75	130	12	9.23077	2.53873	1401|2147|2152|3500|3552|3553|3569|4988|7124|7412|9332|54658	CRP|F2|F3|IGHG1|IL1A|IL1B|IL6|OPRM1|TNF|VCAM1|CD163|UGT1A1	-13.1774	0	8	0	0	-29.6765	40.6512
1	-9.41393	GO:0006953	M1	1	0	GO Biological Processes	19	acute-phase response	19_GO:0050896 response to stimulus	-9.41393	40.6512	16.5001	30198	40	130	7	5.38462	1.97964	1401|2147|3552|3553|3569|9332|54658	CRP|F2|IL1A|IL1B|IL6|CD163|UGT1A1	-7.74606	0	8	0	0	-29.6765	40.6512
1	-7.23636	GO:0006959	M1	1	0	GO Biological Processes	19	humoral immune response	19_GO:0002376 immune system process	-7.23636	8.78081	8.76973	30198	291	130	11	8.46154	2.44093	596|1401|2147|3458|3500|3569|3576|3627|6347|6373|7124	BCL2|CRP|F2|IFNG|IGHG1|IL6|CXCL8|CXCL10|CCL2|CXCL11|TNF	-5.76634	0	8	0	0	-29.6765	40.6512
1	-5.17998	GO:0050778	M1	1	0	GO Biological Processes	19	positive regulation of immune response	19_GO:0002376 immune system process	-5.17998	4.91624	6.18998	30198	567	130	12	9.23077	2.53873	581|596|1401|3458|3500|3553|3569|3586|5321|5970|7040|7124	BAX|BCL2|CRP|IFNG|IGHG1|IL1B|IL6|IL10|PLA2G4A|RELA|TGFB1|TNF	-3.91241	0	8	0	0	-29.6765	40.6512
1	-29.5675	GO:0009314	M1	1	0	GO Biological Processes	19	response to radiation	19_GO:0050896 response to stimulus	-29.5675	17.0882	22.2236	30198	435	130	32	24.6154	3.7781	207|581|595|596|836|842|847|1026|1281|1432|1956|2002|2353|3091|3156|3309|3552|3627|4312|4313|4314|4318|4609|4988|5599|5743|5970|7056|7076|7124|7157|7412	AKT1|BAX|CCND1|BCL2|CASP3|CASP9|CAT|CDKN1A|COL3A1|MAPK14|EGFR|ELK1|FOS|HIF1A|HMGCR|HSPA5|IL1A|CXCL10|MMP1|MMP2|MMP3|MMP9|MYC|OPRM1|MAPK8|PTGS2|RELA|THBD|TIMP1|TNF|TP53|VCAM1	-26.6102	0	9	1	1	-29.5675	132.738
1	-22.1233	GO:0009411	M1	1	0	GO Biological Processes	19	response to UV	19_GO:0050896 response to stimulus	-22.1233	29.8213	23.1113	30198	148	130	19	14.6154	3.0983	207|581|595|596|836|842|847|1026|1956|4312|4313|4314|4318|4609|5599|5743|5970|7076|7157	AKT1|BAX|CCND1|BCL2|CASP3|CASP9|CAT|CDKN1A|EGFR|MMP1|MMP2|MMP3|MMP9|MYC|MAPK8|PTGS2|RELA|TIMP1|TP53	-19.5377	0	9	0	0	-29.5675	132.738
1	-21.2783	GO:0009416	M1	1	0	GO Biological Processes	19	response to light stimulus	19_GO:0050896 response to stimulus	-21.2783	17.3465	18.96	30198	308	130	23	17.6923	3.34688	207|581|595|596|836|842|847|1026|1956|2002|2353|3091|3156|4312|4313|4314|4318|4609|5599|5743|5970|7076|7157	AKT1|BAX|CCND1|BCL2|CASP3|CASP9|CAT|CDKN1A|EGFR|ELK1|FOS|HIF1A|HMGCR|MMP1|MMP2|MMP3|MMP9|MYC|MAPK8|PTGS2|RELA|TIMP1|TP53	-18.7341	0	9	0	0	-29.5675	132.738
1	-18.4078	GO:0071214	M1	1	0	GO Biological Processes	19	cellular response to abiotic stimulus	19_GO:0050896 response to stimulus	-18.4078	15.4862	16.9941	30198	315	130	21	16.1538	3.22781	581|836|841|842|1026|1432|2002|3309|3553|3659|4312|4313|4314|4318|4609|5599|5728|5743|6517|7076|7157	BAX|CASP3|CASP8|CASP9|CDKN1A|MAPK14|ELK1|HSPA5|IL1B|IRF1|MMP1|MMP2|MMP3|MMP9|MYC|MAPK8|PTEN|PTGS2|SLC2A4|TIMP1|TP53	-16.0774	0	9	0	0	-29.5675	132.738
1	-18.4078	GO:0104004	M1	1	0	GO Biological Processes	19	cellular response to environmental stimulus	19_GO:0050896 response to stimulus	-18.4078	15.4862	16.9941	30198	315	130	21	16.1538	3.22781	581|836|841|842|1026|1432|2002|3309|3553|3659|4312|4313|4314|4318|4609|5599|5728|5743|6517|7076|7157	BAX|CASP3|CASP8|CASP9|CDKN1A|MAPK14|ELK1|HSPA5|IL1B|IRF1|MMP1|MMP2|MMP3|MMP9|MYC|MAPK8|PTEN|PTGS2|SLC2A4|TIMP1|TP53	-16.0774	0	9	0	0	-29.5675	132.738
1	-15.5551	GO:0070141	M1	1	0	GO Biological Processes	19	response to UV-A	19_GO:0050896 response to stimulus	-15.5551	132.738	32.4182	30198	14	130	8	6.15385	2.10771	207|595|1956|4312|4313|4314|4318|7076	AKT1|CCND1|EGFR|MMP1|MMP2|MMP3|MMP9|TIMP1	-13.4127	0	9	0	0	-29.5675	132.738
1	-13.3231	GO:0071478	M1	1	0	GO Biological Processes	19	cellular response to radiation	19_GO:0050896 response to stimulus	-13.3231	18.1681	15.1479	30198	179	130	14	10.7692	2.7188	581|842|1026|1432|2002|3309|4312|4313|4314|4318|4609|5743|7076|7157	BAX|CASP9|CDKN1A|MAPK14|ELK1|HSPA5|MMP1|MMP2|MMP3|MMP9|MYC|PTGS2|TIMP1|TP53	-11.3313	0	9	0	0	-29.5675	132.738
1	-12.7196	GO:0034644	M1	1	0	GO Biological Processes	19	cellular response to UV	19_GO:0050896 response to stimulus	-12.7196	28.3913	17.1117	30198	90	130	11	8.46154	2.44093	581|842|1026|4312|4313|4314|4318|4609|5743|7076|7157	BAX|CASP9|CDKN1A|MMP1|MMP2|MMP3|MMP9|MYC|PTGS2|TIMP1|TP53	-10.7799	0	9	0	0	-29.5675	132.738
1	-11.5258	GO:0071482	M1	1	0	GO Biological Processes	19	cellular response to light stimulus	19_GO:0050896 response to stimulus	-11.5258	22.2193	14.9906	30198	115	130	11	8.46154	2.44093	581|842|1026|4312|4313|4314|4318|4609|5743|7076|7157	BAX|CASP9|CDKN1A|MMP1|MMP2|MMP3|MMP9|MYC|PTGS2|TIMP1|TP53	-9.68646	0	9	0	0	-29.5675	132.738
1	-9.20819	GO:0071492	M1	1	0	GO Biological Processes	19	cellular response to UV-A	19_GO:0050896 response to stimulus	-9.20819	105.587	22.8122	30198	11	130	5	3.84615	1.68665	4312|4313|4314|4318|7076	MMP1|MMP2|MMP3|MMP9|TIMP1	-7.57032	0	9	0	0	-29.5675	132.738
1	-6.52716	GO:0030198	M1	1	0	GO Biological Processes	19	extracellular matrix organization	19_GO:0009987 cellular process	-6.52716	8.57167	8.23277	30198	271	130	10	7.69231	2.33709	857|1281|1545|4312|4313|4314|4318|5644|7040|7124	CAV1|COL3A1|CYP1B1|MMP1|MMP2|MMP3|MMP9|PRSS1|TGFB1|TNF	-5.12551	0	9	0	0	-29.5675	132.738
1	-6.51246	GO:0043062	M1	1	0	GO Biological Processes	19	extracellular structure organization	19_GO:0009987 cellular process	-6.51246	8.54016	8.21376	30198	272	130	10	7.69231	2.33709	857|1281|1545|4312|4313|4314|4318|5644|7040|7124	CAV1|COL3A1|CYP1B1|MMP1|MMP2|MMP3|MMP9|PRSS1|TGFB1|TNF	-5.11364	0	9	0	0	-29.5675	132.738
1	-6.48325	GO:0045229	M1	1	0	GO Biological Processes	19	external encapsulating structure organization	19_GO:0009987 cellular process	-6.48325	8.47782	8.17602	30198	274	130	10	7.69231	2.33709	857|1281|1545|4312|4313|4314|4318|5644|7040|7124	CAV1|COL3A1|CYP1B1|MMP1|MMP2|MMP3|MMP9|PRSS1|TGFB1|TNF	-5.08935	0	9	0	0	-29.5675	132.738
1	-5.78832	GO:0022617	M1	1	0	GO Biological Processes	19	extracellular matrix disassembly	19_GO:0009987 cellular process	-5.78832	25.2492	10.8223	30198	46	130	5	3.84615	1.68665	4312|4313|4314|4318|5644	MMP1|MMP2|MMP3|MMP9|PRSS1	-4.44943	0	9	0	0	-29.5675	132.738
1	-5.28216	GO:0032963	M1	1	0	GO Biological Processes	19	collagen metabolic process	19_GO:0008152 metabolic process	-5.28216	20.0252	9.53615	30198	58	130	5	3.84615	1.68665	3091|4312|4313|4314|4318	HIF1A|MMP1|MMP2|MMP3|MMP9	-4.00456	0	9	0	0	-29.5675	132.738
1	-4.66542	GO:0030574	M1	1	0	GO Biological Processes	19	collagen catabolic process	19_GO:0008152 metabolic process	-4.66542	24.4518	9.51161	30198	38	130	4	3.07692	1.51461	4312|4313|4314|4318	MMP1|MMP2|MMP3|MMP9	-3.45362	0	9	0	0	-29.5675	132.738
1	-4.34879	GO:0022411	M1	1	0	GO Biological Processes	19	cellular component disassembly	19_GO:0009987 cellular process	-4.34879	6.27817	6.0004	30198	296	130	8	6.15385	2.10771	2932|4312|4313|4314|4318|4609|5578|5644	GSK3B|MMP1|MMP2|MMP3|MMP9|MYC|PRKCA|PRSS1	-3.1697	0	9	0	0	-29.5675	132.738
1	-27.3913	GO:0030335	M1	1	0	GO Biological Processes	19	positive regulation of cell migration	19_GO:0040011 locomotion	-27.3913	13.6887	19.929	30198	560	130	33	25.3846	3.81705	207|596|857|1545|1950|1956|2152|3091|3162|3309|3315|3383|3458|3552|3553|3569|3576|3627|3643|3725|4313|4318|4609|4780|4846|5054|5328|5530|5578|5743|7040|7124|7422	AKT1|BCL2|CAV1|CYP1B1|EGF|EGFR|F3|HIF1A|HMOX1|HSPA5|HSPB1|ICAM1|IFNG|IL1A|IL1B|IL6|CXCL8|CXCL10|INSR|JUN|MMP2|MMP9|MYC|NFE2L2|NOS3|SERPINE1|PLAU|PPP3CA|PRKCA|PTGS2|TGFB1|TNF|VEGFA	-24.5653	0	10	1	1	-27.3913	30.9723
1	-26.8055	GO:2000147	M1	1	0	GO Biological Processes	19	positive regulation of cell motility	19_GO:0040011 locomotion	-26.8055	13.1261	19.4572	30198	584	130	33	25.3846	3.81705	207|596|857|1545|1950|1956|2152|3091|3162|3309|3315|3383|3458|3552|3553|3569|3576|3627|3643|3725|4313|4318|4609|4780|4846|5054|5328|5530|5578|5743|7040|7124|7422	AKT1|BCL2|CAV1|CYP1B1|EGF|EGFR|F3|HIF1A|HMOX1|HSPA5|HSPB1|ICAM1|IFNG|IL1A|IL1B|IL6|CXCL8|CXCL10|INSR|JUN|MMP2|MMP9|MYC|NFE2L2|NOS3|SERPINE1|PLAU|PPP3CA|PRKCA|PTGS2|TGFB1|TNF|VEGFA	-23.998	0	10	0	0	-27.3913	30.9723
1	-26.499	GO:0051272	M1	1	0	GO Biological Processes	19	positive regulation of cellular component movement	19_GO:0051179 localization	-26.499	12.8403	19.2131	30198	597	130	33	25.3846	3.81705	207|596|857|1545|1950|1956|2152|3091|3162|3309|3315|3383|3458|3552|3553|3569|3576|3627|3643|3725|4313|4318|4609|4780|4846|5054|5328|5530|5578|5743|7040|7124|7422	AKT1|BCL2|CAV1|CYP1B1|EGF|EGFR|F3|HIF1A|HMOX1|HSPA5|HSPB1|ICAM1|IFNG|IL1A|IL1B|IL6|CXCL8|CXCL10|INSR|JUN|MMP2|MMP9|MYC|NFE2L2|NOS3|SERPINE1|PLAU|PPP3CA|PRKCA|PTGS2|TGFB1|TNF|VEGFA	-23.7093	0	10	0	0	-27.3913	30.9723
1	-26.4784	GO:0048732	M1	1	0	GO Biological Processes	19	gland development	19_GO:0032502 developmental process	-26.4784	16.7574	20.9132	30198	402	130	29	22.3077	3.65128	207|595|596|857|1385|1543|1545|1950|1956|2002|2099|2194|3091|3162|3569|3586|3643|3725|4313|4609|5728|5970|6531|6647|7040|7124|7422|7498|54658	AKT1|CCND1|BCL2|CAV1|CREB1|CYP1A1|CYP1B1|EGF|EGFR|ELK1|ESR1|FASN|HIF1A|HMOX1|IL6|IL10|INSR|JUN|MMP2|MYC|PTEN|RELA|SLC6A3|SOD1|TGFB1|TNF|VEGFA|XDH|UGT1A1	-23.7057	0	10	0	0	-27.3913	30.9723
1	-26.4525	GO:0040017	M1	1	0	GO Biological Processes	19	positive regulation of locomotion	19_GO:0040011 locomotion	-26.4525	12.7974	19.1762	30198	599	130	33	25.3846	3.81705	207|596|857|1545|1950|1956|2152|3091|3162|3309|3315|3383|3458|3552|3553|3569|3576|3627|3643|3725|4313|4318|4609|4780|4846|5054|5328|5530|5578|5743|7040|7124|7422	AKT1|BCL2|CAV1|CYP1B1|EGF|EGFR|F3|HIF1A|HMOX1|HSPA5|HSPB1|ICAM1|IFNG|IL1A|IL1B|IL6|CXCL8|CXCL10|INSR|JUN|MMP2|MMP9|MYC|NFE2L2|NOS3|SERPINE1|PLAU|PPP3CA|PRKCA|PTGS2|TGFB1|TNF|VEGFA	-23.6962	0	10	0	0	-27.3913	30.9723
1	-19.2488	GO:0035239	M1	1	0	GO Biological Processes	19	tube morphogenesis	19_GO:0032502 developmental process	-19.2488	9.81023	15.0826	30198	663	130	28	21.5385	3.60549	207|338|581|596|836|841|857|1281|1432|1545|1950|1956|2099|3091|3162|3576|3725|3949|4313|4609|4846|5054|5578|5728|5743|6347|7040|7422	AKT1|APOB|BAX|BCL2|CASP3|CASP8|CAV1|COL3A1|MAPK14|CYP1B1|EGF|EGFR|ESR1|HIF1A|HMOX1|CXCL8|JUN|LDLR|MMP2|MYC|NOS3|SERPINE1|PRKCA|PTEN|PTGS2|CCL2|TGFB1|VEGFA	-16.832	0	10	0	0	-27.3913	30.9723
1	-18.225	GO:0048514	M1	1	0	GO Biological Processes	19	blood vessel morphogenesis	19_GO:0032502 developmental process	-18.225	12.6906	15.8832	30198	421	130	23	17.6923	3.34688	207|338|581|841|857|1281|1432|1545|1950|3091|3162|3576|3725|3949|4313|4846|5054|5578|5728|5743|6347|7040|7422	AKT1|APOB|BAX|CASP8|CAV1|COL3A1|MAPK14|CYP1B1|EGF|HIF1A|HMOX1|CXCL8|JUN|LDLR|MMP2|NOS3|SERPINE1|PRKCA|PTEN|PTGS2|CCL2|TGFB1|VEGFA	-15.9181	0	10	0	0	-27.3913	30.9723
1	-17.9192	GO:0050678	M1	1	0	GO Biological Processes	19	regulation of epithelial cell proliferation	19_GO:0050789 regulation of biological process	-17.9192	13.3781	16.0089	30198	382	130	22	16.9231	3.28858	207|581|595|857|1950|1956|2152|3091|3162|3586|3725|4609|5467|5468|5578|5728|6347|6772|7040|7124|7422|7498	AKT1|BAX|CCND1|CAV1|EGF|EGFR|F3|HIF1A|HMOX1|IL10|JUN|MYC|PPARD|PPARG|PRKCA|PTEN|CCL2|STAT1|TGFB1|TNF|VEGFA|XDH	-15.6292	0	10	0	0	-27.3913	30.9723
1	-17.6291	GO:0001568	M1	1	0	GO Biological Processes	19	blood vessel development	19_GO:0032502 developmental process	-17.6291	11.0396	14.9602	30198	505	130	24	18.4615	3.40286	196|207|338|581|841|857|1281|1432|1545|1950|3091|3162|3576|3725|3949|4313|4846|5054|5578|5728|5743|6347|7040|7422	AHR|AKT1|APOB|BAX|CASP8|CAV1|COL3A1|MAPK14|CYP1B1|EGF|HIF1A|HMOX1|CXCL8|JUN|LDLR|MMP2|NOS3|SERPINE1|PRKCA|PTEN|PTGS2|CCL2|TGFB1|VEGFA	-15.3657	0	10	0	0	-27.3913	30.9723
1	-17.2259	GO:0001944	M1	1	0	GO Biological Processes	19	vasculature development	19_GO:0032502 developmental process	-17.2259	10.5989	14.603	30198	526	130	24	18.4615	3.40286	196|207|338|581|841|857|1281|1432|1545|1950|3091|3162|3576|3725|3949|4313|4846|5054|5578|5728|5743|6347|7040|7422	AHR|AKT1|APOB|BAX|CASP8|CAV1|COL3A1|MAPK14|CYP1B1|EGF|HIF1A|HMOX1|CXCL8|JUN|LDLR|MMP2|NOS3|SERPINE1|PRKCA|PTEN|PTGS2|CCL2|TGFB1|VEGFA	-14.9827	0	10	0	0	-27.3913	30.9723
1	-16.3047	GO:0045765	M1	1	0	GO Biological Processes	19	regulation of angiogenesis	19_GO:0032502 developmental process	-16.3047	13.3886	15.2619	30198	347	130	20	15.3846	3.16444	1545|1870|2152|3091|3162|3315|3552|3553|3569|3576|3586|3627|4780|4846|5054|5468|5578|6772|7124|7422	CYP1B1|E2F2|F3|HIF1A|HMOX1|HSPB1|IL1A|IL1B|IL6|CXCL8|IL10|CXCL10|NFE2L2|NOS3|SERPINE1|PPARG|PRKCA|STAT1|TNF|VEGFA	-14.1038	0	10	0	0	-27.3913	30.9723
1	-16.1608	GO:1901342	M1	1	0	GO Biological Processes	19	regulation of vasculature development	19_GO:0032502 developmental process	-16.1608	13.161	15.1121	30198	353	130	20	15.3846	3.16444	1545|1870|2152|3091|3162|3315|3552|3553|3569|3576|3586|3627|4780|4846|5054|5468|5578|6772|7124|7422	CYP1B1|E2F2|F3|HIF1A|HMOX1|HSPB1|IL1A|IL1B|IL6|CXCL8|IL10|CXCL10|NFE2L2|NOS3|SERPINE1|PPARG|PRKCA|STAT1|TNF|VEGFA	-13.9817	0	10	0	0	-27.3913	30.9723
1	-14.7309	GO:0001936	M1	1	0	GO Biological Processes	19	regulation of endothelial cell proliferation	19_GO:0050789 regulation of biological process	-14.7309	19.5752	16.3433	30198	178	130	15	11.5385	2.80207	207|857|1950|2152|3091|3162|3586|3725|5468|5578|6347|6772|7124|7422|7498	AKT1|CAV1|EGF|F3|HIF1A|HMOX1|IL10|JUN|PPARG|PRKCA|CCL2|STAT1|TNF|VEGFA|XDH	-12.6538	0	10	0	0	-27.3913	30.9723
1	-14.4404	GO:0001525	M1	1	0	GO Biological Processes	19	angiogenesis	19_GO:0032502 developmental process	-14.4404	12.9451	14.1918	30198	323	130	18	13.8462	3.02922	207|841|857|1432|1545|1950|3091|3162|3576|3725|4313|4846|5054|5578|5728|5743|6347|7422	AKT1|CASP8|CAV1|MAPK14|CYP1B1|EGF|HIF1A|HMOX1|CXCL8|JUN|MMP2|NOS3|SERPINE1|PRKCA|PTEN|PTGS2|CCL2|VEGFA	-12.3831	0	10	0	0	-27.3913	30.9723
1	-14.0146	GO:0010632	M1	1	0	GO Biological Processes	19	regulation of epithelial cell migration	19_GO:0040011 locomotion	-14.0146	13.6171	14.196	30198	290	130	17	13.0769	2.95698	207|1950|3091|3162|3315|3458|3725|4318|4780|4846|5468|5578|5728|5743|7040|7124|7422	AKT1|EGF|HIF1A|HMOX1|HSPB1|IFNG|JUN|MMP9|NFE2L2|NOS3|PPARG|PRKCA|PTEN|PTGS2|TGFB1|TNF|VEGFA	-11.9822	0	10	0	0	-27.3913	30.9723
1	-13.4942	GO:0010634	M1	1	0	GO Biological Processes	19	positive regulation of epithelial cell migration	19_GO:0040011 locomotion	-13.4942	18.6902	15.3877	30198	174	130	14	10.7692	2.7188	207|1950|3091|3162|3315|3458|3725|4318|4780|4846|5578|5743|7040|7422	AKT1|EGF|HIF1A|HMOX1|HSPB1|IFNG|JUN|MMP9|NFE2L2|NOS3|PRKCA|PTGS2|TGFB1|VEGFA	-11.4884	0	10	0	0	-27.3913	30.9723
1	-13.1571	GO:0045766	M1	1	0	GO Biological Processes	19	positive regulation of angiogenesis	19_GO:0032502 developmental process	-13.1571	17.6744	14.9176	30198	184	130	14	10.7692	2.7188	1545|2152|3091|3162|3315|3552|3553|3576|3586|4780|4846|5054|5578|7422	CYP1B1|F3|HIF1A|HMOX1|HSPB1|IL1A|IL1B|CXCL8|IL10|NFE2L2|NOS3|SERPINE1|PRKCA|VEGFA	-11.1895	0	10	0	0	-27.3913	30.9723
1	-13.1571	GO:1904018	M1	1	0	GO Biological Processes	19	positive regulation of vasculature development	19_GO:0032502 developmental process	-13.1571	17.6744	14.9176	30198	184	130	14	10.7692	2.7188	1545|2152|3091|3162|3315|3552|3553|3576|3586|4780|4846|5054|5578|7422	CYP1B1|F3|HIF1A|HMOX1|HSPB1|IL1A|IL1B|CXCL8|IL10|NFE2L2|NOS3|SERPINE1|PRKCA|VEGFA	-11.1895	0	10	0	0	-27.3913	30.9723
1	-11.9975	GO:0043536	M1	1	0	GO Biological Processes	19	positive regulation of blood vessel endothelial cell migration	19_GO:0040011 locomotion	-11.9975	30.9723	17.0885	30198	75	130	10	7.69231	2.33709	207|3091|3162|3315|4780|4846|5578|5743|7040|7422	AKT1|HIF1A|HMOX1|HSPB1|NFE2L2|NOS3|PRKCA|PTGS2|TGFB1|VEGFA	-10.113	0	10	0	0	-27.3913	30.9723
1	-11.599	GO:0043535	M1	1	0	GO Biological Processes	19	regulation of blood vessel endothelial cell migration	19_GO:0040011 locomotion	-11.599	18.5834	14.1952	30198	150	130	12	9.23077	2.53873	207|3091|3162|3315|4780|4846|5468|5578|5743|7040|7124|7422	AKT1|HIF1A|HMOX1|HSPB1|NFE2L2|NOS3|PPARG|PRKCA|PTGS2|TGFB1|TNF|VEGFA	-9.75171	0	10	0	0	-27.3913	30.9723
1	-11.1056	GO:0050679	M1	1	0	GO Biological Processes	19	positive regulation of epithelial cell proliferation	19_GO:0048518 positive regulation of biological process	-11.1056	14.38	12.7936	30198	210	130	13	10	2.63117	207|595|1950|1956|2152|3091|3162|3586|3725|4609|5578|7124|7422	AKT1|CCND1|EGF|EGFR|F3|HIF1A|HMOX1|IL10|JUN|MYC|PRKCA|TNF|VEGFA	-9.3017	0	10	0	0	-27.3913	30.9723
1	-10.9018	GO:0010595	M1	1	0	GO Biological Processes	19	positive regulation of endothelial cell migration	19_GO:0040011 locomotion	-10.9018	19.5055	13.957	30198	131	130	11	8.46154	2.44093	207|1950|3091|3162|3315|4780|4846|5578|5743|7040|7422	AKT1|EGF|HIF1A|HMOX1|HSPB1|NFE2L2|NOS3|PRKCA|PTGS2|TGFB1|VEGFA	-9.12234	0	10	0	0	-27.3913	30.9723
1	-10.6088	GO:0010594	M1	1	0	GO Biological Processes	19	regulation of endothelial cell migration	19_GO:0040011 locomotion	-10.6088	13.1296	12.1418	30198	230	130	13	10	2.63117	207|1950|3091|3162|3315|4780|4846|5468|5578|5743|7040|7124|7422	AKT1|EGF|HIF1A|HMOX1|HSPB1|NFE2L2|NOS3|PPARG|PRKCA|PTGS2|TGFB1|TNF|VEGFA	-8.86356	0	10	0	0	-27.3913	30.9723
1	-8.87324	GO:0001938	M1	1	0	GO Biological Processes	19	positive regulation of endothelial cell proliferation	19_GO:0048518 positive regulation of biological process	-8.87324	18.8345	12.3775	30198	111	130	9	6.92308	2.22638	207|1950|2152|3091|3162|3586|3725|5578|7422	AKT1|EGF|F3|HIF1A|HMOX1|IL10|JUN|PRKCA|VEGFA	-7.26762	0	10	0	0	-27.3913	30.9723
1	-26.314	GO:0010942	M1	1	0	GO Biological Processes	19	positive regulation of cell death	19_GO:0048518 positive regulation of biological process	-26.314	12.6705	19.0666	30198	605	130	33	25.3846	3.81705	581|836|841|842|857|1026|1029|1509|1545|1869|2002|2353|2932|3162|3458|3486|3569|3586|3725|4313|4314|4318|4609|4843|5468|5599|5728|5743|6347|6647|7124|7157|9370	BAX|CASP3|CASP8|CASP9|CAV1|CDKN1A|CDKN2A|CTSD|CYP1B1|E2F1|ELK1|FOS|GSK3B|HMOX1|IFNG|IGFBP3|IL6|IL10|JUN|MMP2|MMP3|MMP9|MYC|NOS2|PPARG|MAPK8|PTEN|PTGS2|CCL2|SOD1|TNF|TP53|ADIPOQ	-23.5735	0	11	1	1	-26.314	33.1846
1	-26.1851	GO:0008285	M1	1	0	GO Biological Processes	19	negative regulation of cell population proliferation	19_GO:0048519 negative regulation of biological process	-26.1851	10.6393	18.0052	30198	786	130	36	27.6923	3.92464	581|596|836|857|1026|1029|1401|1545|1869|2950|3162|3458|3486|3552|3553|3569|3576|3586|3659|3725|4609|4846|4988|5467|5468|5728|5743|6347|6532|6772|7040|7124|7157|7498|9370|50507	BAX|BCL2|CASP3|CAV1|CDKN1A|CDKN2A|CRP|CYP1B1|E2F1|GSTP1|HMOX1|IFNG|IGFBP3|IL1A|IL1B|IL6|CXCL8|IL10|IRF1|JUN|MYC|NOS3|OPRM1|PPARD|PPARG|PTEN|PTGS2|CCL2|SLC6A4|STAT1|TGFB1|TNF|TP53|XDH|ADIPOQ|NOX4	-23.4598	0	11	0	0	-26.314	33.1846
1	-22.774	GO:0043068	M1	1	0	GO Biological Processes	19	positive regulation of programmed cell death	19_GO:0048518 positive regulation of biological process	-22.774	12.406	17.6355	30198	543	130	29	22.3077	3.65128	581|836|841|842|857|1026|1029|1509|1545|1869|3162|3458|3486|3569|3586|3725|4313|4318|4609|4843|5468|5599|5728|5743|6347|6647|7124|7157|9370	BAX|CASP3|CASP8|CASP9|CAV1|CDKN1A|CDKN2A|CTSD|CYP1B1|E2F1|HMOX1|IFNG|IGFBP3|IL6|IL10|JUN|MMP2|MMP9|MYC|NOS2|PPARG|MAPK8|PTEN|PTGS2|CCL2|SOD1|TNF|TP53|ADIPOQ	-20.1199	0	11	0	0	-26.314	33.1846
1	-22.4437	GO:0048660	M1	1	0	GO Biological Processes	19	regulation of smooth muscle cell proliferation	19_GO:0050789 regulation of biological process	-22.4437	27.1687	22.5645	30198	171	130	20	15.3846	3.16444	207|1026|3162|3458|3486|3569|3586|3725|4313|4318|4609|4846|5467|5468|5728|5743|6772|7040|7124|9370	AKT1|CDKN1A|HMOX1|IFNG|IGFBP3|IL6|IL10|JUN|MMP2|MMP9|MYC|NOS3|PPARD|PPARG|PTEN|PTGS2|STAT1|TGFB1|TNF|ADIPOQ	-19.8123	0	11	0	0	-26.314	33.1846
1	-20.6601	GO:0043065	M1	1	0	GO Biological Processes	19	positive regulation of apoptotic process	19_GO:0048518 positive regulation of biological process	-20.6601	11.8561	16.5635	30198	529	130	27	20.7692	3.55783	581|836|841|842|857|1029|1509|1545|1869|3162|3458|3486|3569|3586|3725|4313|4318|4609|5468|5599|5728|5743|6347|6647|7124|7157|9370	BAX|CASP3|CASP8|CASP9|CAV1|CDKN2A|CTSD|CYP1B1|E2F1|HMOX1|IFNG|IGFBP3|IL6|IL10|JUN|MMP2|MMP9|MYC|PPARG|MAPK8|PTEN|PTGS2|CCL2|SOD1|TNF|TP53|ADIPOQ	-18.1445	0	11	0	0	-26.314	33.1846
1	-13.955	GO:0048661	M1	1	0	GO Biological Processes	19	positive regulation of smooth muscle cell proliferation	19_GO:0048518 positive regulation of biological process	-13.955	29.0365	18.091	30198	96	130	12	9.23077	2.53873	207|3162|3569|3586|3725|4313|4318|4609|5743|6772|7040|7124	AKT1|HMOX1|IL6|IL10|JUN|MMP2|MMP9|MYC|PTGS2|STAT1|TGFB1|TNF	-11.9317	0	11	0	0	-26.314	33.1846
1	-12.1196	GO:0048662	M1	1	0	GO Biological Processes	19	negative regulation of smooth muscle cell proliferation	19_GO:0048519 negative regulation of biological process	-12.1196	31.8209	17.3358	30198	73	130	10	7.69231	2.33709	1026|3162|3458|3486|3586|4846|5467|5468|5728|9370	CDKN1A|HMOX1|IFNG|IGFBP3|IL10|NOS3|PPARD|PPARG|PTEN|ADIPOQ	-10.2307	0	11	0	0	-26.314	33.1846
1	-11.3328	GO:1904705	M1	1	0	GO Biological Processes	19	regulation of vascular associated smooth muscle cell proliferation	19_GO:0050789 regulation of biological process	-11.3328	26.7003	15.7847	30198	87	130	10	7.69231	2.33709	1026|3162|3586|3725|4313|4318|5468|5728|7124|9370	CDKN1A|HMOX1|IL10|JUN|MMP2|MMP9|PPARG|PTEN|TNF|ADIPOQ	-9.50868	0	11	0	0	-26.314	33.1846
1	-7.58211	GO:1904706	M1	1	0	GO Biological Processes	19	negative regulation of vascular associated smooth muscle cell proliferation	19_GO:0048519 negative regulation of biological process	-7.58211	33.1846	13.7242	30198	42	130	6	4.61538	1.84023	1026|3162|3586|5468|5728|9370	CDKN1A|HMOX1|IL10|PPARG|PTEN|ADIPOQ	-6.07926	0	11	0	0	-26.314	33.1846
1	-5.74097	GO:1904707	M1	1	0	GO Biological Processes	19	positive regulation of vascular associated smooth muscle cell proliferation	19_GO:0048518 positive regulation of biological process	-5.74097	24.7119	10.6971	30198	47	130	5	3.84615	1.68665	3586|3725|4313|4318|7124	IL10|JUN|MMP2|MMP9|TNF	-4.40515	0	11	0	0	-26.314	33.1846
1	-22.9421	GO:0071345	M1	1	0	GO Biological Processes	19	cellular response to cytokine stimulus	19_GO:0050896 response to stimulus	-22.9421	10.4695	16.7894	30198	710	130	32	24.6154	3.7781	207|338|1147|1385|1432|1545|2152|2194|2932|3091|3309|3326|3383|3458|3552|3553|3569|3576|3627|3659|4313|4609|4780|4843|5970|6347|6373|6517|6772|7124|7157|7412	AKT1|APOB|CHUK|CREB1|MAPK14|CYP1B1|F3|FASN|GSK3B|HIF1A|HSPA5|HSP90AB1|ICAM1|IFNG|IL1A|IL1B|IL6|CXCL8|CXCL10|IRF1|MMP2|MYC|NFE2L2|NOS2|RELA|CCL2|CXCL11|SLC2A4|STAT1|TNF|TP53|VCAM1	-20.2595	0	12	1	1	-22.9421	21.8493
1	-19.4943	GO:0034612	M1	1	0	GO Biological Processes	19	response to tumor necrosis factor	19_GO:0050896 response to stimulus	-19.4943	21.8493	19.5495	30198	202	130	19	14.6154	3.0983	207|338|836|841|1147|1432|1545|3576|4780|5743|5970|6347|6401|6517|6772|7124|7157|7412|9370	AKT1|APOB|CASP3|CASP8|CHUK|MAPK14|CYP1B1|CXCL8|NFE2L2|PTGS2|RELA|CCL2|SELE|SLC2A4|STAT1|TNF|TP53|VCAM1|ADIPOQ	-17.07	0	12	0	0	-22.9421	21.8493
1	-13.3569	GO:0071356	M1	1	0	GO Biological Processes	19	cellular response to tumor necrosis factor	19_GO:0050896 response to stimulus	-13.3569	18.2702	15.1951	30198	178	130	14	10.7692	2.7188	207|338|1147|1432|1545|3576|4780|5970|6347|6517|6772|7124|7157|7412	AKT1|APOB|CHUK|MAPK14|CYP1B1|CXCL8|NFE2L2|RELA|CCL2|SLC2A4|STAT1|TNF|TP53|VCAM1	-11.3624	0	12	0	0	-22.9421	21.8493
1	-11.3731	GO:0019221	M1	1	0	GO Biological Processes	19	cytokine-mediated signaling pathway	19_GO:0023052 signaling	-11.3731	10.3241	11.7024	30198	360	130	16	12.3077	2.88136	207|1147|2152|3458|3552|3553|3569|3576|3627|3659|5970|6347|6373|6772|7124|7157	AKT1|CHUK|F3|IFNG|IL1A|IL1B|IL6|CXCL8|CXCL10|IRF1|RELA|CCL2|CXCL11|STAT1|TNF|TP53	-9.5452	0	12	0	0	-22.9421	21.8493
1	-22.8826	GO:0009611	M1	1	0	GO Biological Processes	19	response to wounding	19_GO:0050896 response to stimulus	-22.8826	14.4181	18.5353	30198	435	130	27	20.7692	3.55783	581|596|836|1026|1281|1432|1543|2147|2152|3091|3162|3315|3552|3569|3725|4313|4609|4988|5328|5465|5467|5530|6647|7040|7056|7076|7422	BAX|BCL2|CASP3|CDKN1A|COL3A1|MAPK14|CYP1A1|F2|F3|HIF1A|HMOX1|HSPB1|IL1A|IL6|JUN|MMP2|MYC|OPRM1|PLAU|PPARA|PPARD|PPP3CA|SOD1|TGFB1|THBD|TIMP1|VEGFA	-20.2134	0	13	1	1	-22.8826	71.4746
1	-16.7279	GO:0042060	M1	1	0	GO Biological Processes	19	wound healing	19_GO:0050896 response to stimulus	-16.7279	14.0783	15.7075	30198	330	130	20	15.3846	3.16444	836|1026|1281|1432|2147|2152|3091|3162|3315|3552|3569|4988|5328|5465|5467|5530|7040|7056|7076|7422	CASP3|CDKN1A|COL3A1|MAPK14|F2|F3|HIF1A|HMOX1|HSPB1|IL1A|IL6|OPRM1|PLAU|PPARA|PPARD|PPP3CA|TGFB1|THBD|TIMP1|VEGFA	-14.5133	0	13	0	0	-22.8826	71.4746
1	-15.7444	GO:0050878	M1	1	0	GO Biological Processes	19	regulation of body fluid levels	19_GO:0065007 biological regulation	-15.7444	12.5225	14.6835	30198	371	130	20	15.3846	3.16444	595|857|1131|1281|1385|1432|2147|2152|3091|3315|3569|4780|4846|5054|5328|5530|6531|7056|7422|7498	CCND1|CAV1|CHRM3|COL3A1|CREB1|MAPK14|F2|F3|HIF1A|HSPB1|IL6|NFE2L2|NOS3|SERPINE1|PLAU|PPP3CA|SLC6A3|THBD|VEGFA|XDH	-13.5941	0	13	0	0	-22.8826	71.4746
1	-10.9545	GO:1903034	M1	1	0	GO Biological Processes	19	regulation of response to wounding	19_GO:0050896 response to stimulus	-10.9545	16.3971	13.2374	30198	170	130	12	9.23077	2.53873	857|2147|2152|3586|4780|4846|5054|5328|5728|6696|7056|7124	CAV1|F2|F3|IL10|NFE2L2|NOS3|SERPINE1|PLAU|PTEN|SPP1|THBD|TNF	-9.1699	0	13	0	0	-22.8826	71.4746
1	-9.35213	GO:0061041	M1	1	0	GO Biological Processes	19	regulation of wound healing	19_GO:0050896 response to stimulus	-9.35213	16.9556	12.3076	30198	137	130	10	7.69231	2.33709	857|2147|2152|4780|4846|5054|5328|5728|7056|7124	CAV1|F2|F3|NFE2L2|NOS3|SERPINE1|PLAU|PTEN|THBD|TNF	-7.69464	0	13	0	0	-22.8826	71.4746
1	-9.19627	GO:0030193	M1	1	0	GO Biological Processes	19	regulation of blood coagulation	19_GO:0032501 multicellular organismal process	-9.19627	26.9324	14.18	30198	69	130	8	6.15385	2.10771	857|2147|2152|4780|4846|5054|5328|7056	CAV1|F2|F3|NFE2L2|NOS3|SERPINE1|PLAU|THBD	-7.56121	0	13	0	0	-22.8826	71.4746
1	-9.09477	GO:1900046	M1	1	0	GO Biological Processes	19	regulation of hemostasis	19_GO:0050789 regulation of biological process	-9.09477	26.1738	13.9637	30198	71	130	8	6.15385	2.10771	857|2147|2152|4780|4846|5054|5328|7056	CAV1|F2|F3|NFE2L2|NOS3|SERPINE1|PLAU|THBD	-7.46937	0	13	0	0	-22.8826	71.4746
1	-8.94821	GO:0050818	M1	1	0	GO Biological Processes	19	regulation of coagulation	19_GO:0032501 multicellular organismal process	-8.94821	25.1127	13.6555	30198	74	130	8	6.15385	2.10771	857|2147|2152|4780|4846|5054|5328|7056	CAV1|F2|F3|NFE2L2|NOS3|SERPINE1|PLAU|THBD	-7.33339	0	13	0	0	-22.8826	71.4746
1	-8.70446	GO:0030194	M1	1	0	GO Biological Processes	19	positive regulation of blood coagulation	19_GO:0048518 positive regulation of biological process	-8.70446	49.7769	16.9788	30198	28	130	6	4.61538	1.84023	2147|2152|4780|5054|5328|7056	F2|F3|NFE2L2|SERPINE1|PLAU|THBD	-7.11576	0	13	0	0	-22.8826	71.4746
1	-8.70446	GO:1900048	M1	1	0	GO Biological Processes	19	positive regulation of hemostasis	19_GO:0048518 positive regulation of biological process	-8.70446	49.7769	16.9788	30198	28	130	6	4.61538	1.84023	2147|2152|4780|5054|5328|7056	F2|F3|NFE2L2|SERPINE1|PLAU|THBD	-7.11576	0	13	0	0	-22.8826	71.4746
1	-8.60532	GO:0050820	M1	1	0	GO Biological Processes	19	positive regulation of coagulation	19_GO:0048518 positive regulation of biological process	-8.60532	48.0605	16.6716	30198	29	130	6	4.61538	1.84023	2147|2152|4780|5054|5328|7056	F2|F3|NFE2L2|SERPINE1|PLAU|THBD	-7.02294	0	13	0	0	-22.8826	71.4746
1	-8.30082	GO:1903035	M1	1	0	GO Biological Processes	19	negative regulation of response to wounding	19_GO:0048519 negative regulation of biological process	-8.30082	20.8802	12.3501	30198	89	130	8	6.15385	2.10771	2147|4846|5054|5328|5728|6696|7056|7124	F2|NOS3|SERPINE1|PLAU|PTEN|SPP1|THBD|TNF	-6.73741	0	13	0	0	-22.8826	71.4746
1	-7.52355	GO:0061045	M1	1	0	GO Biological Processes	19	negative regulation of wound healing	19_GO:0048519 negative regulation of biological process	-7.52355	22.2746	11.9663	30198	73	130	7	5.38462	1.97964	2147|4846|5054|5328|5728|7056|7124	F2|NOS3|SERPINE1|PLAU|PTEN|THBD|TNF	-6.02517	0	13	0	0	-22.8826	71.4746
1	-7.11301	GO:0010543	M1	1	0	GO Biological Processes	19	regulation of platelet activation	19_GO:0032501 multicellular organismal process	-7.11301	27.8751	12.5057	30198	50	130	6	4.61538	1.84023	2147|3569|4846|5321|5578|7056	F2|IL6|NOS3|PLA2G4A|PRKCA|THBD	-5.65448	0	13	0	0	-22.8826	71.4746
1	-6.64304	GO:0051918	M1	1	0	GO Biological Processes	19	negative regulation of fibrinolysis	19_GO:0048519 negative regulation of biological process	-6.64304	71.4746	16.7113	30198	13	130	4	3.07692	1.51461	2147|5054|5328|7056	F2|SERPINE1|PLAU|THBD	-5.23132	0	13	0	0	-22.8826	71.4746
1	-6.50185	GO:0090303	M1	1	0	GO Biological Processes	19	positive regulation of wound healing	19_GO:0048518 positive regulation of biological process	-6.50185	22.1231	11.0355	30198	63	130	6	4.61538	1.84023	2147|2152|4780|5054|5328|7056	F2|F3|NFE2L2|SERPINE1|PLAU|THBD	-5.10655	0	13	0	0	-22.8826	71.4746
1	-6.07226	GO:0007596	M1	1	0	GO Biological Processes	19	blood coagulation	19_GO:0032501 multicellular organismal process	-6.07226	10.8043	8.47877	30198	172	130	8	6.15385	2.10771	1281|1432|2147|2152|3315|3569|5328|7056	COL3A1|MAPK14|F2|F3|HSPB1|IL6|PLAU|THBD	-4.70674	0	13	0	0	-22.8826	71.4746
1	-6.03437	GO:0050817	M1	1	0	GO Biological Processes	19	coagulation	19_GO:0032501 multicellular organismal process	-6.03437	10.6801	8.42019	30198	174	130	8	6.15385	2.10771	1281|1432|2147|2152|3315|3569|5328|7056	COL3A1|MAPK14|F2|F3|HSPB1|IL6|PLAU|THBD	-4.67146	0	13	0	0	-22.8826	71.4746
1	-6.01888	GO:0051917	M1	1	0	GO Biological Processes	19	regulation of fibrinolysis	19_GO:0048519 negative regulation of biological process	-6.01888	51.6205	14.1255	30198	18	130	4	3.07692	1.51461	2147|5054|5328|7056	F2|SERPINE1|PLAU|THBD	-4.65661	0	13	0	0	-22.8826	71.4746
1	-5.98047	GO:1903036	M1	1	0	GO Biological Processes	19	positive regulation of response to wounding	19_GO:0048518 positive regulation of biological process	-5.98047	18.1007	9.87929	30198	77	130	6	4.61538	1.84023	2147|2152|4780|5054|5328|7056	F2|F3|NFE2L2|SERPINE1|PLAU|THBD	-4.62144	0	13	0	0	-22.8826	71.4746
1	-5.97843	GO:0007599	M1	1	0	GO Biological Processes	19	hemostasis	19_GO:0065007 biological regulation	-5.97843	10.4991	8.33407	30198	177	130	8	6.15385	2.10771	1281|1432|2147|2152|3315|3569|5328|7056	COL3A1|MAPK14|F2|F3|HSPB1|IL6|PLAU|THBD	-4.62069	0	13	0	0	-22.8826	71.4746
1	-5.8368	GO:0030195	M1	1	0	GO Biological Processes	19	negative regulation of blood coagulation	19_GO:0048519 negative regulation of biological process	-5.8368	25.8103	10.9515	30198	45	130	5	3.84615	1.68665	2147|4846|5054|5328|7056	F2|NOS3|SERPINE1|PLAU|THBD	-4.49234	0	13	0	0	-22.8826	71.4746
1	-5.78832	GO:1900047	M1	1	0	GO Biological Processes	19	negative regulation of hemostasis	19_GO:0048519 negative regulation of biological process	-5.78832	25.2492	10.8223	30198	46	130	5	3.84615	1.68665	2147|4846|5054|5328|7056	F2|NOS3|SERPINE1|PLAU|THBD	-4.44943	0	13	0	0	-22.8826	71.4746
1	-5.64944	GO:0050819	M1	1	0	GO Biological Processes	19	negative regulation of coagulation	19_GO:0048519 negative regulation of biological process	-5.64944	23.7033	10.4581	30198	49	130	5	3.84615	1.68665	2147|4846|5054|5328|7056	F2|NOS3|SERPINE1|PLAU|THBD	-4.32089	0	13	0	0	-22.8826	71.4746
1	-4.25893	GO:0033628	M1	1	0	GO Biological Processes	19	regulation of cell adhesion mediated by integrin	19_GO:0050789 regulation of biological process	-4.25893	19.3577	8.36944	30198	48	130	4	3.07692	1.51461	1545|1803|5054|5328	CYP1B1|DPP4|SERPINE1|PLAU	-3.09201	0	13	0	0	-22.8826	71.4746
1	-4.21701	GO:0042730	M1	1	0	GO Biological Processes	19	fibrinolysis	19_GO:0048519 negative regulation of biological process	-4.21701	38.7154	10.5244	30198	18	130	3	2.30769	1.31688	2147|5054|5328	F2|SERPINE1|PLAU	-3.0583	0	13	0	0	-22.8826	71.4746
1	-4.21375	GO:0030168	M1	1	0	GO Biological Processes	19	platelet activation	19_GO:0032501 multicellular organismal process	-4.21375	12.0986	7.16153	30198	96	130	5	3.84615	1.68665	1281|1432|2147|3315|3569	COL3A1|MAPK14|F2|HSPB1|IL6	-3.05585	0	13	0	0	-22.8826	71.4746
1	-4.14375	GO:0010544	M1	1	0	GO Biological Processes	19	negative regulation of platelet activation	19_GO:0048519 negative regulation of biological process	-4.14375	36.6777	10.2288	30198	19	130	3	2.30769	1.31688	2147|4846|7056	F2|NOS3|THBD	-2.99149	0	13	0	0	-22.8826	71.4746
1	-22.7636	GO:0009636	M1	1	0	GO Biological Processes	19	response to toxic substance	19_GO:0050896 response to stimulus	-22.7636	22.3163	21.2909	30198	229	130	22	16.9231	3.28858	196|581|596|847|1066|1543|1545|2353|2936|2944|2950|4353|4780|4846|4985|5444|5743|6532|6647|7124|10327|57016	AHR|BAX|BCL2|CAT|CES1|CYP1A1|CYP1B1|FOS|GSR|GSTM1|GSTP1|MPO|NFE2L2|NOS3|OPRD1|PON1|PTGS2|SLC6A4|SOD1|TNF|AKR1A1|AKR1B10	-20.1199	0	14	1	1	-22.7636	174.219
1	-13.0835	GO:0097237	M1	1	0	GO Biological Processes	19	cellular response to toxic substance	19_GO:0050896 response to stimulus	-13.0835	24.6682	16.5741	30198	113	130	12	9.23077	2.53873	847|2936|2944|2950|4353|4846|4985|5743|6647|7124|10327|57016	CAT|GSR|GSTM1|GSTP1|MPO|NOS3|OPRD1|PTGS2|SOD1|TNF|AKR1A1|AKR1B10	-11.1211	0	14	0	0	-22.7636	174.219
1	-10.8656	GO:0098754	M1	1	0	GO Biological Processes	19	detoxification	19_GO:0098754 detoxification	-10.8656	19.3577	13.8985	30198	132	130	11	8.46154	2.44093	847|2936|2944|2950|4353|4780|4846|5743|6647|10327|57016	CAT|GSR|GSTM1|GSTP1|MPO|NFE2L2|NOS3|PTGS2|SOD1|AKR1A1|AKR1B10	-9.09286	0	14	0	0	-22.7636	174.219
1	-10.5031	GO:1990748	M1	1	0	GO Biological Processes	19	cellular detoxification	19_GO:0098754 detoxification	-10.5031	22.1231	14.2567	30198	105	130	10	7.69231	2.33709	847|2936|2944|2950|4353|4846|5743|6647|10327|57016	CAT|GSR|GSTM1|GSTP1|MPO|NOS3|PTGS2|SOD1|AKR1A1|AKR1B10	-8.77478	0	14	0	0	-22.7636	174.219
1	-6.88847	GO:0098869	M1	1	0	GO Biological Processes	19	cellular oxidant detoxification	19_GO:0098754 detoxification	-6.88847	18.0672	10.6621	30198	90	130	7	5.38462	1.97964	847|2936|2950|4353|4846|5743|6647	CAT|GSR|GSTP1|MPO|NOS3|PTGS2|SOD1	-5.45283	0	14	0	0	-22.7636	174.219
1	-6.50746	GO:1901685	M1	1	0	GO Biological Processes	19	glutathione derivative metabolic process	19_GO:0008152 metabolic process	-6.50746	174.219	22.7807	30198	4	130	3	2.30769	1.31688	2944|2950|10327	GSTM1|GSTP1|AKR1A1	-5.11076	0	14	0	0	-22.7636	174.219
1	-6.50746	GO:1901687	M1	1	0	GO Biological Processes	19	glutathione derivative biosynthetic process	19_GO:0008152 metabolic process	-6.50746	174.219	22.7807	30198	4	130	3	2.30769	1.31688	2944|2950|10327	GSTM1|GSTP1|AKR1A1	-5.11076	0	14	0	0	-22.7636	174.219
1	-3.96556	GO:0006790	M1	1	0	GO Biological Processes	19	sulfur compound metabolic process	19_GO:0008152 metabolic process	-3.96556	5.53077	5.4914	30198	336	130	8	6.15385	2.10771	31|2936|2944|2950|6647|7498|10327|50507	ACACA|GSR|GSTM1|GSTP1|SOD1|XDH|AKR1A1|NOX4	-2.83133	0	14	0	0	-22.7636	174.219
1	-3.76809	GO:0006749	M1	1	0	GO Biological Processes	19	glutathione metabolic process	19_GO:0008152 metabolic process	-3.76809	14.5183	7.11843	30198	64	130	4	3.07692	1.51461	2936|2944|2950|6647	GSR|GSTM1|GSTP1|SOD1	-2.65595	0	14	0	0	-22.7636	174.219
1	-2.96267	GO:0006575	M1	1	0	GO Biological Processes	19	cellular modified amino acid metabolic process	19_GO:0008152 metabolic process	-2.96267	6.48861	4.84275	30198	179	130	5	3.84615	1.68665	2936|2944|2950|5447|6647	GSR|GSTM1|GSTP1|POR|SOD1	-1.92512	0	14	0	0	-22.7636	174.219
1	-2.49469	GO:0044272	M1	1	0	GO Biological Processes	19	sulfur compound biosynthetic process	19_GO:0008152 metabolic process	-2.49469	6.63692	4.39569	30198	140	130	4	3.07692	1.51461	31|2944|2950|10327	ACACA|GSTM1|GSTP1|AKR1A1	-1.48942	0	14	0	0	-22.7636	174.219
1	-22.3506	GO:0097305	M1	1	0	GO Biological Processes	19	response to alcohol	19_GO:0050896 response to stimulus	-22.3506	21.3826	20.8015	30198	239	130	22	16.9231	3.28858	31|196|207|595|841|847|1066|1385|1545|2353|4609|4988|5465|6517|6531|6647|6720|7040|7124|7412|9370|54658	ACACA|AHR|AKT1|CCND1|CASP8|CAT|CES1|CREB1|CYP1B1|FOS|MYC|OPRM1|PPARA|SLC2A4|SLC6A3|SOD1|SREBF1|TGFB1|TNF|VCAM1|ADIPOQ|UGT1A1	-19.754	0	15	1	1	-22.3506	27.3285
1	-15.8305	GO:0045471	M1	1	0	GO Biological Processes	19	response to ethanol	19_GO:0050896 response to stimulus	-15.8305	27.3285	18.9221	30198	119	130	14	10.7692	2.7188	595|841|847|4609|4988|5465|6517|6531|6647|6720|7124|7412|9370|54658	CCND1|CASP8|CAT|MYC|OPRM1|PPARA|SLC2A4|SLC6A3|SOD1|SREBF1|TNF|VCAM1|ADIPOQ|UGT1A1	-13.6762	0	15	0	0	-22.3506	27.3285
1	-21.9942	GO:0045596	M1	1	0	GO Biological Processes	19	negative regulation of cell differentiation	19_GO:0032502 developmental process	-21.9942	10.3019	16.361	30198	699	130	31	23.8462	3.73752	595|857|1401|1869|1956|2147|2932|3458|3552|3553|3569|3627|3659|3949|4318|4609|4780|5465|5467|5468|5530|5728|6532|6696|6772|7040|7124|7157|7422|7498|9370	CCND1|CAV1|CRP|E2F1|EGFR|F2|GSK3B|IFNG|IL1A|IL1B|IL6|CXCL10|IRF1|LDLR|MMP9|MYC|NFE2L2|PPARA|PPARD|PPARG|PPP3CA|PTEN|SLC6A4|SPP1|STAT1|TGFB1|TNF|TP53|VEGFA|XDH|ADIPOQ	-19.4193	0	16	1	1	-21.9942	15.4006
1	-14.3459	GO:0060284	M1	1	0	GO Biological Processes	19	regulation of cell development	19_GO:0032502 developmental process	-14.3459	9.7368	12.9663	30198	501	130	21	16.1538	3.22781	207|596|1869|2147|2932|3091|3458|3552|3553|3569|3949|4609|4988|5530|5728|6696|7040|7124|7157|7422|9370	AKT1|BCL2|E2F1|F2|GSK3B|HIF1A|IFNG|IL1A|IL1B|IL6|LDLR|MYC|OPRM1|PPP3CA|PTEN|SPP1|TGFB1|TNF|TP53|VEGFA|ADIPOQ	-12.2949	0	16	0	0	-21.9942	15.4006
1	-11.3009	GO:0050767	M1	1	0	GO Biological Processes	19	regulation of neurogenesis	19_GO:0032502 developmental process	-11.3009	10.2107	11.6248	30198	364	130	16	12.3077	2.88136	1869|2147|3091|3458|3553|3569|3949|4609|4988|5530|5728|6696|7040|7124|7157|7422	E2F1|F2|HIF1A|IFNG|IL1B|IL6|LDLR|MYC|OPRM1|PPP3CA|PTEN|SPP1|TGFB1|TNF|TP53|VEGFA	-9.47866	0	16	0	0	-21.9942	15.4006
1	-11.0509	GO:0051960	M1	1	0	GO Biological Processes	19	regulation of nervous system development	19_GO:0032502 developmental process	-11.0509	8.91415	11.0339	30198	443	130	17	13.0769	2.95698	207|1869|2147|3091|3458|3553|3569|3949|4609|4988|5530|5728|6696|7040|7124|7157|7422	AKT1|E2F1|F2|HIF1A|IFNG|IL1B|IL6|LDLR|MYC|OPRM1|PPP3CA|PTEN|SPP1|TGFB1|TNF|TP53|VEGFA	-9.25763	0	16	0	0	-21.9942	15.4006
1	-10.6343	GO:0010721	M1	1	0	GO Biological Processes	19	negative regulation of cell development	19_GO:0032502 developmental process	-10.6343	15.4006	12.7772	30198	181	130	12	9.23077	2.53873	2147|2932|3552|3553|3569|3949|5530|5728|6696|7124|7157|7422	F2|GSK3B|IL1A|IL1B|IL6|LDLR|PPP3CA|PTEN|SPP1|TNF|TP53|VEGFA	-8.88217	0	16	0	0	-21.9942	15.4006
1	-8.93176	GO:0051129	M1	1	0	GO Biological Processes	19	negative regulation of cellular component organization	19_GO:0048519 negative regulation of biological process	-8.93176	6.03357	8.81446	30198	693	130	18	13.8462	3.02922	207|857|1803|2932|3309|3553|3627|3949|4985|5468|5530|5728|6696|7040|7124|7157|7422|9370	AKT1|CAV1|DPP4|GSK3B|HSPA5|IL1B|CXCL10|LDLR|OPRD1|PPARG|PPP3CA|PTEN|SPP1|TGFB1|TNF|TP53|VEGFA|ADIPOQ	-7.3181	0	16	0	0	-21.9942	15.4006
1	-8.17175	GO:0010720	M1	1	0	GO Biological Processes	19	positive regulation of cell development	19_GO:0032502 developmental process	-8.17175	9.38555	9.54922	30198	297	130	12	9.23077	2.53873	596|1869|3091|3458|3553|3569|4609|4988|7040|7124|7422|9370	BCL2|E2F1|HIF1A|IFNG|IL1B|IL6|MYC|OPRM1|TGFB1|TNF|VEGFA|ADIPOQ	-6.61853	0	16	0	0	-21.9942	15.4006
1	-7.98089	GO:0050768	M1	1	0	GO Biological Processes	19	negative regulation of neurogenesis	19_GO:0032502 developmental process	-7.98089	14.9331	10.8651	30198	140	130	9	6.92308	2.22638	2147|3553|3569|3949|5530|5728|6696|7124|7157	F2|IL1B|IL6|LDLR|PPP3CA|PTEN|SPP1|TNF|TP53	-6.44253	0	16	0	0	-21.9942	15.4006
1	-7.84755	GO:0051961	M1	1	0	GO Biological Processes	19	negative regulation of nervous system development	19_GO:0032502 developmental process	-7.84755	14.4181	10.6496	30198	145	130	9	6.92308	2.22638	2147|3553|3569|3949|5530|5728|6696|7124|7157	F2|IL1B|IL6|LDLR|PPP3CA|PTEN|SPP1|TNF|TP53	-6.32168	0	16	0	0	-21.9942	15.4006
1	-7.33266	GO:0050769	M1	1	0	GO Biological Processes	19	positive regulation of neurogenesis	19_GO:0032502 developmental process	-7.33266	10.4636	9.30568	30198	222	130	10	7.69231	2.33709	1869|3091|3458|3553|3569|4609|4988|7040|7124|7422	E2F1|HIF1A|IFNG|IL1B|IL6|MYC|OPRM1|TGFB1|TNF|VEGFA	-5.84998	0	16	0	0	-21.9942	15.4006
1	-6.54191	GO:0051962	M1	1	0	GO Biological Processes	19	positive regulation of nervous system development	19_GO:0032502 developmental process	-6.54191	8.60342	8.25189	30198	270	130	10	7.69231	2.33709	1869|3091|3458|3553|3569|4609|4988|7040|7124|7422	E2F1|HIF1A|IFNG|IL1B|IL6|MYC|OPRM1|TGFB1|TNF|VEGFA	-5.13526	0	16	0	0	-21.9942	15.4006
1	-21.4777	GO:0062012	M1	1	0	GO Biological Processes	19	regulation of small molecule metabolic process	19_GO:0008152 metabolic process	-21.4777	16.1595	18.6209	30198	345	130	24	18.4615	3.40286	207|338|857|1066|2932|3091|3458|3553|3643|3692|3949|4609|4843|4846|5447|5465|5467|5468|5743|6647|6720|7124|7157|9370	AKT1|APOB|CAV1|CES1|GSK3B|HIF1A|IFNG|IL1B|INSR|EIF6|LDLR|MYC|NOS2|NOS3|POR|PPARA|PPARD|PPARG|PTGS2|SOD1|SREBF1|TNF|TP53|ADIPOQ	-18.9132	0	17	1	1	-21.4777	35.7373
1	-18.9754	GO:0019216	M1	1	0	GO Biological Processes	19	regulation of lipid metabolic process	19_GO:0008152 metabolic process	-18.9754	14.9866	17.0792	30198	341	130	22	16.9231	3.28858	207|338|857|1066|1385|2147|3458|3552|3553|3692|3949|5447|5465|5467|5468|5743|6647|6720|7040|7124|9370|54658	AKT1|APOB|CAV1|CES1|CREB1|F2|IFNG|IL1A|IL1B|EIF6|LDLR|POR|PPARA|PPARD|PPARG|PTGS2|SOD1|SREBF1|TGFB1|TNF|ADIPOQ|UGT1A1	-16.5938	0	17	0	0	-21.4777	35.7373
1	-18.9177	GO:0062013	M1	1	0	GO Biological Processes	19	positive regulation of small molecule metabolic process	19_GO:0048518 positive regulation of biological process	-18.9177	26.5031	20.5198	30198	149	130	17	13.0769	2.95698	207|1066|3091|3458|3553|3643|4609|4843|4846|5447|5465|5467|5468|5743|6720|7124|9370	AKT1|CES1|HIF1A|IFNG|IL1B|INSR|MYC|NOS2|NOS3|POR|PPARA|PPARD|PPARG|PTGS2|SREBF1|TNF|ADIPOQ	-16.5429	0	17	0	0	-21.4777	35.7373
1	-18.5703	GO:0045834	M1	1	0	GO Biological Processes	19	positive regulation of lipid metabolic process	19_GO:0048518 positive regulation of biological process	-18.5703	25.3139	20.0195	30198	156	130	17	13.0769	2.95698	207|1066|1385|2147|3458|3552|3553|3949|5447|5465|5467|5468|5743|6720|7040|7124|9370	AKT1|CES1|CREB1|F2|IFNG|IL1A|IL1B|LDLR|POR|PPARA|PPARD|PPARG|PTGS2|SREBF1|TGFB1|TNF|ADIPOQ	-16.2151	0	17	0	0	-21.4777	35.7373
1	-14.7676	GO:0046890	M1	1	0	GO Biological Processes	19	regulation of lipid biosynthetic process	19_GO:0008152 metabolic process	-14.7676	19.6858	16.3941	30198	177	130	15	11.5385	2.80207	207|338|1066|1385|3458|3552|3553|3692|3949|5447|5465|5743|6647|6720|7124	AKT1|APOB|CES1|CREB1|IFNG|IL1A|IL1B|EIF6|LDLR|POR|PPARA|PTGS2|SOD1|SREBF1|TNF	-12.6871	0	17	0	0	-21.4777	35.7373
1	-12.8303	GO:0046889	M1	1	0	GO Biological Processes	19	positive regulation of lipid biosynthetic process	19_GO:0048518 positive regulation of biological process	-12.8303	29.0365	17.3186	30198	88	130	11	8.46154	2.44093	207|1385|3458|3552|3553|3949|5447|5465|5743|6720|7124	AKT1|CREB1|IFNG|IL1A|IL1B|LDLR|POR|PPARA|PTGS2|SREBF1|TNF	-10.8882	0	17	0	0	-21.4777	35.7373
1	-11.0848	GO:0019217	M1	1	0	GO Biological Processes	19	regulation of fatty acid metabolic process	19_GO:0008152 metabolic process	-11.0848	25.2492	15.3167	30198	92	130	10	7.69231	2.33709	207|857|3553|3692|5465|5467|5468|5743|6720|9370	AKT1|CAV1|IL1B|EIF6|PPARA|PPARD|PPARG|PTGS2|SREBF1|ADIPOQ	-9.28481	0	17	0	0	-21.4777	35.7373
1	-10.8656	GO:0010565	M1	1	0	GO Biological Processes	19	regulation of cellular ketone metabolic process	19_GO:0008152 metabolic process	-10.8656	19.3577	13.8985	30198	132	130	11	8.46154	2.44093	207|857|1066|3553|3692|5465|5467|5468|5743|6720|9370	AKT1|CAV1|CES1|IL1B|EIF6|PPARA|PPARD|PPARG|PTGS2|SREBF1|ADIPOQ	-9.09286	0	17	0	0	-21.4777	35.7373
1	-7.78376	GO:0045923	M1	1	0	GO Biological Processes	19	positive regulation of fatty acid metabolic process	19_GO:0048518 positive regulation of biological process	-7.78376	35.7373	14.2732	30198	39	130	6	4.61538	1.84023	3553|5465|5467|5468|5743|9370	IL1B|PPARA|PPARD|PPARG|PTGS2|ADIPOQ	-6.26817	0	17	0	0	-21.4777	35.7373
1	-21.3418	GO:0070848	M1	1	0	GO Biological Processes	19	response to growth factor	19_GO:0050896 response to stimulus	-21.3418	12.5942	17.1545	30198	498	130	27	20.7692	3.55783	207|836|847|857|1281|1385|1432|1869|1956|2002|2353|3309|3315|3576|3586|3643|3725|4609|4985|4988|5468|5970|6347|7040|7157|7412|7422	AKT1|CASP3|CAT|CAV1|COL3A1|CREB1|MAPK14|E2F1|EGFR|ELK1|FOS|HSPA5|HSPB1|CXCL8|IL10|INSR|JUN|MYC|OPRD1|OPRM1|PPARG|RELA|CCL2|TGFB1|TP53|VCAM1|VEGFA	-18.7876	0	18	1	1	-21.3418	12.5942
1	-19.585	GO:0071363	M1	1	0	GO Biological Processes	19	cellular response to growth factor stimulus	19_GO:0050896 response to stimulus	-19.585	12.4088	16.3556	30198	468	130	25	19.2308	3.4566	207|836|847|857|1281|1385|1432|1869|1956|2353|3309|3315|3576|3586|3643|3725|4609|4985|5468|5970|6347|7040|7157|7412|7422	AKT1|CASP3|CAT|CAV1|COL3A1|CREB1|MAPK14|E2F1|EGFR|FOS|HSPA5|HSPB1|CXCL8|IL10|INSR|JUN|MYC|OPRD1|PPARG|RELA|CCL2|TGFB1|TP53|VCAM1|VEGFA	-17.1377	0	18	0	0	-21.3418	12.5942
1	-11.7524	GO:0007167	M1	1	0	GO Biological Processes	19	enzyme-linked receptor protein signaling pathway	19_GO:0023052 signaling	-11.7524	7.66641	10.9004	30198	606	130	20	15.3846	3.16444	154|207|836|1281|1432|1950|1956|2353|2932|3315|3643|3725|4313|4318|5468|5770|6720|7040|7157|7422	ADRB2|AKT1|CASP3|COL3A1|MAPK14|EGF|EGFR|FOS|GSK3B|HSPB1|INSR|JUN|MMP2|MMP9|PPARG|PTPN1|SREBF1|TGFB1|TP53|VEGFA	-9.89108	0	18	0	0	-21.3418	12.5942
1	-9.58026	GO:0007169	M1	1	0	GO Biological Processes	19	transmembrane receptor protein tyrosine kinase signaling pathway	19_GO:0023052 signaling	-9.58026	8.60342	10.1293	30198	405	130	15	11.5385	2.80207	154|207|836|1432|1950|1956|2932|3315|3643|4313|4318|5770|6720|7040|7422	ADRB2|AKT1|CASP3|MAPK14|EGF|EGFR|GSK3B|HSPB1|INSR|MMP2|MMP9|PTPN1|SREBF1|TGFB1|VEGFA	-7.90578	0	18	0	0	-21.3418	12.5942
1	-20.7609	GO:2001233	M1	1	0	GO Biological Processes	19	regulation of apoptotic signaling pathway	19_GO:0023052 signaling	-20.7609	15.0676	17.9024	30198	370	130	24	18.4615	3.40286	207|581|596|857|2932|2950|3091|3162|3315|3383|3552|3553|4318|4609|4780|4846|5054|5728|5743|5770|5970|6647|7124|7157	AKT1|BAX|BCL2|CAV1|GSK3B|GSTP1|HIF1A|HMOX1|HSPB1|ICAM1|IL1A|IL1B|MMP9|MYC|NFE2L2|NOS3|SERPINE1|PTEN|PTGS2|PTPN1|RELA|SOD1|TNF|TP53	-18.236	0	19	1	1	-20.7609	28.7372
1	-18.4184	GO:2001234	M1	1	0	GO Biological Processes	19	negative regulation of apoptotic signaling pathway	19_GO:0023052 signaling	-18.4184	19.1894	18.2076	30198	230	130	19	14.6154	3.0983	207|581|596|2932|2950|3091|3162|3315|3383|3552|3553|4318|4780|4846|5054|5743|5770|5970|7124	AKT1|BAX|BCL2|GSK3B|GSTP1|HIF1A|HMOX1|HSPB1|ICAM1|IL1A|IL1B|MMP9|NFE2L2|NOS3|SERPINE1|PTGS2|PTPN1|RELA|TNF	-16.0774	0	19	0	0	-20.7609	28.7372
1	-18.261	GO:0080135	M1	1	0	GO Biological Processes	19	regulation of cellular response to stress	19_GO:0050896 response to stimulus	-18.261	8.99611	14.3094	30198	723	130	28	21.5385	3.60549	207|581|596|842|857|1956|2932|2950|3091|3309|3315|3552|3553|3586|4314|4609|4780|4988|5728|5743|5770|6647|6696|7124|7157|7422|7498|653361	AKT1|BAX|BCL2|CASP9|CAV1|EGFR|GSK3B|GSTP1|HIF1A|HSPA5|HSPB1|IL1A|IL1B|IL10|MMP3|MYC|NFE2L2|OPRM1|PTEN|PTGS2|PTPN1|SOD1|SPP1|TNF|TP53|VEGFA|XDH|NCF1	-15.9484	0	19	0	0	-20.7609	28.7372
1	-16.8042	GO:1902532	M1	1	0	GO Biological Processes	19	negative regulation of intracellular signal transduction	19_GO:0023052 signaling	-16.8042	10.1549	14.2342	30198	549	130	24	18.4615	3.40286	207|596|841|857|1432|2099|2932|2950|3091|3156|3315|3553|4318|4609|4780|5465|5468|5728|5743|5770|5970|6772|7498|9370	AKT1|BCL2|CASP8|CAV1|MAPK14|ESR1|GSK3B|GSTP1|HIF1A|HMGCR|HSPB1|IL1B|MMP9|MYC|NFE2L2|PPARA|PPARG|PTEN|PTGS2|PTPN1|RELA|STAT1|XDH|ADIPOQ	-14.5849	0	19	0	0	-20.7609	28.7372
1	-14.2764	GO:2001236	M1	1	0	GO Biological Processes	19	regulation of extrinsic apoptotic signaling pathway	19_GO:0023052 signaling	-14.2764	21.2555	16.516	30198	153	130	14	10.7692	2.7188	207|596|857|2932|2950|3162|3383|3552|3553|4846|5054|5728|5970|7124	AKT1|BCL2|CAV1|GSK3B|GSTP1|HMOX1|ICAM1|IL1A|IL1B|NOS3|SERPINE1|PTEN|RELA|TNF	-12.2286	0	19	0	0	-20.7609	28.7372
1	-13.8993	GO:2001237	M1	1	0	GO Biological Processes	19	negative regulation of extrinsic apoptotic signaling pathway	19_GO:0023052 signaling	-13.8993	28.7372	17.9912	30198	97	130	12	9.23077	2.53873	207|596|2932|2950|3162|3383|3552|3553|4846|5054|5970|7124	AKT1|BCL2|GSK3B|GSTP1|HMOX1|ICAM1|IL1A|IL1B|NOS3|SERPINE1|RELA|TNF	-11.8818	0	19	0	0	-20.7609	28.7372
1	-12.2428	GO:2001242	M1	1	0	GO Biological Processes	19	regulation of intrinsic apoptotic signaling pathway	19_GO:0023052 signaling	-12.2428	17.6596	14.3651	30198	171	130	13	10	2.63117	207|581|596|857|3091|3315|4318|4609|4780|5743|5770|6647|7157	AKT1|BAX|BCL2|CAV1|HIF1A|HSPB1|MMP9|MYC|NFE2L2|PTGS2|PTPN1|SOD1|TP53	-10.3361	0	19	0	0	-20.7609	28.7372
1	-7.82903	GO:2001243	M1	1	0	GO Biological Processes	19	negative regulation of intrinsic apoptotic signaling pathway	19_GO:0023052 signaling	-7.82903	18.219	11.4539	30198	102	130	8	6.15385	2.10771	207|596|3091|3315|4318|4780|5743|5770	AKT1|BCL2|HIF1A|HSPB1|MMP9|NFE2L2|PTGS2|PTPN1	-6.30599	0	19	0	0	-20.7609	28.7372
1	-20.6471	GO:0048608	M1	1	0	GO Biological Processes	19	reproductive structure development	19_GO:0022414 reproductive process	-20.6471	13.7289	17.3354	30198	423	130	25	19.2308	3.4566	207|581|595|596|836|841|1432|1545|1956|2099|3091|3309|3326|3586|3643|4313|4609|4846|5467|5468|5728|5743|6647|6696|7422	AKT1|BAX|CCND1|BCL2|CASP3|CASP8|MAPK14|CYP1B1|EGFR|ESR1|HIF1A|HSPA5|HSP90AB1|IL10|INSR|MMP2|MYC|NOS3|PPARD|PPARG|PTEN|PTGS2|SOD1|SPP1|VEGFA	-18.1407	0	20	1	1	-20.6471	19.0925
1	-20.5726	GO:0061458	M1	1	0	GO Biological Processes	19	reproductive system development	19_GO:0032502 developmental process	-20.5726	13.6322	17.2655	30198	426	130	25	19.2308	3.4566	207|581|595|596|836|841|1432|1545|1956|2099|3091|3309|3326|3586|3643|4313|4609|4846|5467|5468|5728|5743|6647|6696|7422	AKT1|BAX|CCND1|BCL2|CASP3|CASP8|MAPK14|CYP1B1|EGFR|ESR1|HIF1A|HSPA5|HSP90AB1|IL10|INSR|MMP2|MYC|NOS3|PPARD|PPARG|PTEN|PTGS2|SOD1|SPP1|VEGFA	-18.0751	0	20	0	0	-20.6471	19.0925
1	-11.7391	GO:0001890	M1	1	0	GO Biological Processes	19	placenta development	19_GO:0022414 reproductive process	-11.7391	19.0925	14.4092	30198	146	130	12	9.23077	2.53873	207|841|1432|1956|3091|3326|3586|5467|5468|5743|6647|6696	AKT1|CASP8|MAPK14|EGFR|HIF1A|HSP90AB1|IL10|PPARD|PPARG|PTGS2|SOD1|SPP1	-9.87974	0	20	0	0	-20.6471	19.0925
1	-6.0597	GO:0001701	M1	1	0	GO Biological Processes	19	in utero embryonic development	19_GO:0032502 developmental process	-6.0597	6.68905	7.3578	30198	382	130	11	8.46154	2.44093	207|338|841|1281|1956|3091|3586|4609|4846|7157|7422	AKT1|APOB|CASP8|COL3A1|EGFR|HIF1A|IL10|MYC|NOS3|TP53|VEGFA	-4.69483	0	20	0	0	-20.6471	19.0925
1	-5.43801	GO:0043009	M1	1	0	GO Biological Processes	19	chordate embryonic development	19_GO:0032502 developmental process	-5.43801	4.77816	6.31167	30198	632	130	13	10	2.63117	207|338|836|841|1281|1956|3091|3586|4609|4846|7040|7157|7422	AKT1|APOB|CASP3|CASP8|COL3A1|EGFR|HIF1A|IL10|MYC|NOS3|TGFB1|TP53|VEGFA	-4.14241	0	20	0	0	-20.6471	19.0925
1	-5.42056	GO:0048568	M1	1	0	GO Biological Processes	19	embryonic organ development	19_GO:0032502 developmental process	-5.42056	5.74206	6.62648	30198	445	130	11	8.46154	2.44093	207|841|1956|3091|3576|3586|6647|7040|7124|7157|7422	AKT1|CASP8|EGFR|HIF1A|CXCL8|IL10|SOD1|TGFB1|TNF|TP53|VEGFA	-4.12552	0	20	0	0	-20.6471	19.0925
1	-5.28478	GO:0009792	M1	1	0	GO Biological Processes	19	embryo development ending in birth or egg hatching	19_GO:0032502 developmental process	-5.28478	4.6245	6.15693	30198	653	130	13	10	2.63117	207|338|836|841|1281|1956|3091|3586|4609|4846|7040|7157|7422	AKT1|APOB|CASP3|CASP8|COL3A1|EGFR|HIF1A|IL10|MYC|NOS3|TGFB1|TP53|VEGFA	-4.00558	0	20	0	0	-20.6471	19.0925
1	-4.44314	GO:0001892	M1	1	0	GO Biological Processes	19	embryonic placenta development	19_GO:0022414 reproductive process	-4.44314	13.5054	7.6362	30198	86	130	5	3.84615	1.68665	207|841|1956|3091|3586	AKT1|CASP8|EGFR|HIF1A|IL10	-3.25371	0	20	0	0	-20.6471	19.0925
1	-2.95836	GO:0060711	M1	1	0	GO Biological Processes	19	labyrinthine layer development	19_GO:0022414 reproductive process	-2.95836	14.8272	6.23782	30198	47	130	3	2.30769	1.31688	207|841|3586	AKT1|CASP8|IL10	-1.92327	0	20	0	0	-20.6471	19.0925
1	-20.5048	GO:0030155	M1	1	0	GO Biological Processes	19	regulation of cell adhesion	19_GO:0050789 regulation of biological process	-20.5048	9.16166	15.245	30198	786	130	31	23.8462	3.73752	207|596|836|857|1029|1432|1545|1803|2932|3458|3552|3553|3569|3576|3586|3659|4313|5054|5328|5465|5530|5578|5728|5970|6347|6401|7040|7124|7412|7422|9370	AKT1|BCL2|CASP3|CAV1|CDKN2A|MAPK14|CYP1B1|DPP4|GSK3B|IFNG|IL1A|IL1B|IL6|CXCL8|IL10|IRF1|MMP2|SERPINE1|PLAU|PPARA|PPP3CA|PRKCA|PTEN|RELA|CCL2|SELE|TGFB1|TNF|VCAM1|VEGFA|ADIPOQ	-18.0247	0	21	1	1	-20.5048	11.9124
1	-17.4126	GO:0050865	M1	1	0	GO Biological Processes	19	regulation of cell activation	19_GO:0050789 regulation of biological process	-17.4126	8.84611	13.9011	30198	709	130	27	20.7692	3.55783	196|207|596|836|857|1026|1803|2147|3162|3458|3500|3552|3553|3569|3586|3659|3949|4846|5321|5530|5578|6347|6647|7040|7056|7124|7412	AHR|AKT1|BCL2|CASP3|CAV1|CDKN1A|DPP4|F2|HMOX1|IFNG|IGHG1|IL1A|IL1B|IL6|IL10|IRF1|LDLR|NOS3|PLA2G4A|PPP3CA|PRKCA|CCL2|SOD1|TGFB1|THBD|TNF|VCAM1	-15.1594	0	21	0	0	-20.5048	11.9124
1	-15.886	GO:0022407	M1	1	0	GO Biological Processes	19	regulation of cell-cell adhesion	19_GO:0050789 regulation of biological process	-15.886	10.7137	14.0609	30198	477	130	22	16.9231	3.28858	207|836|857|1432|1803|3458|3552|3553|3569|3586|3659|5465|5530|5578|5970|6347|6401|7040|7124|7412|7422|9370	AKT1|CASP3|CAV1|MAPK14|DPP4|IFNG|IL1A|IL1B|IL6|IL10|IRF1|PPARA|PPP3CA|PRKCA|RELA|CCL2|SELE|TGFB1|TNF|VCAM1|VEGFA|ADIPOQ	-13.7236	0	21	0	0	-20.5048	11.9124
1	-14.0784	GO:0002694	M1	1	0	GO Biological Processes	19	regulation of leukocyte activation	19_GO:0002376 immune system process	-14.0784	8.1693	12.188	30198	654	130	23	17.6923	3.34688	196|207|596|836|857|1026|1803|3162|3458|3500|3552|3553|3569|3586|3659|3949|5321|5530|6347|6647|7040|7124|7412	AHR|AKT1|BCL2|CASP3|CAV1|CDKN1A|DPP4|HMOX1|IFNG|IGHG1|IL1A|IL1B|IL6|IL10|IRF1|LDLR|PLA2G4A|PPP3CA|CCL2|SOD1|TGFB1|TNF|VCAM1	-12.043	0	21	0	0	-20.5048	11.9124
1	-12.4083	GO:1903037	M1	1	0	GO Biological Processes	19	regulation of leukocyte cell-cell adhesion	19_GO:0050789 regulation of biological process	-12.4083	10.8488	12.4303	30198	364	130	17	13.0769	2.95698	207|836|857|1803|3458|3552|3553|3569|3586|3659|5465|5530|5970|6347|6401|7124|7412	AKT1|CASP3|CAV1|DPP4|IFNG|IL1A|IL1B|IL6|IL10|IRF1|PPARA|PPP3CA|RELA|CCL2|SELE|TNF|VCAM1	-10.4878	0	21	0	0	-20.5048	11.9124
1	-11.4241	GO:0051249	M1	1	0	GO Biological Processes	19	regulation of lymphocyte activation	19_GO:0002376 immune system process	-11.4241	7.9238	10.8449	30198	557	130	19	14.6154	3.0983	196|207|596|836|857|1026|1803|3458|3500|3552|3553|3569|3586|3659|5530|6347|6647|7040|7412	AHR|AKT1|BCL2|CASP3|CAV1|CDKN1A|DPP4|IFNG|IGHG1|IL1A|IL1B|IL6|IL10|IRF1|PPP3CA|CCL2|SOD1|TGFB1|VCAM1	-9.59243	0	21	0	0	-20.5048	11.9124
1	-11.0818	GO:0002696	M1	1	0	GO Biological Processes	19	positive regulation of leukocyte activation	19_GO:0002376 immune system process	-11.0818	8.95458	11.0648	30198	441	130	17	13.0769	2.95698	207|596|857|1026|1803|3458|3500|3552|3553|3569|3586|5321|5530|6347|7040|7124|7412	AKT1|BCL2|CAV1|CDKN1A|DPP4|IFNG|IGHG1|IL1A|IL1B|IL6|IL10|PLA2G4A|PPP3CA|CCL2|TGFB1|TNF|VCAM1	-9.28481	0	21	0	0	-20.5048	11.9124
1	-10.8238	GO:0050867	M1	1	0	GO Biological Processes	19	positive regulation of cell activation	19_GO:0048518 positive regulation of biological process	-10.8238	8.6222	10.808	30198	458	130	17	13.0769	2.95698	207|596|857|1026|1803|3458|3500|3552|3553|3569|3586|5321|5530|6347|7040|7124|7412	AKT1|BCL2|CAV1|CDKN1A|DPP4|IFNG|IGHG1|IL1A|IL1B|IL6|IL10|PLA2G4A|PPP3CA|CCL2|TGFB1|TNF|VCAM1	-9.05608	0	21	0	0	-20.5048	11.9124
1	-10.6337	GO:0045785	M1	1	0	GO Biological Processes	19	positive regulation of cell adhesion	19_GO:0048518 positive regulation of biological process	-10.6337	8.38422	10.6204	30198	471	130	17	13.0769	2.95698	207|857|1803|2932|3458|3552|3553|3569|3586|5530|5578|5970|6347|6401|7124|7412|7422	AKT1|CAV1|DPP4|GSK3B|IFNG|IL1A|IL1B|IL6|IL10|PPP3CA|PRKCA|RELA|CCL2|SELE|TNF|VCAM1|VEGFA	-8.88217	0	21	0	0	-20.5048	11.9124
1	-10.0551	GO:0022409	M1	1	0	GO Biological Processes	19	positive regulation of cell-cell adhesion	19_GO:0048518 positive regulation of biological process	-10.0551	10.4234	11.0015	30198	312	130	14	10.7692	2.7188	207|857|1803|3458|3552|3553|3569|3586|5530|5970|6347|6401|7124|7412	AKT1|CAV1|DPP4|IFNG|IL1A|IL1B|IL6|IL10|PPP3CA|RELA|CCL2|SELE|TNF|VCAM1	-8.34742	0	21	0	0	-20.5048	11.9124
1	-10.0505	GO:0070663	M1	1	0	GO Biological Processes	19	regulation of leukocyte proliferation	19_GO:0050789 regulation of biological process	-10.0505	11.8424	11.4327	30198	255	130	13	10	2.63117	196|596|836|1026|1401|2950|3552|3553|3569|3586|3659|5530|7412	AHR|BCL2|CASP3|CDKN1A|CRP|GSTP1|IL1A|IL1B|IL6|IL10|IRF1|PPP3CA|VCAM1	-8.34426	0	21	0	0	-20.5048	11.9124
1	-9.84385	GO:1903039	M1	1	0	GO Biological Processes	19	positive regulation of leukocyte cell-cell adhesion	19_GO:0048518 positive regulation of biological process	-9.84385	11.3955	11.1762	30198	265	130	13	10	2.63117	207|857|1803|3458|3552|3553|3569|5530|5970|6347|6401|7124|7412	AKT1|CAV1|DPP4|IFNG|IL1A|IL1B|IL6|PPP3CA|RELA|CCL2|SELE|TNF|VCAM1	-8.15309	0	21	0	0	-20.5048	11.9124
1	-9.79167	GO:0051251	M1	1	0	GO Biological Processes	19	positive regulation of lymphocyte activation	19_GO:0002376 immune system process	-9.79167	8.91147	10.3535	30198	391	130	15	11.5385	2.80207	207|596|857|1026|1803|3458|3500|3552|3553|3569|3586|5530|6347|7040|7412	AKT1|BCL2|CAV1|CDKN1A|DPP4|IFNG|IGHG1|IL1A|IL1B|IL6|IL10|PPP3CA|CCL2|TGFB1|VCAM1	-8.10777	0	21	0	0	-20.5048	11.9124
1	-9.34191	GO:0032944	M1	1	0	GO Biological Processes	19	regulation of mononuclear cell proliferation	19_GO:0050789 regulation of biological process	-9.34191	11.9124	11.0187	30198	234	130	12	9.23077	2.53873	196|596|836|1026|1401|3552|3553|3569|3586|3659|5530|7412	AHR|BCL2|CASP3|CDKN1A|CRP|IL1A|IL1B|IL6|IL10|IRF1|PPP3CA|VCAM1	-7.6857	0	21	0	0	-20.5048	11.9124
1	-9.18076	GO:0050863	M1	1	0	GO Biological Processes	19	regulation of T cell activation	19_GO:0002376 immune system process	-9.18076	8.93432	10.014	30198	364	130	14	10.7692	2.7188	207|836|857|1803|3458|3552|3553|3569|3586|3659|5530|6347|6647|7412	AKT1|CASP3|CAV1|DPP4|IFNG|IL1A|IL1B|IL6|IL10|IRF1|PPP3CA|CCL2|SOD1|VCAM1	-7.54696	0	21	0	0	-20.5048	11.9124
1	-8.26696	GO:0050670	M1	1	0	GO Biological Processes	19	regulation of lymphocyte proliferation	19_GO:0002376 immune system process	-8.26696	11.0615	10.0937	30198	231	130	11	8.46154	2.44093	196|596|836|1026|3552|3553|3569|3586|3659|5530|7412	AHR|BCL2|CASP3|CDKN1A|IL1A|IL1B|IL6|IL10|IRF1|PPP3CA|VCAM1	-6.70561	0	21	0	0	-20.5048	11.9124
1	-6.96531	GO:0050870	M1	1	0	GO Biological Processes	19	positive regulation of T cell activation	19_GO:0002376 immune system process	-6.96531	9.55935	8.80868	30198	243	130	10	7.69231	2.33709	207|857|1803|3458|3552|3553|3569|5530|6347|7412	AKT1|CAV1|DPP4|IFNG|IL1A|IL1B|IL6|PPP3CA|CCL2|VCAM1	-5.52425	0	21	0	0	-20.5048	11.9124
1	-6.01561	GO:0042129	M1	1	0	GO Biological Processes	19	regulation of T cell proliferation	19_GO:0002376 immune system process	-6.01561	10.6191	8.39125	30198	175	130	8	6.15385	2.10771	836|3552|3553|3569|3586|3659|5530|7412	CASP3|IL1A|IL1B|IL6|IL10|IRF1|PPP3CA|VCAM1	-4.65399	0	21	0	0	-20.5048	11.9124
1	-5.5439	GO:0050671	M1	1	0	GO Biological Processes	19	positive regulation of lymphocyte proliferation	19_GO:0002376 immune system process	-5.5439	11.451	8.20803	30198	142	130	7	5.38462	1.97964	596|1026|3552|3553|3569|5530|7412	BCL2|CDKN1A|IL1A|IL1B|IL6|PPP3CA|VCAM1	-4.23301	0	21	0	0	-20.5048	11.9124
1	-5.50355	GO:0032946	M1	1	0	GO Biological Processes	19	positive regulation of mononuclear cell proliferation	19_GO:0048518 positive regulation of biological process	-5.50355	11.292	8.14012	30198	144	130	7	5.38462	1.97964	596|1026|3552|3553|3569|5530|7412	BCL2|CDKN1A|IL1A|IL1B|IL6|PPP3CA|VCAM1	-4.19839	0	21	0	0	-20.5048	11.9124
1	-5.21932	GO:0070665	M1	1	0	GO Biological Processes	19	positive regulation of leukocyte proliferation	19_GO:0048518 positive regulation of biological process	-5.21932	10.2267	7.67015	30198	159	130	7	5.38462	1.97964	596|1026|3552|3553|3569|5530|7412	BCL2|CDKN1A|IL1A|IL1B|IL6|PPP3CA|VCAM1	-3.94861	0	21	0	0	-20.5048	11.9124
1	-4.04828	GO:0042102	M1	1	0	GO Biological Processes	19	positive regulation of T cell proliferation	19_GO:0002376 immune system process	-4.04828	11.1679	6.82982	30198	104	130	5	3.84615	1.68665	3552|3553|3569|5530|7412	IL1A|IL1B|IL6|PPP3CA|VCAM1	-2.90747	0	21	0	0	-20.5048	11.9124
1	-20.0764	GO:0030162	M1	1	0	GO Biological Processes	19	regulation of proteolysis	19_GO:0008152 metabolic process	-20.0764	9.35405	15.1814	30198	745	130	30	23.0769	3.69527	207|332|581|841|842|857|1509|1950|2147|2152|2932|3326|3458|3553|3586|4318|4609|4780|5054|5328|5447|5468|5728|5743|6197|7076|7124|7157|7422|7498	AKT1|BIRC5|BAX|CASP8|CASP9|CAV1|CTSD|EGF|F2|F3|GSK3B|HSP90AB1|IFNG|IL1B|IL10|MMP9|MYC|NFE2L2|SERPINE1|PLAU|POR|PPARG|PTEN|PTGS2|RPS6KA3|TIMP1|TNF|TP53|VEGFA|XDH	-17.6047	0	22	1	1	-20.0764	21.1175
1	-15.1927	GO:0043281	M1	1	0	GO Biological Processes	19	regulation of cysteine-type endopeptidase activity involved in apoptotic process	19_GO:0008152 metabolic process	-15.1927	18.219	16.2258	30198	204	130	16	12.3077	2.88136	207|332|581|841|842|1509|2152|4318|4609|5447|5468|5743|6197|7124|7422|7498	AKT1|BIRC5|BAX|CASP8|CASP9|CTSD|F3|MMP9|MYC|POR|PPARG|PTGS2|RPS6KA3|TNF|VEGFA|XDH	-13.0805	0	22	0	0	-20.0764	21.1175
1	-14.3989	GO:2000116	M1	1	0	GO Biological Processes	19	regulation of cysteine-type endopeptidase activity	19_GO:0008152 metabolic process	-14.3989	16.23	15.2119	30198	229	130	16	12.3077	2.88136	207|332|581|841|842|1509|2152|4318|4609|5447|5468|5743|6197|7124|7422|7498	AKT1|BIRC5|BAX|CASP8|CASP9|CTSD|F3|MMP9|MYC|POR|PPARG|PTGS2|RPS6KA3|TNF|VEGFA|XDH	-12.3447	0	22	0	0	-20.0764	21.1175
1	-12.9501	GO:0052547	M1	1	0	GO Biological Processes	19	regulation of peptidase activity	19_GO:0008152 metabolic process	-12.9501	9.67885	12.2789	30198	456	130	19	14.6154	3.0983	207|332|581|841|842|857|1509|2152|4318|4609|5054|5447|5468|5743|6197|7076|7124|7422|7498	AKT1|BIRC5|BAX|CASP8|CASP9|CAV1|CTSD|F3|MMP9|MYC|SERPINE1|POR|PPARG|PTGS2|RPS6KA3|TIMP1|TNF|VEGFA|XDH	-11.0005	0	22	0	0	-20.0764	21.1175
1	-12.3841	GO:0052548	M1	1	0	GO Biological Processes	19	regulation of endopeptidase activity	19_GO:0008152 metabolic process	-12.3841	9.81517	12.0485	30198	426	130	18	13.8462	3.02922	207|332|581|841|842|1509|2152|4318|4609|5054|5447|5468|5743|6197|7076|7124|7422|7498	AKT1|BIRC5|BAX|CASP8|CASP9|CTSD|F3|MMP9|MYC|SERPINE1|POR|PPARG|PTGS2|RPS6KA3|TIMP1|TNF|VEGFA|XDH	-10.4659	0	22	0	0	-20.0764	21.1175
1	-12.3131	GO:0045862	M1	1	0	GO Biological Processes	19	positive regulation of proteolysis	19_GO:0048518 positive regulation of biological process	-12.3131	10.7018	12.3296	30198	369	130	17	13.0769	2.95698	207|581|841|842|857|1509|1950|2152|2932|3458|3553|4609|4780|5468|5728|7124|7498	AKT1|BAX|CASP8|CASP9|CAV1|CTSD|EGF|F3|GSK3B|IFNG|IL1B|MYC|NFE2L2|PPARG|PTEN|TNF|XDH	-10.3995	0	22	0	0	-20.0764	21.1175
1	-12.1548	GO:0051345	M1	1	0	GO Biological Processes	19	positive regulation of hydrolase activity	19_GO:0065007 biological regulation	-12.1548	8.06571	11.258	30198	576	130	20	15.3846	3.16444	207|581|841|842|857|1509|1956|2099|2152|2932|3326|3458|4609|5468|5599|6347|6401|7124|7422|7498	AKT1|BAX|CASP8|CASP9|CAV1|CTSD|EGFR|ESR1|F3|GSK3B|HSP90AB1|IFNG|MYC|PPARG|MAPK8|CCL2|SELE|TNF|VEGFA|XDH	-10.2616	0	22	0	0	-20.0764	21.1175
1	-8.41434	GO:0043280	M1	1	0	GO Biological Processes	19	positive regulation of cysteine-type endopeptidase activity involved in apoptotic process	19_GO:0048518 positive regulation of biological process	-8.41434	16.725	11.584	30198	125	130	9	6.92308	2.22638	581|841|842|1509|2152|4609|5468|7124|7498	BAX|CASP8|CASP9|CTSD|F3|MYC|PPARG|TNF|XDH	-6.84049	0	22	0	0	-20.0764	21.1175
1	-7.93022	GO:0010952	M1	1	0	GO Biological Processes	19	positive regulation of peptidase activity	19_GO:0048518 positive regulation of biological process	-7.93022	12.0986	10.1441	30198	192	130	10	7.69231	2.33709	581|841|842|857|1509|2152|4609|5468|7124|7498	BAX|CASP8|CASP9|CAV1|CTSD|F3|MYC|PPARG|TNF|XDH	-6.39767	0	22	0	0	-20.0764	21.1175
1	-7.90028	GO:2001056	M1	1	0	GO Biological Processes	19	positive regulation of cysteine-type endopeptidase activity	19_GO:0048518 positive regulation of biological process	-7.90028	14.6198	10.7345	30198	143	130	9	6.92308	2.22638	581|841|842|1509|2152|4609|5468|7124|7498	BAX|CASP8|CASP9|CTSD|F3|MYC|PPARG|TNF|XDH	-6.36964	0	22	0	0	-20.0764	21.1175
1	-7.36068	GO:0006919	M1	1	0	GO Biological Processes	19	activation of cysteine-type endopeptidase activity involved in apoptotic process	19_GO:0048518 positive regulation of biological process	-7.36068	21.1175	11.6221	30198	77	130	7	5.38462	1.97964	581|841|842|2152|5468|7124|7498	BAX|CASP8|CASP9|F3|PPARG|TNF|XDH	-5.87542	0	22	0	0	-20.0764	21.1175
1	-7.16174	GO:0010950	M1	1	0	GO Biological Processes	19	positive regulation of endopeptidase activity	19_GO:0048518 positive regulation of biological process	-7.16174	12.0151	9.58144	30198	174	130	9	6.92308	2.22638	581|841|842|1509|2152|4609|5468|7124|7498	BAX|CASP8|CASP9|CTSD|F3|MYC|PPARG|TNF|XDH	-5.69914	0	22	0	0	-20.0764	21.1175
1	-19.9318	GO:0048511	M1	1	0	GO Biological Processes	19	rhythmic process	19_GO:0048511 rhythmic process	-19.9318	18.3389	18.6765	30198	266	130	21	16.1538	3.22781	196|836|1385|1545|2099|2932|3309|4313|4547|4843|4846|4988|5465|5468|5599|5728|6532|6720|7124|7157|9370	AHR|CASP3|CREB1|CYP1B1|ESR1|GSK3B|HSPA5|MMP2|MTTP|NOS2|NOS3|OPRM1|PPARA|PPARG|MAPK8|PTEN|SLC6A4|SREBF1|TNF|TP53|ADIPOQ	-17.4765	0	23	1	1	-19.9318	21.1175
1	-12.2644	GO:0007623	M1	1	0	GO Biological Processes	19	circadian rhythm	19_GO:0048511 rhythmic process	-12.2644	21.1175	15.2308	30198	132	130	12	9.23077	2.53873	196|1385|2932|4547|4843|5465|5728|6532|6720|7124|7157|9370	AHR|CREB1|GSK3B|MTTP|NOS2|PPARA|PTEN|SLC6A4|SREBF1|TNF|TP53|ADIPOQ	-10.3555	0	23	0	0	-19.9318	21.1175
1	-19.0202	GO:2000377	M1	1	0	GO Biological Processes	19	regulation of reactive oxygen species metabolic process	19_GO:0008152 metabolic process	-19.0202	26.8637	20.6691	30198	147	130	17	13.0769	2.95698	596|1026|1401|1432|1545|2147|2950|3091|3692|4314|4780|5465|6647|7040|7124|7157|7498	BCL2|CDKN1A|CRP|MAPK14|CYP1B1|F2|GSTP1|HIF1A|EIF6|MMP3|NFE2L2|PPARA|SOD1|TGFB1|TNF|TP53|XDH	-16.6258	0	24	1	1	-19.0202	48.9036
1	-13.9005	GO:2000379	M1	1	0	GO Biological Processes	19	positive regulation of reactive oxygen species metabolic process	19_GO:0048518 positive regulation of biological process	-13.9005	35.9889	19.4081	30198	71	130	11	8.46154	2.44093	1026|1401|1432|1545|2147|2950|4780|6647|7040|7157|7498	CDKN1A|CRP|MAPK14|CYP1B1|F2|GSTP1|NFE2L2|SOD1|TGFB1|TP53|XDH	-11.8818	0	24	0	0	-19.0202	48.9036
1	-6.46287	GO:0090322	M1	1	0	GO Biological Processes	19	regulation of superoxide metabolic process	19_GO:0008152 metabolic process	-6.46287	34.1606	12.7209	30198	34	130	5	3.84615	1.68665	1401|2950|4780|6647|7040	CRP|GSTP1|NFE2L2|SOD1|TGFB1	-5.07036	0	24	0	0	-19.0202	48.9036
1	-5.91766	GO:0032930	M1	1	0	GO Biological Processes	19	positive regulation of superoxide anion generation	19_GO:0048518 positive regulation of biological process	-5.91766	48.9036	13.7339	30198	19	130	4	3.07692	1.51461	1401|2950|6647|7040	CRP|GSTP1|SOD1|TGFB1	-4.56566	0	24	0	0	-19.0202	48.9036
1	-5.64618	GO:0032928	M1	1	0	GO Biological Processes	19	regulation of superoxide anion generation	19_GO:0008152 metabolic process	-5.64618	42.235	12.7218	30198	22	130	4	3.07692	1.51461	1401|2950|6647|7040	CRP|GSTP1|SOD1|TGFB1	-4.32003	0	24	0	0	-19.0202	48.9036
1	-19.0142	GO:0071900	M1	1	0	GO Biological Processes	19	regulation of protein serine/threonine kinase activity	19_GO:0008152 metabolic process	-19.0142	13.7699	16.6465	30198	388	130	23	17.6923	3.34688	154|207|595|836|857|1026|1029|1950|1956|2950|3156|3326|3458|3553|3643|5468|5728|5770|7040|7124|7422|9370|50507	ADRB2|AKT1|CCND1|CASP3|CAV1|CDKN1A|CDKN2A|EGF|EGFR|GSTP1|HMGCR|HSP90AB1|IFNG|IL1B|INSR|PPARG|PTEN|PTPN1|TGFB1|TNF|VEGFA|ADIPOQ|NOX4	-16.6258	0	25	1	1	-19.0142	18.0227
1	-18.1973	GO:0045859	M1	1	0	GO Biological Processes	19	regulation of protein kinase activity	19_GO:0008152 metabolic process	-18.1973	9.50287	14.5227	30198	660	130	27	20.7692	3.55783	154|207|595|836|857|1026|1029|1950|1956|2950|3156|3315|3326|3458|3553|3643|5468|5728|5770|6647|7040|7124|7422|9370|10645|50507|653361	ADRB2|AKT1|CCND1|CASP3|CAV1|CDKN1A|CDKN2A|EGF|EGFR|GSTP1|HMGCR|HSPB1|HSP90AB1|IFNG|IL1B|INSR|PPARG|PTEN|PTPN1|SOD1|TGFB1|TNF|VEGFA|ADIPOQ|CAMKK2|NOX4|NCF1	-15.8961	0	25	0	0	-19.0142	18.0227
1	-17.9824	GO:0001934	M1	1	0	GO Biological Processes	19	positive regulation of protein phosphorylation	19_GO:0048518 positive regulation of biological process	-17.9824	8.77758	14.0949	30198	741	130	28	21.5385	3.60549	154|207|332|595|596|857|1026|1950|1956|2147|3326|3458|3553|3569|3643|4318|4985|5468|5743|5770|7040|7124|7157|7422|9370|10645|50507|653361	ADRB2|AKT1|BIRC5|CCND1|BCL2|CAV1|CDKN1A|EGF|EGFR|F2|HSP90AB1|IFNG|IL1B|IL6|INSR|MMP9|OPRD1|PPARG|PTGS2|PTPN1|TGFB1|TNF|TP53|VEGFA|ADIPOQ|CAMKK2|NOX4|NCF1	-15.6868	0	25	0	0	-19.0142	18.0227
1	-17.7413	GO:0043408	M1	1	0	GO Biological Processes	19	regulation of MAPK cascade	19_GO:0023052 signaling	-17.7413	9.11612	14.1599	30198	688	130	27	20.7692	3.55783	154|857|1950|1956|2950|3156|3383|3552|3553|3569|3643|3725|4609|4988|5468|5578|5728|5770|6347|6647|7040|7124|7422|7498|9370|50507|653361	ADRB2|CAV1|EGF|EGFR|GSTP1|HMGCR|ICAM1|IL1A|IL1B|IL6|INSR|JUN|MYC|OPRM1|PPARG|PRKCA|PTEN|PTPN1|CCL2|SOD1|TGFB1|TNF|VEGFA|XDH|ADIPOQ|NOX4|NCF1	-15.4727	0	25	0	0	-19.0142	18.0227
1	-17.4327	GO:0043549	M1	1	0	GO Biological Processes	19	regulation of kinase activity	19_GO:0008152 metabolic process	-17.4327	8.36013	13.6759	30198	778	130	28	21.5385	3.60549	154|207|595|836|857|1026|1029|1950|1956|2147|2950|3156|3315|3326|3458|3553|3643|5468|5728|5770|6647|7040|7124|7422|9370|10645|50507|653361	ADRB2|AKT1|CCND1|CASP3|CAV1|CDKN1A|CDKN2A|EGF|EGFR|F2|GSTP1|HMGCR|HSPB1|HSP90AB1|IFNG|IL1B|INSR|PPARG|PTEN|PTPN1|SOD1|TGFB1|TNF|VEGFA|ADIPOQ|CAMKK2|NOX4|NCF1	-15.1744	0	25	0	0	-19.0142	18.0227
1	-14.501	GO:0043410	M1	1	0	GO Biological Processes	19	positive regulation of MAPK cascade	19_GO:0023052 signaling	-14.501	9.91492	13.1093	30198	492	130	21	16.1538	3.22781	154|1950|1956|3383|3552|3553|3569|3643|3725|4988|5578|5728|5770|6347|6647|7040|7124|7422|7498|50507|653361	ADRB2|EGF|EGFR|ICAM1|IL1A|IL1B|IL6|INSR|JUN|OPRM1|PRKCA|PTEN|PTPN1|CCL2|SOD1|TGFB1|TNF|VEGFA|XDH|NOX4|NCF1	-12.4371	0	25	0	0	-19.0142	18.0227
1	-13.2499	GO:0071902	M1	1	0	GO Biological Processes	19	positive regulation of protein serine/threonine kinase activity	19_GO:0048518 positive regulation of biological process	-13.2499	15.5553	14.3772	30198	224	130	15	11.5385	2.80207	154|207|595|1950|1956|3326|3458|3553|3643|5770|7040|7124|7422|9370|50507	ADRB2|AKT1|CCND1|EGF|EGFR|HSP90AB1|IFNG|IL1B|INSR|PTPN1|TGFB1|TNF|VEGFA|ADIPOQ|NOX4	-11.2636	0	25	0	0	-19.0142	18.0227
1	-13.1899	GO:0043405	M1	1	0	GO Biological Processes	19	regulation of MAP kinase activity	19_GO:0008152 metabolic process	-13.1899	17.771	14.9629	30198	183	130	14	10.7692	2.7188	857|1950|1956|2950|3156|3553|3643|5468|5770|7040|7124|7422|9370|50507	CAV1|EGF|EGFR|GSTP1|HMGCR|IL1B|INSR|PPARG|PTPN1|TGFB1|TNF|VEGFA|ADIPOQ|NOX4	-11.2117	0	25	0	0	-19.0142	18.0227
1	-13.1778	GO:0051347	M1	1	0	GO Biological Processes	19	positive regulation of transferase activity	19_GO:0065007 biological regulation	-13.1778	8.48372	11.9135	30198	575	130	21	16.1538	3.22781	154|207|595|1026|1950|1956|2147|3326|3458|3553|3643|4609|5728|5770|7040|7124|7422|9370|10645|50507|653361	ADRB2|AKT1|CCND1|CDKN1A|EGF|EGFR|F2|HSP90AB1|IFNG|IL1B|INSR|MYC|PTEN|PTPN1|TGFB1|TNF|VEGFA|ADIPOQ|CAMKK2|NOX4|NCF1	-11.2023	0	25	0	0	-19.0142	18.0227
1	-12.6829	GO:0045860	M1	1	0	GO Biological Processes	19	positive regulation of protein kinase activity	19_GO:0048518 positive regulation of biological process	-12.6829	10.2231	12.3485	30198	409	130	18	13.8462	3.02922	154|207|595|1026|1950|1956|3326|3458|3553|3643|5770|7040|7124|7422|9370|10645|50507|653361	ADRB2|AKT1|CCND1|CDKN1A|EGF|EGFR|HSP90AB1|IFNG|IL1B|INSR|PTPN1|TGFB1|TNF|VEGFA|ADIPOQ|CAMKK2|NOX4|NCF1	-10.748	0	25	0	0	-19.0142	18.0227
1	-12.4129	GO:0033674	M1	1	0	GO Biological Processes	19	positive regulation of kinase activity	19_GO:0048518 positive regulation of biological process	-12.4129	9.02567	11.765	30198	489	130	19	14.6154	3.0983	154|207|595|1026|1950|1956|2147|3326|3458|3553|3643|5770|7040|7124|7422|9370|10645|50507|653361	ADRB2|AKT1|CCND1|CDKN1A|EGF|EGFR|F2|HSP90AB1|IFNG|IL1B|INSR|PTPN1|TGFB1|TNF|VEGFA|ADIPOQ|CAMKK2|NOX4|NCF1	-10.4878	0	25	0	0	-19.0142	18.0227
1	-11.169	GO:0070372	M1	1	0	GO Biological Processes	19	regulation of ERK1 and ERK2 cascade	19_GO:0023052 signaling	-11.169	11.1679	11.8707	30198	312	130	15	11.5385	2.80207	1956|2950|3383|3552|3553|3725|4988|5578|5728|5770|6347|7040|7124|9370|50507	EGFR|GSTP1|ICAM1|IL1A|IL1B|JUN|OPRM1|PRKCA|PTEN|PTPN1|CCL2|TGFB1|TNF|ADIPOQ|NOX4	-9.36147	0	25	0	0	-19.0142	18.0227
1	-9.98758	GO:0050730	M1	1	0	GO Biological Processes	19	regulation of peptidyl-tyrosine phosphorylation	19_GO:0008152 metabolic process	-9.98758	11.7047	11.3542	30198	258	130	13	10	2.63117	857|1950|1956|3458|3569|5770|7040|7124|7157|7422|9370|50507|653361	CAV1|EGF|EGFR|IFNG|IL6|PTPN1|TGFB1|TNF|TP53|VEGFA|ADIPOQ|NOX4|NCF1	-8.28844	0	25	0	0	-19.0142	18.0227
1	-9.23239	GO:0051896	M1	1	0	GO Biological Processes	19	regulation of protein kinase B signaling	19_GO:0023052 signaling	-9.23239	13.6643	11.4225	30198	187	130	11	8.46154	2.44093	1950|1956|2152|3326|3643|5465|5728|7040|7124|7498|50507	EGF|EGFR|F3|HSP90AB1|INSR|PPARA|PTEN|TGFB1|TNF|XDH|NOX4	-7.59125	0	25	0	0	-19.0142	18.0227
1	-9.20778	GO:0050731	M1	1	0	GO Biological Processes	19	positive regulation of peptidyl-tyrosine phosphorylation	19_GO:0048518 positive regulation of biological process	-9.20778	13.5916	11.3875	30198	188	130	11	8.46154	2.44093	1950|3458|3569|5770|7040|7124|7157|7422|9370|50507|653361	EGF|IFNG|IL6|PTPN1|TGFB1|TNF|TP53|VEGFA|ADIPOQ|NOX4|NCF1	-7.57032	0	25	0	0	-19.0142	18.0227
1	-8.70248	GO:0043406	M1	1	0	GO Biological Processes	19	positive regulation of MAP kinase activity	19_GO:0023052 signaling	-8.70248	18.0227	12.0783	30198	116	130	9	6.92308	2.22638	1950|1956|3553|3643|5770|7040|7124|7422|50507	EGF|EGFR|IL1B|INSR|PTPN1|TGFB1|TNF|VEGFA|NOX4	-7.11576	0	25	0	0	-19.0142	18.0227
1	-8.46747	GO:0070374	M1	1	0	GO Biological Processes	19	positive regulation of ERK1 and ERK2 cascade	19_GO:0023052 signaling	-8.46747	11.5621	10.3622	30198	221	130	11	8.46154	2.44093	1956|3383|3552|3725|4988|5578|5728|6347|7040|7124|50507	EGFR|ICAM1|IL1A|JUN|OPRM1|PRKCA|PTEN|CCL2|TGFB1|TNF|NOX4	-6.89044	0	25	0	0	-19.0142	18.0227
1	-7.9208	GO:0051052	M1	1	0	GO Biological Processes	19	regulation of DNA metabolic process	19_GO:0008152 metabolic process	-7.9208	6.48861	8.43836	30198	537	130	15	11.5385	2.80207	207|581|1026|1545|1950|1956|3326|3569|3586|4609|7040|7124|7157|9370|50507	AKT1|BAX|CDKN1A|CYP1B1|EGF|EGFR|HSP90AB1|IL6|IL10|MYC|TGFB1|TNF|TP53|ADIPOQ|NOX4	-6.3892	0	25	0	0	-19.0142	18.0227
1	-7.30213	GO:0051897	M1	1	0	GO Biological Processes	19	positive regulation of protein kinase B signaling	19_GO:0023052 signaling	-7.30213	15.6163	10.5046	30198	119	130	8	6.15385	2.10771	1950|1956|2152|3326|3643|7040|7124|50507	EGF|EGFR|F3|HSP90AB1|INSR|TGFB1|TNF|NOX4	-5.82201	0	25	0	0	-19.0142	18.0227
1	-7.30213	GO:2000278	M1	1	0	GO Biological Processes	19	regulation of DNA biosynthetic process	19_GO:0008152 metabolic process	-7.30213	15.6163	10.5046	30198	119	130	8	6.15385	2.10771	1026|1545|3326|4609|7124|7157|9370|50507	CDKN1A|CYP1B1|HSP90AB1|MYC|TNF|TP53|ADIPOQ|NOX4	-5.82201	0	25	0	0	-19.0142	18.0227
1	-7.13184	GO:0051054	M1	1	0	GO Biological Processes	19	positive regulation of DNA metabolic process	19_GO:0048518 positive regulation of biological process	-7.13184	8.57455	8.64033	30198	298	130	11	8.46154	2.44093	207|581|1545|1950|1956|3326|3569|4609|7040|7124|50507	AKT1|BAX|CYP1B1|EGF|EGFR|HSP90AB1|IL6|MYC|TGFB1|TNF|NOX4	-5.6717	0	25	0	0	-19.0142	18.0227
1	-4.78896	GO:2000573	M1	1	0	GO Biological Processes	19	positive regulation of DNA biosynthetic process	19_GO:0048518 positive regulation of biological process	-4.78896	15.9104	8.38667	30198	73	130	5	3.84615	1.68665	1545|3326|4609|7124|50507	CYP1B1|HSP90AB1|MYC|TNF|NOX4	-3.56648	0	25	0	0	-19.0142	18.0227
1	-18.8325	GO:1905952	M1	1	0	GO Biological Processes	19	regulation of lipid localization	19_GO:0051179 localization	-18.8325	22.8484	19.493	30198	183	130	18	13.8462	3.02922	207|338|857|1066|1401|1950|3552|3553|3569|5321|5444|5465|5467|5468|6256|6696|7124|9370	AKT1|APOB|CAV1|CES1|CRP|EGF|IL1A|IL1B|IL6|PLA2G4A|PON1|PPARA|PPARD|PPARG|RXRA|SPP1|TNF|ADIPOQ	-16.4643	0	26	1	1	-18.8325	51.6205
1	-12.8671	GO:0032368	M1	1	0	GO Biological Processes	19	regulation of lipid transport	19_GO:0051179 localization	-12.8671	19.7373	15.278	30198	153	130	13	10	2.63117	207|857|1066|1950|3552|3553|5321|5444|5465|5468|6256|6696|9370	AKT1|CAV1|CES1|EGF|IL1A|IL1B|PLA2G4A|PON1|PPARA|PPARG|RXRA|SPP1|ADIPOQ	-10.9199	0	26	0	0	-18.8325	51.6205
1	-11.6533	GO:1905954	M1	1	0	GO Biological Processes	19	positive regulation of lipid localization	19_GO:0051179 localization	-11.6533	22.8144	15.208	30198	112	130	11	8.46154	2.44093	338|857|1066|3552|3553|5321|5444|5468|6256|6696|9370	APOB|CAV1|CES1|IL1A|IL1B|PLA2G4A|PON1|PPARG|RXRA|SPP1|ADIPOQ	-9.79809	0	26	0	0	-18.8325	51.6205
1	-11.3328	GO:0032370	M1	1	0	GO Biological Processes	19	positive regulation of lipid transport	19_GO:0051179 localization	-11.3328	26.7003	15.7847	30198	87	130	10	7.69231	2.33709	857|1066|3552|3553|5321|5444|5468|6256|6696|9370	CAV1|CES1|IL1A|IL1B|PLA2G4A|PON1|PPARG|RXRA|SPP1|ADIPOQ	-9.50868	0	26	0	0	-18.8325	51.6205
1	-8.80767	GO:0010875	M1	1	0	GO Biological Processes	19	positive regulation of cholesterol efflux	19_GO:0051179 localization	-8.80767	51.6205	17.3027	30198	27	130	6	4.61538	1.84023	857|1066|5444|5468|6256|9370	CAV1|CES1|PON1|PPARG|RXRA|ADIPOQ	-7.20993	0	26	0	0	-18.8325	51.6205
1	-8.57664	GO:0010874	M1	1	0	GO Biological Processes	19	regulation of cholesterol efflux	19_GO:0051179 localization	-8.57664	31.2701	14.3649	30198	52	130	7	5.38462	1.97964	857|1066|1950|5444|5468|6256|9370	CAV1|CES1|EGF|PON1|PPARG|RXRA|ADIPOQ	-6.99671	0	26	0	0	-18.8325	51.6205
1	-7.78376	GO:0032373	M1	1	0	GO Biological Processes	19	positive regulation of sterol transport	19_GO:0051179 localization	-7.78376	35.7373	14.2732	30198	39	130	6	4.61538	1.84023	857|1066|5444|5468|6256|9370	CAV1|CES1|PON1|PPARG|RXRA|ADIPOQ	-6.26817	0	26	0	0	-18.8325	51.6205
1	-7.78376	GO:0032376	M1	1	0	GO Biological Processes	19	positive regulation of cholesterol transport	19_GO:0051179 localization	-7.78376	35.7373	14.2732	30198	39	130	6	4.61538	1.84023	857|1066|5444|5468|6256|9370	CAV1|CES1|PON1|PPARG|RXRA|ADIPOQ	-6.26817	0	26	0	0	-18.8325	51.6205
1	-7.24442	GO:0032371	M1	1	0	GO Biological Processes	19	regulation of sterol transport	19_GO:0051179 localization	-7.24442	20.3256	11.3806	30198	80	130	7	5.38462	1.97964	857|1066|1950|5444|5468|6256|9370	CAV1|CES1|EGF|PON1|PPARG|RXRA|ADIPOQ	-5.77357	0	26	0	0	-18.8325	51.6205
1	-7.24442	GO:0032374	M1	1	0	GO Biological Processes	19	regulation of cholesterol transport	19_GO:0051179 localization	-7.24442	20.3256	11.3806	30198	80	130	7	5.38462	1.97964	857|1066|1950|5444|5468|6256|9370	CAV1|CES1|EGF|PON1|PPARG|RXRA|ADIPOQ	-5.77357	0	26	0	0	-18.8325	51.6205
1	-4.96906	GO:0055094	M1	1	0	GO Biological Processes	19	response to lipoprotein particle	19_GO:0050896 response to stimulus	-4.96906	29.0365	10.4338	30198	32	130	4	3.07692	1.51461	207|1066|3949|5468	AKT1|CES1|LDLR|PPARG	-3.72733	0	26	0	0	-18.8325	51.6205
1	-4.81022	GO:0071402	M1	1	0	GO Biological Processes	19	cellular response to lipoprotein particle stimulus	19_GO:0050896 response to stimulus	-4.81022	26.5477	9.94374	30198	35	130	4	3.07692	1.51461	207|1066|3949|5468	AKT1|CES1|LDLR|PPARG	-3.58585	0	26	0	0	-18.8325	51.6205
1	-4.00896	GO:0071404	M1	1	0	GO Biological Processes	19	cellular response to low-density lipoprotein particle stimulus	19_GO:0050896 response to stimulus	-4.00896	33.1846	9.70111	30198	21	130	3	2.30769	1.31688	1066|3949|5468	CES1|LDLR|PPARG	-2.87242	0	26	0	0	-18.8325	51.6205
1	-18.4378	GO:0097190	M1	1	0	GO Biological Processes	19	apoptotic signaling pathway	19_GO:0023052 signaling	-18.4378	17.2068	17.5891	30198	270	130	20	15.3846	3.16444	581|596|836|841|842|857|1026|1545|1869|1870|2932|3162|3458|3552|3553|5467|5578|7040|7124|7157	BAX|BCL2|CASP3|CASP8|CASP9|CAV1|CDKN1A|CYP1B1|E2F1|E2F2|GSK3B|HMOX1|IFNG|IL1A|IL1B|PPARD|PRKCA|TGFB1|TNF|TP53	-16.089	0	27	1	1	-18.4378	87.1096
1	-14.7777	GO:0010212	M1	1	0	GO Biological Processes	19	response to ionizing radiation	19_GO:0050896 response to stimulus	-14.7777	23.0645	17.2676	30198	141	130	14	10.7692	2.7188	581|595|596|836|1026|1432|2002|3309|3552|3627|4609|7056|7157|7412	BAX|CCND1|BCL2|CASP3|CDKN1A|MAPK14|ELK1|HSPA5|IL1A|CXCL10|MYC|THBD|TP53|VCAM1	-12.6938	0	27	0	0	-18.4378	87.1096
1	-13.02	GO:0007346	M1	1	0	GO Biological Processes	19	regulation of mitotic cell cycle	19_GO:0050789 regulation of biological process	-13.02	8.98616	12.0433	30198	517	130	20	15.3846	3.16444	207|332|595|596|1026|1029|1543|1869|1950|1956|3552|3553|3586|3643|4609|5578|5728|6347|7124|7157	AKT1|BIRC5|CCND1|BCL2|CDKN1A|CDKN2A|CYP1A1|E2F1|EGF|EGFR|IL1A|IL1B|IL10|INSR|MYC|PRKCA|PTEN|CCL2|TNF|TP53	-11.0653	0	27	0	0	-18.4378	87.1096
1	-11.6111	GO:0010332	M1	1	0	GO Biological Processes	19	response to gamma radiation	19_GO:0050896 response to stimulus	-11.6111	37.3327	17.894	30198	56	130	9	6.92308	2.22638	581|596|1026|2002|3309|3552|3627|4609|7157	BAX|BCL2|CDKN1A|ELK1|HSPA5|IL1A|CXCL10|MYC|TP53	-9.76185	0	27	0	0	-18.4378	87.1096
1	-10.2918	GO:0097193	M1	1	0	GO Biological Processes	19	intrinsic apoptotic signaling pathway	19_GO:0023052 signaling	-10.2918	17.1491	12.9935	30198	149	130	11	8.46154	2.44093	581|596|836|842|1026|1545|1869|1870|3162|7124|7157	BAX|BCL2|CASP3|CASP9|CDKN1A|CYP1B1|E2F1|E2F2|HMOX1|TNF|TP53	-8.57691	0	27	0	0	-18.4378	87.1096
1	-9.38709	GO:0010564	M1	1	0	GO Biological Processes	19	regulation of cell cycle process	19_GO:0050789 regulation of biological process	-9.38709	6.01302	9.04071	30198	734	130	19	14.6154	3.0983	207|332|595|596|1026|1029|1432|1543|1869|1950|1956|3552|3553|3643|4609|5728|6347|7124|7157	AKT1|BIRC5|CCND1|BCL2|CDKN1A|CDKN2A|MAPK14|CYP1A1|E2F1|EGF|EGFR|IL1A|IL1B|INSR|MYC|PTEN|CCL2|TNF|TP53	-7.72184	0	27	0	0	-18.4378	87.1096
1	-9.28205	GO:2000045	M1	1	0	GO Biological Processes	19	regulation of G1/S transition of mitotic cell cycle	19_GO:0050789 regulation of biological process	-9.28205	13.812	11.4934	30198	185	130	11	8.46154	2.44093	207|595|596|1026|1029|1543|1869|1956|5728|6347|7157	AKT1|CCND1|BCL2|CDKN1A|CDKN2A|CYP1A1|E2F1|EGFR|PTEN|CCL2|TP53	-7.63218	0	27	0	0	-18.4378	87.1096
1	-9.24823	GO:0008630	M1	1	0	GO Biological Processes	19	intrinsic apoptotic signaling pathway in response to DNA damage	19_GO:0023052 signaling	-9.24823	27.3285	14.2917	30198	68	130	8	6.15385	2.10771	581|596|842|1026|1869|3162|7124|7157	BAX|BCL2|CASP9|CDKN1A|E2F1|HMOX1|TNF|TP53	-7.60585	0	27	0	0	-18.4378	87.1096
1	-9.01373	GO:0045786	M1	1	0	GO Biological Processes	19	negative regulation of cell cycle	19_GO:0048519 negative regulation of biological process	-9.01373	8.67225	9.83023	30198	375	130	14	10.7692	2.7188	595|596|836|1026|1029|1432|1869|3586|5728|5743|6347|7040|7124|7157	CCND1|BCL2|CASP3|CDKN1A|CDKN2A|MAPK14|E2F1|IL10|PTEN|PTGS2|CCL2|TGFB1|TNF|TP53	-7.39541	0	27	0	0	-18.4378	87.1096
1	-8.63522	GO:1902806	M1	1	0	GO Biological Processes	19	regulation of cell cycle G1/S phase transition	19_GO:0050789 regulation of biological process	-8.63522	11.9963	10.5898	30198	213	130	11	8.46154	2.44093	207|595|596|1026|1029|1543|1869|1956|5728|6347|7157	AKT1|CCND1|BCL2|CDKN1A|CDKN2A|CYP1A1|E2F1|EGFR|PTEN|CCL2|TP53	-7.05067	0	27	0	0	-18.4378	87.1096
1	-7.3172	GO:1901990	M1	1	0	GO Biological Processes	19	regulation of mitotic cell cycle phase transition	19_GO:0050789 regulation of biological process	-7.3172	7.85213	8.53926	30198	355	130	12	9.23077	2.53873	207|332|595|596|1026|1029|1543|1869|1956|5728|6347|7157	AKT1|BIRC5|CCND1|BCL2|CDKN1A|CDKN2A|CYP1A1|E2F1|EGFR|PTEN|CCL2|TP53	-5.83537	0	27	0	0	-18.4378	87.1096
1	-7.0468	GO:1901987	M1	1	0	GO Biological Processes	19	regulation of cell cycle phase transition	19_GO:0050789 regulation of biological process	-7.0468	6.65154	7.97805	30198	454	130	13	10	2.63117	207|332|595|596|1026|1029|1432|1543|1869|1956|5728|6347|7157	AKT1|BIRC5|CCND1|BCL2|CDKN1A|CDKN2A|MAPK14|CYP1A1|E2F1|EGFR|PTEN|CCL2|TP53	-5.59709	0	27	0	0	-18.4378	87.1096
1	-6.24162	GO:0090399	M1	1	0	GO Biological Processes	19	replicative senescence	19_GO:0008152 metabolic process	-6.24162	58.0731	15.0148	30198	16	130	4	3.07692	1.51461	1026|1029|5054|7157	CDKN1A|CDKN2A|SERPINE1|TP53	-4.86215	0	27	0	0	-18.4378	87.1096
1	-5.69689	GO:2000134	M1	1	0	GO Biological Processes	19	negative regulation of G1/S transition of mitotic cell cycle	19_GO:0048519 negative regulation of biological process	-5.69689	16.2064	9.28556	30198	86	130	6	4.61538	1.84023	595|596|1026|5728|6347|7157	CCND1|BCL2|CDKN1A|PTEN|CCL2|TP53	-4.36471	0	27	0	0	-18.4378	87.1096
1	-5.56187	GO:0072332	M1	1	0	GO Biological Processes	19	intrinsic apoptotic signaling pathway by p53 class mediator	19_GO:0023052 signaling	-5.56187	22.7738	10.2329	30198	51	130	5	3.84615	1.68665	581|1026|1869|1870|7157	BAX|CDKN1A|E2F1|E2F2|TP53	-4.25039	0	27	0	0	-18.4378	87.1096
1	-5.56187	GO:0090398	M1	1	0	GO Biological Processes	19	cellular senescence	19_GO:0050896 response to stimulus	-5.56187	22.7738	10.2329	30198	51	130	5	3.84615	1.68665	1026|1029|1432|5599|7157	CDKN1A|CDKN2A|MAPK14|MAPK8|TP53	-4.25039	0	27	0	0	-18.4378	87.1096
1	-5.39107	GO:1902807	M1	1	0	GO Biological Processes	19	negative regulation of cell cycle G1/S phase transition	19_GO:0048519 negative regulation of biological process	-5.39107	14.3686	8.67127	30198	97	130	6	4.61538	1.84023	595|596|1026|5728|6347|7157	CCND1|BCL2|CDKN1A|PTEN|CCL2|TP53	-4.10101	0	27	0	0	-18.4378	87.1096
1	-5.36682	GO:0090400	M1	1	0	GO Biological Processes	19	stress-induced premature senescence	19_GO:0050896 response to stimulus	-5.36682	87.1096	16.0165	30198	8	130	3	2.30769	1.31688	1026|1432|7157	CDKN1A|MAPK14|TP53	-4.0784	0	27	0	0	-18.4378	87.1096
1	-5.17635	GO:0045930	M1	1	0	GO Biological Processes	19	negative regulation of mitotic cell cycle	19_GO:0048519 negative regulation of biological process	-5.17635	8.18651	7.14631	30198	227	130	8	6.15385	2.10771	595|596|1026|3586|5728|6347|7124|7157	CCND1|BCL2|CDKN1A|IL10|PTEN|CCL2|TNF|TP53	-3.90931	0	27	0	0	-18.4378	87.1096
1	-5.08416	GO:0071480	M1	1	0	GO Biological Processes	19	cellular response to gamma radiation	19_GO:0050896 response to stimulus	-5.08416	30.9723	10.7996	30198	30	130	4	3.07692	1.51461	1026|2002|3309|7157	CDKN1A|ELK1|HSPA5|TP53	-3.82894	0	27	0	0	-18.4378	87.1096
1	-5.02653	GO:1901988	M1	1	0	GO Biological Processes	19	negative regulation of cell cycle phase transition	19_GO:0048519 negative regulation of biological process	-5.02653	7.80814	6.93342	30198	238	130	8	6.15385	2.10771	595|596|1026|1432|1869|5728|6347|7157	CCND1|BCL2|CDKN1A|MAPK14|E2F1|PTEN|CCL2|TP53	-3.78134	0	27	0	0	-18.4378	87.1096
1	-4.78896	GO:0071479	M1	1	0	GO Biological Processes	19	cellular response to ionizing radiation	19_GO:0050896 response to stimulus	-4.78896	15.9104	8.38667	30198	73	130	5	3.84615	1.68665	1026|1432|2002|3309|7157	CDKN1A|MAPK14|ELK1|HSPA5|TP53	-3.56648	0	27	0	0	-18.4378	87.1096
1	-4.60465	GO:0042770	M1	1	0	GO Biological Processes	19	signal transduction in response to DNA damage	19_GO:0023052 signaling	-4.60465	10.4794	7.20402	30198	133	130	6	4.61538	1.84023	595|842|1026|1432|1869|7157	CCND1|CASP9|CDKN1A|MAPK14|E2F1|TP53	-3.39878	0	27	0	0	-18.4378	87.1096
1	-4.54315	GO:0000082	M1	1	0	GO Biological Processes	19	G1/S transition of mitotic cell cycle	19_GO:0009987 cellular process	-4.54315	14.1642	7.84879	30198	82	130	5	3.84615	1.68665	595|1026|1869|4609|5530	CCND1|CDKN1A|E2F1|MYC|PPP3CA	-3.34402	0	27	0	0	-18.4378	87.1096
1	-4.4925	GO:0044843	M1	1	0	GO Biological Processes	19	cell cycle G1/S phase transition	19_GO:0009987 cellular process	-4.4925	13.8269	7.74068	30198	84	130	5	3.84615	1.68665	595|1026|1869|4609|5530	CCND1|CDKN1A|E2F1|MYC|PPP3CA	-3.29648	0	27	0	0	-18.4378	87.1096
1	-4.44339	GO:0010948	M1	1	0	GO Biological Processes	19	negative regulation of cell cycle process	19_GO:0048519 negative regulation of biological process	-4.44339	6.47505	6.12794	30198	287	130	8	6.15385	2.10771	595|596|1026|1432|1869|5728|6347|7157	CCND1|BCL2|CDKN1A|MAPK14|E2F1|PTEN|CCL2|TP53	-3.25371	0	27	0	0	-18.4378	87.1096
1	-4.41893	GO:0010507	M1	1	0	GO Biological Processes	19	negative regulation of autophagy	19_GO:0048519 negative regulation of biological process	-4.41893	13.3501	7.58525	30198	87	130	5	3.84615	1.68665	207|596|3162|3586|7157	AKT1|BCL2|HMOX1|IL10|TP53	-3.23124	0	27	0	0	-18.4378	87.1096
1	-4.41893	GO:0072331	M1	1	0	GO Biological Processes	19	signal transduction by p53 class mediator	19_GO:0023052 signaling	-4.41893	13.3501	7.58525	30198	87	130	5	3.84615	1.68665	581|1026|1869|1870|7157	BAX|CDKN1A|E2F1|E2F2|TP53	-3.23124	0	27	0	0	-18.4378	87.1096
1	-4.13659	GO:0006974	M1	1	0	GO Biological Processes	19	cellular response to DNA damage stimulus	19_GO:0050896 response to stimulus	-4.13659	3.84484	5.09819	30198	725	130	12	9.23077	2.53873	581|595|596|836|842|1026|1432|1869|3162|4609|7124|7157	BAX|CCND1|BCL2|CASP3|CASP9|CDKN1A|MAPK14|E2F1|HMOX1|MYC|TNF|TP53	-2.98513	0	27	0	0	-18.4378	87.1096
1	-4.06818	GO:0000077	M1	1	0	GO Biological Processes	19	DNA damage checkpoint signaling	19_GO:0023052 signaling	-4.06818	11.2763	6.86927	30198	103	130	5	3.84615	1.68665	595|1026|1432|1869|7157	CCND1|CDKN1A|MAPK14|E2F1|TP53	-2.92386	0	27	0	0	-18.4378	87.1096
1	-3.91454	GO:0031570	M1	1	0	GO Biological Processes	19	DNA integrity checkpoint signaling	19_GO:0023052 signaling	-3.91454	10.4636	6.56796	30198	111	130	5	3.84615	1.68665	595|1026|1432|1869|7157	CCND1|CDKN1A|MAPK14|E2F1|TP53	-2.78528	0	27	0	0	-18.4378	87.1096
1	-3.90096	GO:1901991	M1	1	0	GO Biological Processes	19	negative regulation of mitotic cell cycle phase transition	19_GO:0048519 negative regulation of biological process	-3.90096	7.83008	6.00941	30198	178	130	6	4.61538	1.84023	595|596|1026|5728|6347|7157	CCND1|BCL2|CDKN1A|PTEN|CCL2|TP53	-2.77397	0	27	0	0	-18.4378	87.1096
1	-3.58097	GO:0031571	M1	1	0	GO Biological Processes	19	mitotic G1 DNA damage checkpoint signaling	19_GO:0023052 signaling	-3.58097	24.0302	8.15865	30198	29	130	3	2.30769	1.31688	595|1026|7157	CCND1|CDKN1A|TP53	-2.48565	0	27	0	0	-18.4378	87.1096
1	-3.53658	GO:0044819	M1	1	0	GO Biological Processes	19	mitotic G1/S transition checkpoint signaling	19_GO:0023052 signaling	-3.53658	23.2292	8.00964	30198	30	130	3	2.30769	1.31688	595|1026|7157	CCND1|CDKN1A|TP53	-2.44649	0	27	0	0	-18.4378	87.1096
1	-3.33602	GO:0016242	M1	1	0	GO Biological Processes	19	negative regulation of macroautophagy	19_GO:0048519 negative regulation of biological process	-3.33602	19.9108	7.3605	30198	35	130	3	2.30769	1.31688	207|3162|7157	AKT1|HMOX1|TP53	-2.26626	0	27	0	0	-18.4378	87.1096
1	-3.26914	GO:0000075	M1	1	0	GO Biological Processes	19	cell cycle checkpoint signaling	19_GO:0023052 signaling	-3.26914	7.59125	5.37439	30198	153	130	5	3.84615	1.68665	595|1026|1432|1869|7157	CCND1|CDKN1A|MAPK14|E2F1|TP53	-2.20563	0	27	0	0	-18.4378	87.1096
1	-3.26424	GO:2000279	M1	1	0	GO Biological Processes	19	negative regulation of DNA biosynthetic process	19_GO:0048519 negative regulation of biological process	-3.26424	18.8345	7.13741	30198	37	130	3	2.30769	1.31688	1026|7157|9370	CDKN1A|TP53|ADIPOQ	-2.2017	0	27	0	0	-18.4378	87.1096
1	-3.24478	GO:0006913	M1	1	0	GO Biological Processes	19	nucleocytoplasmic transport	19_GO:0051179 localization	-3.24478	5.90574	4.97481	30198	236	130	6	4.61538	1.84023	207|1026|3692|5530|7040|7157	AKT1|CDKN1A|EIF6|PPP3CA|TGFB1|TP53	-2.18419	0	27	0	0	-18.4378	87.1096
1	-3.24478	GO:0051169	M1	1	0	GO Biological Processes	19	nuclear transport	19_GO:0051179 localization	-3.24478	5.90574	4.97481	30198	236	130	6	4.61538	1.84023	207|1026|3692|5530|7040|7157	AKT1|CDKN1A|EIF6|PPP3CA|TGFB1|TP53	-2.18419	0	27	0	0	-18.4378	87.1096
1	-3.15676	GO:0044772	M1	1	0	GO Biological Processes	19	mitotic cell cycle phase transition	19_GO:0009987 cellular process	-3.15676	7.16952	5.17713	30198	162	130	5	3.84615	1.68665	595|1026|1869|4609|5530	CCND1|CDKN1A|E2F1|MYC|PPP3CA	-2.10325	0	27	0	0	-18.4378	87.1096
1	-3.05126	GO:0044770	M1	1	0	GO Biological Processes	19	cell cycle phase transition	19_GO:0009987 cellular process	-3.05126	6.79217	4.99442	30198	171	130	5	3.84615	1.68665	595|1026|1869|4609|5530	CCND1|CDKN1A|E2F1|MYC|PPP3CA	-2.0069	0	27	0	0	-18.4378	87.1096
1	-2.90532	GO:0006606	M1	1	0	GO Biological Processes	19	protein import into nucleus	19_GO:0051179 localization	-2.90532	8.60342	5.20488	30198	108	130	4	3.07692	1.51461	207|1026|5530|7157	AKT1|CDKN1A|PPP3CA|TP53	-1.87509	0	27	0	0	-18.4378	87.1096
1	-2.85514	GO:0010823	M1	1	0	GO Biological Processes	19	negative regulation of mitochondrion organization	19_GO:0048519 negative regulation of biological process	-2.85514	13.6643	5.95174	30198	51	130	3	2.30769	1.31688	207|5468|7157	AKT1|PPARG|TP53	-1.82971	0	27	0	0	-18.4378	87.1096
1	-2.847	GO:0051170	M1	1	0	GO Biological Processes	19	import into nucleus	19_GO:0051179 localization	-2.847	8.29615	5.08654	30198	112	130	4	3.07692	1.51461	207|1026|5530|7157	AKT1|CDKN1A|PPP3CA|TP53	-1.82247	0	27	0	0	-18.4378	87.1096
1	-2.75142	GO:1903047	M1	1	0	GO Biological Processes	19	mitotic cell cycle process	19_GO:0009987 cellular process	-2.75142	3.61544	3.93249	30198	514	130	8	6.15385	2.10771	332|595|1026|1869|4609|5530|5578|7157	BIRC5|CCND1|CDKN1A|E2F1|MYC|PPP3CA|PRKCA|TP53	-1.73194	0	27	0	0	-18.4378	87.1096
1	-2.59843	GO:0006886	M1	1	0	GO Biological Processes	19	intracellular protein transport	19_GO:0051179 localization	-2.59843	3.12034	3.64946	30198	670	130	9	6.92308	2.22638	207|581|1026|3309|3315|5530|7040|7157|653361	AKT1|BAX|CDKN1A|HSPA5|HSPB1|PPP3CA|TGFB1|TP53|NCF1	-1.58625	0	27	0	0	-18.4378	87.1096
1	-2.51799	GO:0072594	M1	1	0	GO Biological Processes	19	establishment of protein localization to organelle	19_GO:0051179 localization	-2.51799	4.24925	3.89048	30198	328	130	6	4.61538	1.84023	207|581|1026|3309|5530|7157	AKT1|BAX|CDKN1A|HSPA5|PPP3CA|TP53	-1.51071	0	27	0	0	-18.4378	87.1096
1	-2.32172	GO:0000278	M1	1	0	GO Biological Processes	19	mitotic cell cycle	19_GO:0009987 cellular process	-2.32172	3.07163	3.38452	30198	605	130	8	6.15385	2.10771	332|595|1026|1869|4609|5530|5578|7157	BIRC5|CCND1|CDKN1A|E2F1|MYC|PPP3CA|PRKCA|TP53	-1.32799	0	27	0	0	-18.4378	87.1096
1	-2.31363	GO:0044773	M1	1	0	GO Biological Processes	19	mitotic DNA damage checkpoint signaling	19_GO:0023052 signaling	-2.31363	8.82123	4.57688	30198	79	130	3	2.30769	1.31688	595|1026|7157	CCND1|CDKN1A|TP53	-1.32073	0	27	0	0	-18.4378	87.1096
1	-2.25387	GO:0044774	M1	1	0	GO Biological Processes	19	mitotic DNA integrity checkpoint signaling	19_GO:0023052 signaling	-2.25387	8.39611	4.43662	30198	83	130	3	2.30769	1.31688	595|1026|7157	CCND1|CDKN1A|TP53	-1.26594	0	27	0	0	-18.4378	87.1096
1	-2.25006	GO:0007264	M1	1	0	GO Biological Processes	19	small GTPase mediated signal transduction	19_GO:0023052 signaling	-2.25006	4.43306	3.66975	30198	262	130	5	3.84615	1.68665	1026|1029|3162|3725|7157	CDKN1A|CDKN2A|HMOX1|JUN|TP53	-1.2624	0	27	0	0	-18.4378	87.1096
1	-2.12764	GO:0034504	M1	1	0	GO Biological Processes	19	protein localization to nucleus	19_GO:0051179 localization	-2.12764	5.22005	3.71299	30198	178	130	4	3.07692	1.51461	207|1026|5530|7157	AKT1|CDKN1A|PPP3CA|TP53	-1.14461	0	27	0	0	-18.4378	87.1096
1	-2.0461	GO:0007265	M1	1	0	GO Biological Processes	19	Ras protein signal transduction	19_GO:0023052 signaling	-2.0461	4.94239	3.56539	30198	188	130	4	3.07692	1.51461	1026|1029|3725|7157	CDKN1A|CDKN2A|JUN|TP53	-1.0698	0	27	0	0	-18.4378	87.1096
1	-18.3871	GO:1902893	M1	1	0	GO Biological Processes	19	regulation of miRNA transcription	19_GO:0008152 metabolic process	-18.3871	50.33	25.1496	30198	60	130	13	10	2.63117	2353|3091|3586|3725|4609|5465|5467|5468|5970|6720|7040|7124|7157	FOS|HIF1A|IL10|JUN|MYC|PPARA|PPARD|PPARG|RELA|SREBF1|TGFB1|TNF|TP53	-16.0627	0	28	1	1	-18.3871	55.5482
1	-16.1443	GO:1902895	M1	1	0	GO Biological Processes	19	positive regulation of miRNA transcription	19_GO:0048518 positive regulation of biological process	-16.1443	55.5482	24.3446	30198	46	130	11	8.46154	2.44093	2353|3091|3586|3725|4609|5468|5970|6720|7040|7124|7157	FOS|HIF1A|IL10|JUN|MYC|PPARG|RELA|SREBF1|TGFB1|TNF|TP53	-13.9695	0	28	0	0	-18.3871	55.5482
1	-5.78832	GO:0009299	M1	1	0	GO Biological Processes	19	mRNA transcription	19_GO:0008152 metabolic process	-5.78832	25.2492	10.8223	30198	46	130	5	3.84615	1.68665	1385|5468|6256|6720|7157	CREB1|PPARG|RXRA|SREBF1|TP53	-4.44943	0	28	0	0	-18.3871	55.5482
1	-4.98703	GO:0006351	M1	1	0	GO Biological Processes	19	transcription, DNA-templated	19_GO:0008152 metabolic process	-4.98703	5.76408	6.33083	30198	403	130	10	7.69231	2.33709	1385|1869|1870|2353|4609|5468|5970|6256|6720|7157	CREB1|E2F1|E2F2|FOS|MYC|PPARG|RELA|RXRA|SREBF1|TP53	-3.74333	0	28	0	0	-18.3871	55.5482
1	-4.96842	GO:0097659	M1	1	0	GO Biological Processes	19	nucleic acid-templated transcription	19_GO:0008152 metabolic process	-4.96842	5.73561	6.30882	30198	405	130	10	7.69231	2.33709	1385|1869|1870|2353|4609|5468|5970|6256|6720|7157	CREB1|E2F1|E2F2|FOS|MYC|PPARG|RELA|RXRA|SREBF1|TP53	-3.72719	0	28	0	0	-18.3871	55.5482
1	-4.87701	GO:0032774	M1	1	0	GO Biological Processes	19	RNA biosynthetic process	19_GO:0008152 metabolic process	-4.87701	5.59741	6.20089	30198	415	130	10	7.69231	2.33709	1385|1869|1870|2353|4609|5468|5970|6256|6720|7157	CREB1|E2F1|E2F2|FOS|MYC|PPARG|RELA|RXRA|SREBF1|TP53	-3.64597	0	28	0	0	-18.3871	55.5482
1	-4.53242	GO:0042789	M1	1	0	GO Biological Processes	19	mRNA transcription by RNA polymerase II	19_GO:0008152 metabolic process	-4.53242	22.6627	9.12664	30198	41	130	4	3.07692	1.51461	1385|5468|6256|6720	CREB1|PPARG|RXRA|SREBF1	-3.3347	0	28	0	0	-18.3871	55.5482
1	-4.43315	GO:0034654	M1	1	0	GO Biological Processes	19	nucleobase-containing compound biosynthetic process	19_GO:0008152 metabolic process	-4.43315	3.8371	5.30284	30198	787	130	13	10	2.63117	31|1385|1869|1870|2353|3326|4609|5468|5970|6256|6720|7040|7157	ACACA|CREB1|E2F1|E2F2|FOS|HSP90AB1|MYC|PPARG|RELA|RXRA|SREBF1|TGFB1|TP53	-3.24415	0	28	0	0	-18.3871	55.5482
1	-4.02795	GO:0006366	M1	1	0	GO Biological Processes	19	transcription by RNA polymerase II	19_GO:0008152 metabolic process	-4.02795	6.66412	5.84119	30198	244	130	7	5.38462	1.97964	1385|1870|2353|4609|5468|6256|6720	CREB1|E2F2|FOS|MYC|PPARG|RXRA|SREBF1	-2.88792	0	28	0	0	-18.3871	55.5482
1	-18.2906	GO:0051098	M1	1	0	GO Biological Processes	19	regulation of binding	19_GO:0065007 biological regulation	-18.2906	13.9249	16.3805	30198	367	130	22	16.9231	3.28858	154|207|581|857|1026|1869|1950|2932|3162|3326|3458|3586|3725|4318|4609|5444|5465|5468|5530|5599|7040|9370	ADRB2|AKT1|BAX|CAV1|CDKN1A|E2F1|EGF|GSK3B|HMOX1|HSP90AB1|IFNG|IL10|JUN|MMP9|MYC|PON1|PPARA|PPARG|PPP3CA|MAPK8|TGFB1|ADIPOQ	-15.9722	0	29	1	1	-18.2906	24.1971
1	-13.8162	GO:0051100	M1	1	0	GO Biological Processes	19	negative regulation of binding	19_GO:0065007 biological regulation	-13.8162	19.7097	15.8456	30198	165	130	14	10.7692	2.7188	154|207|581|857|1026|1869|2932|3162|3586|3725|5465|5530|5599|9370	ADRB2|AKT1|BAX|CAV1|CDKN1A|E2F1|GSK3B|HMOX1|IL10|JUN|PPARA|PPP3CA|MAPK8|ADIPOQ	-11.8017	0	29	0	0	-18.2906	24.1971
1	-10.8967	GO:0032091	M1	1	0	GO Biological Processes	19	negative regulation of protein binding	19_GO:0065007 biological regulation	-10.8967	24.1971	14.9683	30198	96	130	10	7.69231	2.33709	154|207|581|857|1026|2932|3586|5465|5599|9370	ADRB2|AKT1|BAX|CAV1|CDKN1A|GSK3B|IL10|PPARA|MAPK8|ADIPOQ	-9.11898	0	29	0	0	-18.2906	24.1971
1	-10.2046	GO:0043393	M1	1	0	GO Biological Processes	19	regulation of protein binding	19_GO:0065007 biological regulation	-10.2046	14.1498	12.1755	30198	197	130	12	9.23077	2.53873	154|207|581|857|1026|2932|3326|3586|4318|5465|5599|9370	ADRB2|AKT1|BAX|CAV1|CDKN1A|GSK3B|HSP90AB1|IL10|MMP9|PPARA|MAPK8|ADIPOQ	-8.49546	0	29	0	0	-18.2906	24.1971
1	-17.8008	GO:0045936	M1	1	0	GO Biological Processes	19	negative regulation of phosphate metabolic process	19_GO:0048519 negative regulation of biological process	-17.8008	12.1426	15.4814	30198	440	130	23	17.6923	3.34688	207|581|836|857|1026|1029|2932|2950|3156|3315|3458|3486|3553|3725|5465|5468|5728|5770|7040|7124|7157|7498|9370	AKT1|BAX|CASP3|CAV1|CDKN1A|CDKN2A|GSK3B|GSTP1|HMGCR|HSPB1|IFNG|IGFBP3|IL1B|JUN|PPARA|PPARG|PTEN|PTPN1|TGFB1|TNF|TP53|XDH|ADIPOQ	-15.5162	0	30	1	1	-17.8008	22.8484
1	-17.779	GO:0010563	M1	1	0	GO Biological Processes	19	negative regulation of phosphorus metabolic process	19_GO:0048519 negative regulation of biological process	-17.779	12.115	15.461	30198	441	130	23	17.6923	3.34688	207|581|836|857|1026|1029|2932|2950|3156|3315|3458|3486|3553|3725|5465|5468|5728|5770|7040|7124|7157|7498|9370	AKT1|BAX|CASP3|CAV1|CDKN1A|CDKN2A|GSK3B|GSTP1|HMGCR|HSPB1|IFNG|IGFBP3|IL1B|JUN|PPARA|PPARG|PTEN|PTPN1|TGFB1|TNF|TP53|XDH|ADIPOQ	-15.5052	0	30	0	0	-17.8008	22.8484
1	-16.2946	GO:0043086	M1	1	0	GO Biological Processes	19	negative regulation of catalytic activity	19_GO:0065007 biological regulation	-16.2946	7.97951	13.0369	30198	786	130	27	20.7692	3.55783	207|332|836|857|1026|1029|2932|2950|3156|3315|3458|3553|4318|4846|5054|5447|5468|5728|5743|5770|6197|7076|7124|7157|7422|9370|54658	AKT1|BIRC5|CASP3|CAV1|CDKN1A|CDKN2A|GSK3B|GSTP1|HMGCR|HSPB1|IFNG|IL1B|MMP9|NOS3|SERPINE1|POR|PPARG|PTEN|PTGS2|PTPN1|RPS6KA3|TIMP1|TNF|TP53|VEGFA|ADIPOQ|UGT1A1	-14.1015	0	30	0	0	-17.8008	22.8484
1	-15.5007	GO:0042326	M1	1	0	GO Biological Processes	19	negative regulation of phosphorylation	19_GO:0048519 negative regulation of biological process	-15.5007	12.1619	14.436	30198	382	130	20	15.3846	3.16444	207|581|836|857|1026|1029|2950|3156|3315|3458|3486|3553|3725|5465|5468|5728|5770|7040|7498|9370	AKT1|BAX|CASP3|CAV1|CDKN1A|CDKN2A|GSTP1|HMGCR|HSPB1|IFNG|IGFBP3|IL1B|JUN|PPARA|PPARG|PTEN|PTPN1|TGFB1|XDH|ADIPOQ	-13.3661	0	30	0	0	-17.8008	22.8484
1	-15.2519	GO:0001933	M1	1	0	GO Biological Processes	19	negative regulation of protein phosphorylation	19_GO:0048519 negative regulation of biological process	-15.2519	12.981	14.6085	30198	340	130	19	14.6154	3.0983	207|581|836|857|1026|1029|2950|3156|3315|3458|3486|3553|3725|5468|5728|5770|7040|7498|9370	AKT1|BAX|CASP3|CAV1|CDKN1A|CDKN2A|GSTP1|HMGCR|HSPB1|IFNG|IGFBP3|IL1B|JUN|PPARG|PTEN|PTPN1|TGFB1|XDH|ADIPOQ	-13.1324	0	30	0	0	-17.8008	22.8484
1	-15.1082	GO:0031400	M1	1	0	GO Biological Processes	19	negative regulation of protein modification process	19_GO:0048519 negative regulation of biological process	-15.1082	9.82775	13.3517	30198	520	130	22	16.9231	3.28858	207|581|836|857|1026|1029|2932|2950|3156|3315|3458|3486|3553|3725|5468|5728|5770|5970|7040|7124|7498|9370	AKT1|BAX|CASP3|CAV1|CDKN1A|CDKN2A|GSK3B|GSTP1|HMGCR|HSPB1|IFNG|IGFBP3|IL1B|JUN|PPARG|PTEN|PTPN1|RELA|TGFB1|TNF|XDH|ADIPOQ	-13.0069	0	30	0	0	-17.8008	22.8484
1	-13.2572	GO:0051348	M1	1	0	GO Biological Processes	19	negative regulation of transferase activity	19_GO:0065007 biological regulation	-13.2572	13.7147	13.8248	30198	271	130	16	12.3077	2.88136	207|836|857|1026|1029|2932|2950|3156|3315|3458|3553|5468|5728|5770|7157|9370	AKT1|CASP3|CAV1|CDKN1A|CDKN2A|GSK3B|GSTP1|HMGCR|HSPB1|IFNG|IL1B|PPARG|PTEN|PTPN1|TP53|ADIPOQ	-11.2682	0	30	0	0	-17.8008	22.8484
1	-12.6783	GO:0071901	M1	1	0	GO Biological Processes	19	negative regulation of protein serine/threonine kinase activity	19_GO:0048519 negative regulation of biological process	-12.6783	22.8484	15.8998	30198	122	130	12	9.23077	2.53873	207|836|857|1026|1029|2950|3156|3553|5468|5728|5770|9370	AKT1|CASP3|CAV1|CDKN1A|CDKN2A|GSTP1|HMGCR|IL1B|PPARG|PTEN|PTPN1|ADIPOQ	-10.7458	0	30	0	0	-17.8008	22.8484
1	-12.282	GO:0006469	M1	1	0	GO Biological Processes	19	negative regulation of protein kinase activity	19_GO:0048519 negative regulation of biological process	-12.282	15.268	13.7405	30198	213	130	14	10.7692	2.7188	207|836|857|1026|1029|2950|3156|3315|3458|3553|5468|5728|5770|9370	AKT1|CASP3|CAV1|CDKN1A|CDKN2A|GSTP1|HMGCR|HSPB1|IFNG|IL1B|PPARG|PTEN|PTPN1|ADIPOQ	-10.3707	0	30	0	0	-17.8008	22.8484
1	-11.6508	GO:0033673	M1	1	0	GO Biological Processes	19	negative regulation of kinase activity	19_GO:0048519 negative regulation of biological process	-11.6508	13.7219	12.9285	30198	237	130	14	10.7692	2.7188	207|836|857|1026|1029|2950|3156|3315|3458|3553|5468|5728|5770|9370	AKT1|CASP3|CAV1|CDKN1A|CDKN2A|GSTP1|HMGCR|HSPB1|IFNG|IL1B|PPARG|PTEN|PTPN1|ADIPOQ	-9.79756	0	30	0	0	-17.8008	22.8484
1	-17.7876	GO:0003013	M1	1	0	GO Biological Processes	19	circulatory system process	19_GO:0032501 multicellular organismal process	-17.7876	11.2173	15.1019	30198	497	130	24	18.4615	3.40286	154|857|1131|1401|3162|3627|3643|4313|4843|4846|4973|5465|5467|5468|5743|6517|6532|6647|6772|7040|7124|7422|9370|50507	ADRB2|CAV1|CHRM3|CRP|HMOX1|CXCL10|INSR|MMP2|NOS2|NOS3|OLR1|PPARA|PPARD|PPARG|PTGS2|SLC2A4|SLC6A4|SOD1|STAT1|TGFB1|TNF|VEGFA|ADIPOQ|NOX4	-15.5084	0	31	1	1	-17.7876	43.5548
1	-16.1634	GO:0008015	M1	1	0	GO Biological Processes	19	blood circulation	19_GO:0032501 multicellular organismal process	-16.1634	12.0151	14.6928	30198	406	130	21	16.1538	3.22781	154|857|1131|1401|3162|3627|4313|4843|4846|4973|5465|5467|5468|5743|6532|6647|6772|7040|7124|7422|9370	ADRB2|CAV1|CHRM3|CRP|HMOX1|CXCL10|MMP2|NOS2|NOS3|OLR1|PPARA|PPARD|PPARG|PTGS2|SLC6A4|SOD1|STAT1|TGFB1|TNF|VEGFA|ADIPOQ	-13.9817	0	31	0	0	-17.7876	43.5548
1	-12.2336	GO:0003018	M1	1	0	GO Biological Processes	19	vascular process in circulatory system	19_GO:0032501 multicellular organismal process	-12.2336	13.2486	13.1183	30198	263	130	15	11.5385	2.80207	154|857|1131|1401|3643|4313|4846|5467|5743|6517|6532|6647|7040|7124|7422	ADRB2|CAV1|CHRM3|CRP|INSR|MMP2|NOS3|PPARD|PTGS2|SLC2A4|SLC6A4|SOD1|TGFB1|TNF|VEGFA	-10.3292	0	31	0	0	-17.7876	43.5548
1	-10.5525	GO:0035296	M1	1	0	GO Biological Processes	19	regulation of tube diameter	19_GO:0065007 biological regulation	-10.5525	18.1221	13.3997	30198	141	130	11	8.46154	2.44093	154|857|1131|1401|4313|4846|5467|5743|6532|6647|7124	ADRB2|CAV1|CHRM3|CRP|MMP2|NOS3|PPARD|PTGS2|SLC6A4|SOD1|TNF	-8.81655	0	31	0	0	-17.7876	43.5548
1	-10.5525	GO:0097746	M1	1	0	GO Biological Processes	19	blood vessel diameter maintenance	19_GO:0032501 multicellular organismal process	-10.5525	18.1221	13.3997	30198	141	130	11	8.46154	2.44093	154|857|1131|1401|4313|4846|5467|5743|6532|6647|7124	ADRB2|CAV1|CHRM3|CRP|MMP2|NOS3|PPARD|PTGS2|SLC6A4|SOD1|TNF	-8.81655	0	31	0	0	-17.7876	43.5548
1	-10.519	GO:0035150	M1	1	0	GO Biological Processes	19	regulation of tube size	19_GO:0065007 biological regulation	-10.519	17.9945	13.3471	30198	142	130	11	8.46154	2.44093	154|857|1131|1401|4313|4846|5467|5743|6532|6647|7124	ADRB2|CAV1|CHRM3|CRP|MMP2|NOS3|PPARD|PTGS2|SLC6A4|SOD1|TNF	-8.7892	0	31	0	0	-17.7876	43.5548
1	-10.2978	GO:0090066	M1	1	0	GO Biological Processes	19	regulation of anatomical structure size	19_GO:0065007 biological regulation	-10.2978	7.97772	10.2924	30198	495	130	17	13.0769	2.95698	154|857|1131|1385|1401|2932|3326|4313|4846|5467|5728|5743|6532|6647|6696|7124|7422	ADRB2|CAV1|CHRM3|CREB1|CRP|GSK3B|HSP90AB1|MMP2|NOS3|PPARD|PTEN|PTGS2|SLC6A4|SOD1|SPP1|TNF|VEGFA	-8.57993	0	31	0	0	-17.7876	43.5548
1	-7.97366	GO:0008217	M1	1	0	GO Biological Processes	19	regulation of blood pressure	19_GO:0032501 multicellular organismal process	-7.97366	12.2259	10.2066	30198	190	130	10	7.69231	2.33709	154|3162|4843|4846|5465|5468|5743|6647|7124|9370	ADRB2|HMOX1|NOS2|NOS3|PPARA|PPARG|PTGS2|SOD1|TNF|ADIPOQ	-6.43725	0	31	0	0	-17.7876	43.5548
1	-7.16699	GO:0045776	M1	1	0	GO Biological Processes	19	negative regulation of blood pressure	19_GO:0032501 multicellular organismal process	-7.16699	28.444	12.6418	30198	49	130	6	4.61538	1.84023	154|4843|4846|5465|7124|9370	ADRB2|NOS2|NOS3|PPARA|TNF|ADIPOQ	-5.70358	0	31	0	0	-17.7876	43.5548
1	-5.69469	GO:0042311	M1	1	0	GO Biological Processes	19	vasodilation	19_GO:0032501 multicellular organismal process	-5.69469	24.1971	10.5758	30198	48	130	5	3.84615	1.68665	154|4846|5467|6647|7124	ADRB2|NOS3|PPARD|SOD1|TNF	-4.36373	0	31	0	0	-17.7876	43.5548
1	-5.03672	GO:0006940	M1	1	0	GO Biological Processes	19	regulation of smooth muscle contraction	19_GO:0032501 multicellular organismal process	-5.03672	17.8686	8.95193	30198	65	130	5	3.84615	1.68665	154|857|1131|5743|6647	ADRB2|CAV1|CHRM3|PTGS2|SOD1	-3.79054	0	31	0	0	-17.7876	43.5548
1	-4.37778	GO:0045986	M1	1	0	GO Biological Processes	19	negative regulation of smooth muscle contraction	19_GO:0048519 negative regulation of biological process	-4.37778	43.5548	11.1953	30198	16	130	3	2.30769	1.31688	154|5743|6647	ADRB2|PTGS2|SOD1	-3.19655	0	31	0	0	-17.7876	43.5548
1	-3.77655	GO:0045932	M1	1	0	GO Biological Processes	19	negative regulation of muscle contraction	19_GO:0048519 negative regulation of biological process	-3.77655	27.8751	8.83918	30198	25	130	3	2.30769	1.31688	154|5743|6647	ADRB2|PTGS2|SOD1	-2.66368	0	31	0	0	-17.7876	43.5548
1	-3.33602	GO:0043243	M1	1	0	GO Biological Processes	19	positive regulation of protein-containing complex disassembly	19_GO:0048518 positive regulation of biological process	-3.33602	19.9108	7.3605	30198	35	130	3	2.30769	1.31688	154|3643|7124	ADRB2|INSR|TNF	-2.26626	0	31	0	0	-17.7876	43.5548
1	-3.02867	GO:0006937	M1	1	0	GO Biological Processes	19	regulation of muscle contraction	19_GO:0032501 multicellular organismal process	-3.02867	6.71365	4.9556	30198	173	130	5	3.84615	1.68665	154|857|1131|5743|6647	ADRB2|CAV1|CHRM3|PTGS2|SOD1	-1.98556	0	31	0	0	-17.7876	43.5548
1	-2.14338	GO:0002028	M1	1	0	GO Biological Processes	19	regulation of sodium ion transport	19_GO:0051179 localization	-2.14338	7.65799	4.18246	30198	91	130	3	2.30769	1.31688	154|207|4846	ADRB2|AKT1|NOS3	-1.15981	0	31	0	0	-17.7876	43.5548
1	-2.09211	GO:0003073	M1	1	0	GO Biological Processes	19	regulation of systemic arterial blood pressure	19_GO:0032501 multicellular organismal process	-2.09211	7.33555	4.0667	30198	95	130	3	2.30769	1.31688	154|4846|7124	ADRB2|NOS3|TNF	-1.11232	0	31	0	0	-17.7876	43.5548
1	-17.1485	GO:1901214	M1	1	0	GO Biological Processes	19	regulation of neuron death	19_GO:0050789 regulation of biological process	-17.1485	14.7957	16.1581	30198	314	130	20	15.3846	3.16444	207|581|596|836|841|842|2002|2353|2932|3091|3162|3326|3458|3586|3725|5465|6347|6647|7124|7157	AKT1|BAX|BCL2|CASP3|CASP8|CASP9|ELK1|FOS|GSK3B|HIF1A|HMOX1|HSP90AB1|IFNG|IL10|JUN|PPARA|CCL2|SOD1|TNF|TP53	-14.9102	0	32	1	1	-17.1485	43.0171
1	-11.1845	GO:0043523	M1	1	0	GO Biological Processes	19	regulation of neuron apoptotic process	19_GO:0050789 regulation of biological process	-11.1845	14.5884	12.8991	30198	207	130	13	10	2.63117	581|596|836|842|3091|3162|3326|3586|3725|6347|6647|7124|7157	BAX|BCL2|CASP3|CASP9|HIF1A|HMOX1|HSP90AB1|IL10|JUN|CCL2|SOD1|TNF|TP53	-9.37524	0	32	0	0	-17.1485	43.0171
1	-10.6111	GO:0019725	M1	1	0	GO Biological Processes	19	cellular homeostasis	19_GO:0065007 biological regulation	-10.6111	7.10717	10.1114	30198	621	130	19	14.6154	3.0983	581|596|760|857|2147|2936|3091|3162|3383|3552|3569|4609|4780|4843|4846|5530|6347|6647|50507	BAX|BCL2|CA2|CAV1|F2|GSR|HIF1A|HMOX1|ICAM1|IL1A|IL6|MYC|NFE2L2|NOS2|NOS3|PPP3CA|CCL2|SOD1|NOX4	-8.8643	0	32	0	0	-17.1485	43.0171
1	-9.90661	GO:1901215	M1	1	0	GO Biological Processes	19	negative regulation of neuron death	19_GO:0048519 negative regulation of biological process	-9.90661	13.3374	11.7684	30198	209	130	12	9.23077	2.53873	207|581|596|2932|3091|3162|3326|3586|3725|5465|6347|6647	AKT1|BAX|BCL2|GSK3B|HIF1A|HMOX1|HSP90AB1|IL10|JUN|PPARA|CCL2|SOD1	-8.21307	0	32	0	0	-17.1485	43.0171
1	-8.30553	GO:0042391	M1	1	0	GO Biological Processes	19	regulation of membrane potential	19_GO:0065007 biological regulation	-8.30553	7.63402	9.06732	30198	426	130	14	10.7692	2.7188	154|207|581|596|857|2555|2932|4609|4985|4988|5530|5728|6647|7124	ADRB2|AKT1|BAX|BCL2|CAV1|GABRA2|GSK3B|MYC|OPRD1|OPRM1|PPP3CA|PTEN|SOD1|TNF	-6.74005	0	32	0	0	-17.1485	43.0171
1	-7.84755	GO:0043524	M1	1	0	GO Biological Processes	19	negative regulation of neuron apoptotic process	19_GO:0048519 negative regulation of biological process	-7.84755	14.4181	10.6496	30198	145	130	9	6.92308	2.22638	581|596|3091|3162|3326|3586|3725|6347|6647	BAX|BCL2|HIF1A|HMOX1|HSP90AB1|IL10|JUN|CCL2|SOD1	-6.32168	0	32	0	0	-17.1485	43.0171
1	-7.04948	GO:0048872	M1	1	0	GO Biological Processes	19	homeostasis of number of cells	19_GO:0065007 biological regulation	-7.04948	9.76018	8.92138	30198	238	130	10	7.69231	2.33709	207|581|596|836|3091|3162|3569|4846|6647|7422	AKT1|BAX|BCL2|CASP3|HIF1A|HMOX1|IL6|NOS3|SOD1|VEGFA	-5.59898	0	32	0	0	-17.1485	43.0171
1	-6.98979	GO:0071887	M1	1	0	GO Biological Processes	19	leukocyte apoptotic process	19_GO:0009987 cellular process	-6.98979	43.0171	14.362	30198	27	130	5	3.84615	1.68665	207|581|836|842|3569	AKT1|BAX|CASP3|CASP9|IL6	-5.54404	0	32	0	0	-17.1485	43.0171
1	-6.36528	GO:0055082	M1	1	0	GO Biological Processes	19	cellular chemical homeostasis	19_GO:0065007 biological regulation	-6.36528	5.79616	7.26113	30198	521	130	13	10	2.63117	581|596|760|857|2147|3091|3162|3383|3552|4609|5530|6647|50507	BAX|BCL2|CA2|CAV1|F2|HIF1A|HMOX1|ICAM1|IL1A|MYC|PPP3CA|SOD1|NOX4	-4.97762	0	32	0	0	-17.1485	43.0171
1	-6.19023	GO:0051881	M1	1	0	GO Biological Processes	19	regulation of mitochondrial membrane potential	19_GO:0065007 biological regulation	-6.19023	19.6303	10.3341	30198	71	130	6	4.61538	1.84023	207|581|596|4609|4985|6647	AKT1|BAX|BCL2|MYC|OPRD1|SOD1	-4.81344	0	32	0	0	-17.1485	43.0171
1	-6.08305	GO:0001776	M1	1	0	GO Biological Processes	19	leukocyte homeostasis	19_GO:0002376 immune system process	-6.08305	18.8345	10.1	30198	74	130	6	4.61538	1.84023	207|581|596|836|3091|3569	AKT1|BAX|BCL2|CASP3|HIF1A|IL6	-4.71687	0	32	0	0	-17.1485	43.0171
1	-5.3582	GO:0002260	M1	1	0	GO Biological Processes	19	lymphocyte homeostasis	19_GO:0002376 immune system process	-5.3582	20.7404	9.72221	30198	56	130	5	3.84615	1.68665	207|581|596|836|3091	AKT1|BAX|BCL2|CASP3|HIF1A	-4.07196	0	32	0	0	-17.1485	43.0171
1	-5.27336	GO:0001782	M1	1	0	GO Biological Processes	19	B cell homeostasis	19_GO:0002376 immune system process	-5.27336	34.4137	11.4212	30198	27	130	4	3.07692	1.51461	581|596|836|3091	BAX|BCL2|CASP3|HIF1A	-3.99949	0	32	0	0	-17.1485	43.0171
1	-5.07211	GO:0030003	M1	1	0	GO Biological Processes	19	cellular cation homeostasis	19_GO:0065007 biological regulation	-5.07211	5.89574	6.43177	30198	394	130	10	7.69231	2.33709	581|596|760|857|2147|3091|3162|3552|4609|6647	BAX|BCL2|CA2|CAV1|F2|HIF1A|HMOX1|IL1A|MYC|SOD1	-3.81892	0	32	0	0	-17.1485	43.0171
1	-5.01043	GO:0006875	M1	1	0	GO Biological Processes	19	cellular metal ion homeostasis	19_GO:0065007 biological regulation	-5.01043	6.61592	6.59874	30198	316	130	9	6.92308	2.22638	581|596|857|2147|3091|3162|3552|4609|6647	BAX|BCL2|CAV1|F2|HIF1A|HMOX1|IL1A|MYC|SOD1	-3.76574	0	32	0	0	-17.1485	43.0171
1	-4.93154	GO:0006873	M1	1	0	GO Biological Processes	19	cellular ion homeostasis	19_GO:0065007 biological regulation	-4.93154	5.67952	6.26522	30198	409	130	10	7.69231	2.33709	581|596|760|857|2147|3091|3162|3552|4609|6647	BAX|BCL2|CA2|CAV1|F2|HIF1A|HMOX1|IL1A|MYC|SOD1	-3.69324	0	32	0	0	-17.1485	43.0171
1	-4.86148	GO:0043029	M1	1	0	GO Biological Processes	19	T cell homeostasis	19_GO:0002376 immune system process	-4.86148	27.3285	10.1	30198	34	130	4	3.07692	1.51461	207|581|596|836	AKT1|BAX|BCL2|CASP3	-3.6314	0	32	0	0	-17.1485	43.0171
1	-4.85834	GO:0002262	M1	1	0	GO Biological Processes	19	myeloid cell homeostasis	19_GO:0002376 immune system process	-4.85834	11.6146	7.66076	30198	120	130	6	4.61538	1.84023	581|836|3162|3569|6647|7422	BAX|CASP3|HMOX1|IL6|SOD1|VEGFA	-3.62969	0	32	0	0	-17.1485	43.0171
1	-4.30302	GO:0055080	M1	1	0	GO Biological Processes	19	cation homeostasis	19_GO:0065007 biological regulation	-4.30302	4.78953	5.53203	30198	485	130	10	7.69231	2.33709	581|596|760|857|2147|3091|3162|3552|4609|6647	BAX|BCL2|CA2|CAV1|F2|HIF1A|HMOX1|IL1A|MYC|SOD1	-3.12648	0	32	0	0	-17.1485	43.0171
1	-4.23654	GO:0098771	M1	1	0	GO Biological Processes	19	inorganic ion homeostasis	19_GO:0065007 biological regulation	-4.23654	4.70227	5.45539	30198	494	130	10	7.69231	2.33709	581|596|760|857|2147|3091|3162|3552|4609|6647	BAX|BCL2|CA2|CAV1|F2|HIF1A|HMOX1|IL1A|MYC|SOD1	-3.07188	0	32	0	0	-17.1485	43.0171
1	-4.21816	GO:0055065	M1	1	0	GO Biological Processes	19	metal ion homeostasis	19_GO:0065007 biological regulation	-4.21816	5.23968	5.60557	30198	399	130	9	6.92308	2.22638	581|596|857|2147|3091|3162|3552|4609|6647	BAX|BCL2|CAV1|F2|HIF1A|HMOX1|IL1A|MYC|SOD1	-3.0583	0	32	0	0	-17.1485	43.0171
1	-4.11493	GO:0050801	M1	1	0	GO Biological Processes	19	ion homeostasis	19_GO:0065007 biological regulation	-4.11493	4.54584	5.31554	30198	511	130	10	7.69231	2.33709	581|596|760|857|2147|3091|3162|3552|4609|6647	BAX|BCL2|CA2|CAV1|F2|HIF1A|HMOX1|IL1A|MYC|SOD1	-2.96547	0	32	0	0	-17.1485	43.0171
1	-3.43808	GO:0007276	M1	1	0	GO Biological Processes	19	gamete generation	19_GO:0022414 reproductive process	-3.43808	3.45767	4.44772	30198	739	130	11	8.46154	2.44093	207|338|581|596|1869|3552|4313|4609|4846|5743|6647	AKT1|APOB|BAX|BCL2|E2F1|IL1A|MMP2|MYC|NOS3|PTGS2|SOD1	-2.36065	0	32	0	0	-17.1485	43.0171
1	-3.04699	GO:0048598	M1	1	0	GO Biological Processes	19	embryonic morphogenesis	19_GO:0032502 developmental process	-3.04699	3.62957	4.18976	30198	576	130	9	6.92308	2.22638	581|836|3091|3586|4313|4318|6647|7040|7157	BAX|CASP3|HIF1A|IL10|MMP2|MMP9|SOD1|TGFB1|TP53	-2.00294	0	32	0	0	-17.1485	43.0171
1	-2.07002	GO:0006874	M1	1	0	GO Biological Processes	19	cellular calcium ion homeostasis	19_GO:0065007 biological regulation	-2.07002	5.02254	3.60855	30198	185	130	4	3.07692	1.51461	581|596|857|2147	BAX|BCL2|CAV1|F2	-1.0913	0	32	0	0	-17.1485	43.0171
1	-17.0825	GO:0031347	M1	1	0	GO Biological Processes	19	regulation of defense response	19_GO:0050896 response to stimulus	-17.0825	9.12326	13.8958	30198	662	130	26	20	3.50823	841|1432|2099|2950|3458|3553|3569|3586|3659|3949|4314|4318|4780|5054|5465|5467|5468|5743|5770|5970|6401|6647|6772|7124|9370|653361	CASP8|MAPK14|ESR1|GSTP1|IFNG|IL1B|IL6|IL10|IRF1|LDLR|MMP3|MMP9|NFE2L2|SERPINE1|PPARA|PPARD|PPARG|PTGS2|PTPN1|RELA|SELE|SOD1|STAT1|TNF|ADIPOQ|NCF1	-14.8539	0	33	1	1	-17.0825	12.1953
1	-16.2935	GO:0050727	M1	1	0	GO Biological Processes	19	regulation of inflammatory response	19_GO:0050896 response to stimulus	-16.2935	12.1953	14.8209	30198	400	130	21	16.1538	3.22781	1432|2099|2950|3458|3553|3569|3586|3949|4314|4318|5054|5465|5467|5468|5743|5970|6401|6647|7124|9370|653361	MAPK14|ESR1|GSTP1|IFNG|IL1B|IL6|IL10|LDLR|MMP3|MMP9|SERPINE1|PPARA|PPARD|PPARG|PTGS2|RELA|SELE|SOD1|TNF|ADIPOQ|NCF1	-14.1015	0	33	0	0	-17.0825	12.1953
1	-14.5592	GO:0032102	M1	1	0	GO Biological Processes	19	negative regulation of response to external stimulus	19_GO:0048519 negative regulation of biological process	-14.5592	10.8548	13.5015	30198	428	130	20	15.3846	3.16444	1432|1803|2147|2950|3586|3949|4846|5054|5328|5465|5467|5468|5728|6347|6531|6647|6696|7056|7124|9370	MAPK14|DPP4|F2|GSTP1|IL10|LDLR|NOS3|SERPINE1|PLAU|PPARA|PPARD|PPARG|PTEN|CCL2|SLC6A3|SOD1|SPP1|THBD|TNF|ADIPOQ	-12.4921	0	33	0	0	-17.0825	12.1953
1	-6.97416	GO:0050728	M1	1	0	GO Biological Processes	19	negative regulation of inflammatory response	19_GO:0048519 negative regulation of biological process	-6.97416	11.4242	9.30038	30198	183	130	9	6.92308	2.22638	1432|2950|3586|3949|5465|5467|5468|6647|9370	MAPK14|GSTP1|IL10|LDLR|PPARA|PPARD|PPARG|SOD1|ADIPOQ	-5.53233	0	33	0	0	-17.0825	12.1953
1	-5.57511	GO:0031348	M1	1	0	GO Biological Processes	19	negative regulation of defense response	19_GO:0048519 negative regulation of biological process	-5.57511	7.77186	7.33566	30198	269	130	9	6.92308	2.22638	1432|2950|3586|3949|5465|5467|5468|6647|9370	MAPK14|GSTP1|IL10|LDLR|PPARA|PPARD|PPARG|SOD1|ADIPOQ	-4.25547	0	33	0	0	-17.0825	12.1953
1	-16.9502	GO:0001819	M1	1	0	GO Biological Processes	19	positive regulation of cytokine production	19_GO:0048518 positive regulation of biological process	-16.9502	11.1075	14.6932	30198	481	130	23	17.6923	3.34688	841|1147|1432|1545|2152|3091|3162|3315|3458|3552|3553|3569|3586|3659|4843|5054|5743|5970|6647|6772|7040|7124|9370	CASP8|CHUK|MAPK14|CYP1B1|F3|HIF1A|HMOX1|HSPB1|IFNG|IL1A|IL1B|IL6|IL10|IRF1|NOS2|SERPINE1|PTGS2|RELA|SOD1|STAT1|TGFB1|TNF|ADIPOQ	-14.7263	0	34	1	1	-16.9502	11.1075
1	-8.91663	GO:0043122	M1	1	0	GO Biological Processes	19	regulation of I-kappaB kinase/NF-kappaB signaling	19_GO:0023052 signaling	-8.91663	10.9314	10.4721	30198	255	130	12	9.23077	2.53873	841|1147|2099|2950|3162|3315|3552|3553|5970|6772|7124|9370	CASP8|CHUK|ESR1|GSTP1|HMOX1|HSPB1|IL1A|IL1B|RELA|STAT1|TNF|ADIPOQ	-7.30413	0	34	0	0	-16.9502	11.1075
1	-5.76473	GO:0043123	M1	1	0	GO Biological Processes	19	positive regulation of I-kappaB kinase/NF-kappaB signaling	19_GO:0023052 signaling	-5.76473	9.83248	8.0092	30198	189	130	8	6.15385	2.10771	841|1147|3162|3552|3553|5970|7124|9370	CASP8|CHUK|HMOX1|IL1A|IL1B|RELA|TNF|ADIPOQ	-4.42646	0	34	0	0	-16.9502	11.1075
1	-16.2712	GO:0008202	M1	1	0	GO Biological Processes	19	steroid metabolic process	19_GO:0008152 metabolic process	-16.2712	16.4617	16.2712	30198	254	130	18	13.8462	3.02922	338|847|1066|1543|1544|1545|1576|2099|3156|3949|5444|5467|6256|6696|6720|8435|8856|54658	APOB|CAT|CES1|CYP1A1|CYP1A2|CYP1B1|CYP3A4|ESR1|HMGCR|LDLR|PON1|PPARD|RXRA|SPP1|SREBF1|SOAT2|NR1I2|UGT1A1	-14.0835	0	35	1	1	-16.2712	23.6229
1	-16.0393	GO:1901615	M1	1	0	GO Biological Processes	19	organic hydroxy compound metabolic process	19_GO:0008152 metabolic process	-16.0393	10.8964	14.2029	30198	469	130	22	16.9231	3.28858	338|596|847|1066|1543|1544|1545|1576|2805|3091|3156|3949|5321|5444|5467|5728|6256|6531|6720|8435|10327|57016	APOB|BCL2|CAT|CES1|CYP1A1|CYP1A2|CYP1B1|CYP3A4|GOT1|HIF1A|HMGCR|LDLR|PLA2G4A|PON1|PPARD|PTEN|RXRA|SLC6A3|SREBF1|SOAT2|AKR1A1|AKR1B10	-13.8686	0	35	0	0	-16.2712	23.6229
1	-15.8364	GO:0006066	M1	1	0	GO Biological Processes	19	alcohol metabolic process	19_GO:0008152 metabolic process	-15.8364	13.9669	15.2362	30198	316	130	19	14.6154	3.0983	338|847|1066|1543|1544|1545|1576|2805|3156|3949|5321|5444|5467|5728|6256|6720|8435|10327|57016	APOB|CAT|CES1|CYP1A1|CYP1A2|CYP1B1|CYP3A4|GOT1|HMGCR|LDLR|PLA2G4A|PON1|PPARD|PTEN|RXRA|SREBF1|SOAT2|AKR1A1|AKR1B10	-13.6781	0	35	0	0	-16.2712	23.6229
1	-13.662	GO:0016125	M1	1	0	GO Biological Processes	19	sterol metabolic process	19_GO:0008152 metabolic process	-13.662	22.7053	16.4954	30198	133	130	13	10	2.63117	338|847|1066|1544|1545|1576|3156|3949|5444|5467|6256|6720|8435	APOB|CAT|CES1|CYP1A2|CYP1B1|CYP3A4|HMGCR|LDLR|PON1|PPARD|RXRA|SREBF1|SOAT2	-11.6533	0	35	0	0	-16.2712	23.6229
1	-12.8542	GO:0008203	M1	1	0	GO Biological Processes	19	cholesterol metabolic process	19_GO:0008152 metabolic process	-12.8542	23.6229	16.1902	30198	118	130	12	9.23077	2.53873	338|847|1066|1544|1576|3156|3949|5444|5467|6256|6720|8435	APOB|CAT|CES1|CYP1A2|CYP3A4|HMGCR|LDLR|PON1|PPARD|RXRA|SREBF1|SOAT2	-10.9096	0	35	0	0	-16.2712	23.6229
1	-12.4257	GO:1902652	M1	1	0	GO Biological Processes	19	secondary alcohol metabolic process	19_GO:0008152 metabolic process	-12.4257	21.7774	15.4893	30198	128	130	12	9.23077	2.53873	338|847|1066|1544|1576|3156|3949|5444|5467|6256|6720|8435	APOB|CAT|CES1|CYP1A2|CYP3A4|HMGCR|LDLR|PON1|PPARD|RXRA|SREBF1|SOAT2	-10.4981	0	35	0	0	-16.2712	23.6229
1	-6.35471	GO:0016042	M1	1	0	GO Biological Processes	19	lipid catabolic process	19_GO:0008152 metabolic process	-6.35471	8.20821	8.01083	30198	283	130	10	7.69231	2.33709	338|1066|1544|1545|1576|5321|5467|6696|9370|57016	APOB|CES1|CYP1A2|CYP1B1|CYP3A4|PLA2G4A|PPARD|SPP1|ADIPOQ|AKR1B10	-4.96842	0	35	0	0	-16.2712	23.6229
1	-3.75924	GO:0044242	M1	1	0	GO Biological Processes	19	cellular lipid catabolic process	19_GO:0008152 metabolic process	-3.75924	7.37436	5.7802	30198	189	130	6	4.61538	1.84023	338|1545|5321|5467|9370|57016	APOB|CYP1B1|PLA2G4A|PPARD|ADIPOQ|AKR1B10	-2.64782	0	35	0	0	-16.2712	23.6229
1	-15.5188	GO:0043269	M1	1	0	GO Biological Processes	19	regulation of ion transport	19_GO:0051179 localization	-15.5188	8.34383	12.8885	30198	696	130	25	19.2308	3.4566	154|207|581|596|760|857|1066|1131|1950|2147|3458|3552|3553|3627|4318|4846|4985|4988|5321|5530|5743|6347|6373|6532|7124	ADRB2|AKT1|BAX|BCL2|CA2|CAV1|CES1|CHRM3|EGF|F2|IFNG|IL1A|IL1B|CXCL10|MMP9|NOS3|OPRD1|OPRM1|PLA2G4A|PPP3CA|PTGS2|CCL2|CXCL11|SLC6A4|TNF	-13.3803	0	36	1	1	-15.5188	15.8381
1	-13.806	GO:0034762	M1	1	0	GO Biological Processes	19	regulation of transmembrane transport	19_GO:0051179 localization	-13.806	8.48909	12.2043	30198	602	130	22	16.9231	3.28858	154|207|581|596|760|857|1131|1432|2147|3458|3553|3627|3643|4318|4609|4780|4988|5530|6347|6373|7124|9370	ADRB2|AKT1|BAX|BCL2|CA2|CAV1|CHRM3|MAPK14|F2|IFNG|IL1B|CXCL10|INSR|MMP9|MYC|NFE2L2|OPRM1|PPP3CA|CCL2|CXCL11|TNF|ADIPOQ	-11.7944	0	36	0	0	-15.5188	15.8381
1	-13.1371	GO:0034764	M1	1	0	GO Biological Processes	19	positive regulation of transmembrane transport	19_GO:0051179 localization	-13.1371	15.2824	14.234	30198	228	130	15	11.5385	2.80207	154|207|581|760|857|1432|2147|3458|3627|3643|4780|5530|6347|6373|9370	ADRB2|AKT1|BAX|CA2|CAV1|MAPK14|F2|IFNG|CXCL10|INSR|NFE2L2|PPP3CA|CCL2|CXCL11|ADIPOQ	-11.1721	0	36	0	0	-15.5188	15.8381
1	-10.7194	GO:0043270	M1	1	0	GO Biological Processes	19	positive regulation of ion transport	19_GO:0051179 localization	-10.7194	11.6982	11.7829	30198	278	130	14	10.7692	2.7188	154|207|581|857|2147|3458|3552|3553|3627|5321|5530|6347|6373|6532	ADRB2|AKT1|BAX|CAV1|F2|IFNG|IL1A|IL1B|CXCL10|PLA2G4A|PPP3CA|CCL2|CXCL11|SLC6A4	-8.96142	0	36	0	0	-15.5188	15.8381
1	-9.49215	GO:0010959	M1	1	0	GO Biological Processes	19	regulation of metal ion transport	19_GO:0051179 localization	-9.49215	8.47782	10.0365	30198	411	130	15	11.5385	2.80207	154|207|581|596|857|1950|2147|3458|3627|4846|4985|5530|5743|6347|6373	ADRB2|AKT1|BAX|BCL2|CAV1|EGF|F2|IFNG|CXCL10|NOS3|OPRD1|PPP3CA|PTGS2|CCL2|CXCL11	-7.82166	0	36	0	0	-15.5188	15.8381
1	-8.85904	GO:0051924	M1	1	0	GO Biological Processes	19	regulation of calcium ion transport	19_GO:0051179 localization	-8.85904	10.8043	10.3992	30198	258	130	12	9.23077	2.53873	581|596|857|1950|2147|3627|4846|4985|5530|5743|6347|6373	BAX|BCL2|CAV1|EGF|F2|CXCL10|NOS3|OPRD1|PPP3CA|PTGS2|CCL2|CXCL11	-7.25455	0	36	0	0	-15.5188	15.8381
1	-8.84287	GO:0032409	M1	1	0	GO Biological Processes	19	regulation of transporter activity	19_GO:0065007 biological regulation	-8.84287	9.43688	9.97659	30198	320	130	13	10	2.63117	154|596|857|1131|3458|4318|4988|5444|5468|5530|6256|6347|9370	ADRB2|BCL2|CAV1|CHRM3|IFNG|MMP9|OPRM1|PON1|PPARG|PPP3CA|RXRA|CCL2|ADIPOQ	-7.24064	0	36	0	0	-15.5188	15.8381
1	-7.39104	GO:0034765	M1	1	0	GO Biological Processes	19	regulation of ion transmembrane transport	19_GO:0051179 localization	-7.39104	6.45256	8.11677	30198	504	130	14	10.7692	2.7188	154|581|596|857|1131|2147|3458|3627|4318|4988|5530|6347|6373|7124	ADRB2|BAX|BCL2|CAV1|CHRM3|F2|IFNG|CXCL10|MMP9|OPRM1|PPP3CA|CCL2|CXCL11|TNF	-5.90058	0	36	0	0	-15.5188	15.8381
1	-7.38308	GO:1904064	M1	1	0	GO Biological Processes	19	positive regulation of cation transmembrane transport	19_GO:0051179 localization	-7.38308	12.7477	9.91908	30198	164	130	9	6.92308	2.22638	154|581|857|2147|3458|3627|5530|6347|6373	ADRB2|BAX|CAV1|F2|IFNG|CXCL10|PPP3CA|CCL2|CXCL11	-5.89523	0	36	0	0	-15.5188	15.8381
1	-7.07708	GO:0034767	M1	1	0	GO Biological Processes	19	positive regulation of ion transmembrane transport	19_GO:0051179 localization	-7.07708	11.7451	9.45403	30198	178	130	9	6.92308	2.22638	154|581|857|2147|3458|3627|5530|6347|6373	ADRB2|BAX|CAV1|F2|IFNG|CXCL10|PPP3CA|CCL2|CXCL11	-5.62579	0	36	0	0	-15.5188	15.8381
1	-6.98413	GO:1904062	M1	1	0	GO Biological Processes	19	regulation of cation transmembrane transport	19_GO:0051179 localization	-6.98413	7.31629	8.1582	30198	381	130	12	9.23077	2.53873	154|581|596|857|2147|3458|3627|4318|4988|5530|6347|6373	ADRB2|BAX|BCL2|CAV1|F2|IFNG|CXCL10|MMP9|OPRM1|PPP3CA|CCL2|CXCL11	-5.53917	0	36	0	0	-15.5188	15.8381
1	-5.98539	GO:0032411	M1	1	0	GO Biological Processes	19	positive regulation of transporter activity	19_GO:0051179 localization	-5.98539	13.3282	8.97165	30198	122	130	7	5.38462	1.97964	154|3458|5444|5530|6256|6347|9370	ADRB2|IFNG|PON1|PPP3CA|RXRA|CCL2|ADIPOQ	-4.62572	0	36	0	0	-15.5188	15.8381
1	-5.91432	GO:0051928	M1	1	0	GO Biological Processes	19	positive regulation of calcium ion transport	19_GO:0051179 localization	-5.91432	13.0084	8.8461	30198	125	130	7	5.38462	1.97964	581|857|2147|3627|5530|6347|6373	BAX|CAV1|F2|CXCL10|PPP3CA|CCL2|CXCL11	-4.56295	0	36	0	0	-15.5188	15.8381
1	-5.63823	GO:1904427	M1	1	0	GO Biological Processes	19	positive regulation of calcium ion transmembrane transport	19_GO:0051179 localization	-5.63823	15.8381	9.16571	30198	88	130	6	4.61538	1.84023	581|857|2147|3627|5530|6373	BAX|CAV1|F2|CXCL10|PPP3CA|CXCL11	-4.31268	0	36	0	0	-15.5188	15.8381
1	-5.37099	GO:0022898	M1	1	0	GO Biological Processes	19	regulation of transmembrane transporter activity	19_GO:0051179 localization	-5.37099	7.33555	7.06607	30198	285	130	9	6.92308	2.22638	154|596|857|1131|3458|4318|4988|5530|6347	ADRB2|BCL2|CAV1|CHRM3|IFNG|MMP9|OPRM1|PPP3CA|CCL2	-4.08202	0	36	0	0	-15.5188	15.8381
1	-4.91508	GO:1903169	M1	1	0	GO Biological Processes	19	regulation of calcium ion transmembrane transport	19_GO:0051179 localization	-4.91508	9.1867	7.18264	30198	177	130	7	5.38462	1.97964	581|596|857|2147|3627|5530|6373	BAX|BCL2|CAV1|F2|CXCL10|PPP3CA|CXCL11	-3.6795	0	36	0	0	-15.5188	15.8381
1	-4.68679	GO:2001257	M1	1	0	GO Biological Processes	19	regulation of cation channel activity	19_GO:0051179 localization	-4.68679	8.46899	6.82668	30198	192	130	7	5.38462	1.97964	154|857|3458|4318|4988|5530|6347	ADRB2|CAV1|IFNG|MMP9|OPRM1|PPP3CA|CCL2	-3.47269	0	36	0	0	-15.5188	15.8381
1	-4.57502	GO:0032412	M1	1	0	GO Biological Processes	19	regulation of ion transmembrane transporter activity	19_GO:0051179 localization	-4.57502	6.75759	6.30676	30198	275	130	8	6.15385	2.10771	154|857|1131|3458|4318|4988|5530|6347	ADRB2|CAV1|CHRM3|IFNG|MMP9|OPRM1|PPP3CA|CCL2	-3.37185	0	36	0	0	-15.5188	15.8381
1	-3.45847	GO:2001259	M1	1	0	GO Biological Processes	19	positive regulation of cation channel activity	19_GO:0051179 localization	-3.45847	12.0671	6.39362	30198	77	130	4	3.07692	1.51461	154|3458|5530|6347	ADRB2|IFNG|PPP3CA|CCL2	-2.37765	0	36	0	0	-15.5188	15.8381
1	-2.86136	GO:0032414	M1	1	0	GO Biological Processes	19	positive regulation of ion transmembrane transporter activity	19_GO:0051179 localization	-2.86136	8.37089	5.11556	30198	111	130	4	3.07692	1.51461	154|3458|5530|6347	ADRB2|IFNG|PPP3CA|CCL2	-1.83414	0	36	0	0	-15.5188	15.8381
1	-15.4969	GO:0010817	M1	1	0	GO Biological Processes	19	regulation of hormone levels	19_GO:0065007 biological regulation	-15.4969	10.2619	13.7037	30198	498	130	22	16.9231	3.28858	1385|1543|1544|1545|1576|1803|2099|3091|3458|3553|3569|4843|5447|5467|5468|5530|6696|6720|7124|9370|54658|57016	CREB1|CYP1A1|CYP1A2|CYP1B1|CYP3A4|DPP4|ESR1|HIF1A|IFNG|IL1B|IL6|NOS2|POR|PPARD|PPARG|PPP3CA|SPP1|SREBF1|TNF|ADIPOQ|UGT1A1|AKR1B10	-13.3661	0	37	1	1	-15.4969	17.0803
1	-15.1082	GO:0070201	M1	1	0	GO Biological Processes	19	regulation of establishment of protein localization	19_GO:0051179 localization	-15.1082	9.82775	13.3517	30198	520	130	22	16.9231	3.28858	1432|1509|2932|3091|3156|3326|3458|3552|3553|3569|4843|4988|5467|5468|5530|5599|5743|5770|6720|7040|7124|9370	MAPK14|CTSD|GSK3B|HIF1A|HMGCR|HSP90AB1|IFNG|IL1A|IL1B|IL6|NOS2|OPRM1|PPARD|PPARG|PPP3CA|MAPK8|PTGS2|PTPN1|SREBF1|TGFB1|TNF|ADIPOQ	-13.0069	0	37	0	0	-15.4969	17.0803
1	-14.7205	GO:0051046	M1	1	0	GO Biological Processes	19	regulation of secretion	19_GO:0051179 localization	-14.7205	8.75856	12.7289	30198	610	130	23	17.6923	3.34688	1066|1385|1950|2932|3091|3156|3162|3458|3552|3553|3569|4843|4988|5321|5467|5468|5530|6532|6696|6720|7040|7124|9370	CES1|CREB1|EGF|GSK3B|HIF1A|HMGCR|HMOX1|IFNG|IL1A|IL1B|IL6|NOS2|OPRM1|PLA2G4A|PPARD|PPARG|PPP3CA|SLC6A4|SPP1|SREBF1|TGFB1|TNF|ADIPOQ	-12.6467	0	37	0	0	-15.4969	17.0803
1	-14.4489	GO:0051223	M1	1	0	GO Biological Processes	19	regulation of protein transport	19_GO:0051179 localization	-14.4489	9.85483	13.0612	30198	495	130	21	16.1538	3.22781	1432|2932|3091|3156|3326|3458|3552|3553|3569|4843|4988|5467|5468|5530|5599|5743|5770|6720|7040|7124|9370	MAPK14|GSK3B|HIF1A|HMGCR|HSP90AB1|IFNG|IL1A|IL1B|IL6|NOS2|OPRM1|PPARD|PPARG|PPP3CA|MAPK8|PTGS2|PTPN1|SREBF1|TGFB1|TNF|ADIPOQ	-12.3883	0	37	0	0	-15.4969	17.0803
1	-13.4913	GO:1903530	M1	1	0	GO Biological Processes	19	regulation of secretion by cell	19_GO:0051179 localization	-13.4913	8.8053	12.1921	30198	554	130	21	16.1538	3.22781	1385|2932|3091|3156|3162|3458|3552|3553|3569|4843|4988|5321|5467|5468|5530|6532|6696|6720|7040|7124|9370	CREB1|GSK3B|HIF1A|HMGCR|HMOX1|IFNG|IL1A|IL1B|IL6|NOS2|OPRM1|PLA2G4A|PPARD|PPARG|PPP3CA|SLC6A4|SPP1|SREBF1|TGFB1|TNF|ADIPOQ	-11.4883	0	37	0	0	-15.4969	17.0803
1	-11.2908	GO:0050708	M1	1	0	GO Biological Processes	19	regulation of protein secretion	19_GO:0051179 localization	-11.2908	12.9051	12.4786	30198	252	130	14	10.7692	2.7188	3091|3156|3458|3552|3553|3569|4843|4988|5467|5468|5530|6720|7040|7124	HIF1A|HMGCR|IFNG|IL1A|IL1B|IL6|NOS2|OPRM1|PPARD|PPARG|PPP3CA|SREBF1|TGFB1|TNF	-9.47051	0	37	0	0	-15.4969	17.0803
1	-10.5907	GO:0051051	M1	1	0	GO Biological Processes	19	negative regulation of transport	19_GO:0051179 localization	-10.5907	8.33116	10.5781	30198	474	130	17	13.0769	2.95698	207|596|857|1950|3156|3162|3553|4318|4609|4846|4988|5530|5728|5743|6720|7124|9370	AKT1|BCL2|CAV1|EGF|HMGCR|HMOX1|IL1B|MMP9|MYC|NOS3|OPRM1|PPP3CA|PTEN|PTGS2|SREBF1|TNF|ADIPOQ	-8.84702	0	37	0	0	-15.4969	17.0803
1	-10.5617	GO:0046883	M1	1	0	GO Biological Processes	19	regulation of hormone secretion	19_GO:0023052 signaling	-10.5617	13.0164	12.081	30198	232	130	13	10	2.63117	1385|3091|3458|3553|3569|4843|5467|5468|5530|6696|6720|7124|9370	CREB1|HIF1A|IFNG|IL1B|IL6|NOS2|PPARD|PPARG|PPP3CA|SPP1|SREBF1|TNF|ADIPOQ	-8.82222	0	37	0	0	-15.4969	17.0803
1	-8.12976	GO:0090087	M1	1	0	GO Biological Processes	19	regulation of peptide transport	19_GO:0051179 localization	-8.12976	12.6936	10.4329	30198	183	130	10	7.69231	2.33709	760|3091|3458|3553|3569|4843|5467|5530|6720|7124	CA2|HIF1A|IFNG|IL1B|IL6|NOS2|PPARD|PPP3CA|SREBF1|TNF	-6.58141	0	37	0	0	-15.4969	17.0803
1	-7.79562	GO:0050796	M1	1	0	GO Biological Processes	19	regulation of insulin secretion	19_GO:0023052 signaling	-7.79562	14.222	10.5664	30198	147	130	9	6.92308	2.22638	3091|3458|3553|3569|4843|5467|5530|6720|7124	HIF1A|IFNG|IL1B|IL6|NOS2|PPARD|PPP3CA|SREBF1|TNF	-6.27725	0	37	0	0	-15.4969	17.0803
1	-7.24856	GO:0051048	M1	1	0	GO Biological Processes	19	negative regulation of secretion	19_GO:0051179 localization	-7.24856	12.2978	9.71309	30198	170	130	9	6.92308	2.22638	1950|3156|3162|3553|4988|5530|6720|7124|9370	EGF|HMGCR|HMOX1|IL1B|OPRM1|PPP3CA|SREBF1|TNF|ADIPOQ	-5.77604	0	37	0	0	-15.4969	17.0803
1	-7.09805	GO:0090276	M1	1	0	GO Biological Processes	19	regulation of peptide hormone secretion	19_GO:0023052 signaling	-7.09805	11.8115	9.4855	30198	177	130	9	6.92308	2.22638	3091|3458|3553|3569|4843|5467|5530|6720|7124	HIF1A|IFNG|IL1B|IL6|NOS2|PPARD|PPP3CA|SREBF1|TNF	-5.64516	0	37	0	0	-15.4969	17.0803
1	-7.03554	GO:0002791	M1	1	0	GO Biological Processes	19	regulation of peptide secretion	19_GO:0051179 localization	-7.03554	11.6146	9.39185	30198	180	130	9	6.92308	2.22638	3091|3458|3553|3569|4843|5467|5530|6720|7124	HIF1A|IFNG|IL1B|IL6|NOS2|PPARD|PPP3CA|SREBF1|TNF	-5.58742	0	37	0	0	-15.4969	17.0803
1	-5.59786	GO:1903828	M1	1	0	GO Biological Processes	19	negative regulation of protein localization	19_GO:0051179 localization	-5.59786	9.33838	7.7599	30198	199	130	8	6.15385	2.10771	2932|3156|3553|4988|5530|6720|7040|9370	GSK3B|HMGCR|IL1B|OPRM1|PPP3CA|SREBF1|TGFB1|ADIPOQ	-4.27587	0	37	0	0	-15.4969	17.0803
1	-5.46382	GO:1903531	M1	1	0	GO Biological Processes	19	negative regulation of secretion by cell	19_GO:0051179 localization	-5.46382	11.1373	8.07353	30198	146	130	7	5.38462	1.97964	3156|3162|3553|4988|5530|6720|9370	HMGCR|HMOX1|IL1B|OPRM1|PPP3CA|SREBF1|ADIPOQ	-4.16655	0	37	0	0	-15.4969	17.0803
1	-4.94014	GO:0050709	M1	1	0	GO Biological Processes	19	negative regulation of protein secretion	19_GO:0051179 localization	-4.94014	17.0803	8.72872	30198	68	130	5	3.84615	1.68665	3156|3553|4988|5530|6720	HMGCR|IL1B|OPRM1|PPP3CA|SREBF1	-3.70135	0	37	0	0	-15.4969	17.0803
1	-4.77719	GO:0051224	M1	1	0	GO Biological Processes	19	negative regulation of protein transport	19_GO:0051179 localization	-4.77719	11.24	7.51302	30198	124	130	6	4.61538	1.84023	3156|3553|4988|5530|6720|9370	HMGCR|IL1B|OPRM1|PPP3CA|SREBF1|ADIPOQ	-3.55751	0	37	0	0	-15.4969	17.0803
1	-4.69886	GO:1904950	M1	1	0	GO Biological Processes	19	negative regulation of establishment of protein localization	19_GO:0051179 localization	-4.69886	10.8887	7.37189	30198	128	130	6	4.61538	1.84023	3156|3553|4988|5530|6720|9370	HMGCR|IL1B|OPRM1|PPP3CA|SREBF1|ADIPOQ	-3.48429	0	37	0	0	-15.4969	17.0803
1	-3.84924	GO:0046888	M1	1	0	GO Biological Processes	19	negative regulation of hormone secretion	19_GO:0023052 signaling	-3.84924	15.2323	7.31629	30198	61	130	4	3.07692	1.51461	3553|5530|6720|9370	IL1B|PPP3CA|SREBF1|ADIPOQ	-2.72974	0	37	0	0	-15.4969	17.0803
1	-15.2261	GO:0007568	M1	1	0	GO Biological Processes	19	aging	19_GO:0032502 developmental process	-15.2261	21.1175	17.038	30198	165	130	15	11.5385	2.80207	842|847|1543|2353|3586|4313|4353|4780|5530|5743|6531|6647|6720|7076|7412	CASP9|CAT|CYP1A1|FOS|IL10|MMP2|MPO|NFE2L2|PPP3CA|PTGS2|SLC6A3|SOD1|SREBF1|TIMP1|VCAM1	-13.1103	0	38	1	1	-15.2261	21.1175
1	-2.07967	GO:0009308	M1	1	0	GO Biological Processes	19	amine metabolic process	19_GO:0008152 metabolic process	-2.07967	7.25913	4.03881	30198	96	130	3	2.30769	1.31688	1543|6531|7412	CYP1A1|SLC6A3|VCAM1	-1.10042	0	38	0	0	-15.2261	21.1175
1	-14.9543	GO:0040008	M1	1	0	GO Biological Processes	19	regulation of growth	19_GO:0040007 growth	-14.9543	8.39611	12.6715	30198	664	130	24	18.4615	3.40286	154|207|596|1026|1029|1385|1432|1956|2147|2932|3091|3458|3643|5465|5467|5728|6197|6531|6532|6647|6696|7040|7157|7422	ADRB2|AKT1|BCL2|CDKN1A|CDKN2A|CREB1|MAPK14|EGFR|F2|GSK3B|HIF1A|IFNG|INSR|PPARA|PPARD|PTEN|RPS6KA3|SLC6A3|SLC6A4|SOD1|SPP1|TGFB1|TP53|VEGFA	-12.8601	0	39	1	1	-14.9543	11.3776
1	-11.9646	GO:0048638	M1	1	0	GO Biological Processes	19	regulation of developmental growth	19_GO:0040007 growth	-11.9646	11.2969	12.348	30198	329	130	16	12.3077	2.88136	154|207|596|1026|1385|1432|2932|3643|5465|5467|5728|6531|6532|6647|6696|7422	ADRB2|AKT1|BCL2|CDKN1A|CREB1|MAPK14|GSK3B|INSR|PPARA|PPARD|PTEN|SLC6A3|SLC6A4|SOD1|SPP1|VEGFA	-10.0865	0	39	0	0	-14.9543	11.3776
1	-9.11412	GO:0045926	M1	1	0	GO Biological Processes	19	negative regulation of growth	19_GO:0040007 growth	-9.11412	11.3776	10.7241	30198	245	130	12	9.23077	2.53873	154|596|1026|1029|3091|5465|5467|5728|6532|6696|7040|7157	ADRB2|BCL2|CDKN1A|CDKN2A|HIF1A|PPARA|PPARD|PTEN|SLC6A4|SPP1|TGFB1|TP53	-7.48394	0	39	0	0	-14.9543	11.3776
1	-8.39687	GO:0001558	M1	1	0	GO Biological Processes	19	regulation of cell growth	19_GO:0040007 growth	-8.39687	7.76156	9.16431	30198	419	130	14	10.7692	2.7188	207|596|1026|1029|1956|2147|2932|5465|5467|6197|6696|7040|7157|7422	AKT1|BCL2|CDKN1A|CDKN2A|EGFR|F2|GSK3B|PPARA|PPARD|RPS6KA3|SPP1|TGFB1|TP53|VEGFA	-6.82722	0	39	0	0	-14.9543	11.3776
1	-7.71861	GO:0045927	M1	1	0	GO Biological Processes	19	positive regulation of growth	19_GO:0040007 growth	-7.71861	9.7901	9.37802	30198	261	130	11	8.46154	2.44093	207|596|1385|1432|1956|2147|3643|5467|6197|6531|7422	AKT1|BCL2|CREB1|MAPK14|EGFR|F2|INSR|PPARD|RPS6KA3|SLC6A3|VEGFA	-6.20487	0	39	0	0	-14.9543	11.3776
1	-6.13001	GO:0048639	M1	1	0	GO Biological Processes	19	positive regulation of developmental growth	19_GO:0040007 growth	-6.13001	10.9961	8.56849	30198	169	130	8	6.15385	2.10771	207|596|1385|1432|3643|5467|6531|7422	AKT1|BCL2|CREB1|MAPK14|INSR|PPARD|SLC6A3|VEGFA	-4.76121	0	39	0	0	-14.9543	11.3776
1	-5.81672	GO:0030308	M1	1	0	GO Biological Processes	19	negative regulation of cell growth	19_GO:0040007 growth	-5.81672	9.99107	8.08763	30198	186	130	8	6.15385	2.10771	596|1026|1029|5465|5467|6696|7040|7157	BCL2|CDKN1A|CDKN2A|PPARA|PPARD|SPP1|TGFB1|TP53	-4.47475	0	39	0	0	-14.9543	11.3776
1	-4.03866	GO:0030307	M1	1	0	GO Biological Processes	19	positive regulation of cell growth	19_GO:0040007 growth	-4.03866	8.29615	6.23551	30198	168	130	6	4.61538	1.84023	207|596|1956|2147|6197|7422	AKT1|BCL2|EGFR|F2|RPS6KA3|VEGFA	-2.89825	0	39	0	0	-14.9543	11.3776
1	-14.8215	GO:0014074	M1	1	0	GO Biological Processes	19	response to purine-containing compound	19_GO:0050896 response to stimulus	-14.8215	23.2292	17.3344	30198	140	130	14	10.7692	2.7188	196|1385|1545|2353|3309|3553|5743|6531|6532|6647|6720|6772|7056|9370	AHR|CREB1|CYP1B1|FOS|HSPA5|IL1B|PTGS2|SLC6A3|SLC6A4|SOD1|SREBF1|STAT1|THBD|ADIPOQ	-12.7342	0	40	1	1	-14.8215	23.9667
1	-13.9714	GO:0046683	M1	1	0	GO Biological Processes	19	response to organophosphorus	19_GO:0050896 response to stimulus	-13.9714	23.9667	16.9865	30198	126	130	13	10	2.63117	196|1545|2353|3309|3553|5743|6531|6532|6647|6720|6772|7056|9370	AHR|CYP1B1|FOS|HSPA5|IL1B|PTGS2|SLC6A3|SLC6A4|SOD1|SREBF1|STAT1|THBD|ADIPOQ	-11.9421	0	40	0	0	-14.8215	23.9667
1	-9.73909	GO:0051591	M1	1	0	GO Biological Processes	19	response to cAMP	19_GO:0050896 response to stimulus	-9.73909	23.4902	13.9715	30198	89	130	9	6.92308	2.22638	196|1545|2353|3309|6531|6720|6772|7056|9370	AHR|CYP1B1|FOS|HSPA5|SLC6A3|SREBF1|STAT1|THBD|ADIPOQ	-8.05791	0	40	0	0	-14.8215	23.9667
1	-4.05666	GO:0071320	M1	1	0	GO Biological Processes	19	cellular response to cAMP	19_GO:0050896 response to stimulus	-4.05666	17.2068	7.83783	30198	54	130	4	3.07692	1.51461	196|1545|3309|9370	AHR|CYP1B1|HSPA5|ADIPOQ	-2.9139	0	40	0	0	-14.8215	23.9667
1	-14.6481	GO:0033135	M1	1	0	GO Biological Processes	19	regulation of peptidyl-serine phosphorylation	19_GO:0008152 metabolic process	-14.6481	22.584	17.0712	30198	144	130	14	10.7692	2.7188	207|581|596|857|1956|3326|3458|3569|4985|5728|5743|7040|7124|7422	AKT1|BAX|BCL2|CAV1|EGFR|HSP90AB1|IFNG|IL6|OPRD1|PTEN|PTGS2|TGFB1|TNF|VEGFA	-12.5777	0	41	1	1	-14.6481	26.0515
1	-13.3737	GO:0033138	M1	1	0	GO Biological Processes	19	positive regulation of peptidyl-serine phosphorylation	19_GO:0048518 positive regulation of biological process	-13.3737	26.0515	17.069	30198	107	130	12	9.23077	2.53873	207|596|857|1956|3326|3458|3569|4985|5743|7040|7124|7422	AKT1|BCL2|CAV1|EGFR|HSP90AB1|IFNG|IL6|OPRD1|PTGS2|TGFB1|TNF|VEGFA	-11.3764	0	41	0	0	-14.6481	26.0515
1	-8.19867	GO:0000165	M1	1	0	GO Biological Processes	19	MAPK cascade	19_GO:0023052 signaling	-8.19867	12.9051	10.5337	30198	180	130	10	7.69231	2.33709	1432|1950|1956|3553|4609|5599|6347|7040|7124|10645	MAPK14|EGF|EGFR|IL1B|MYC|MAPK8|CCL2|TGFB1|TNF|CAMKK2	-6.64344	0	41	0	0	-14.6481	26.0515
1	-7.82903	GO:0022612	M1	1	0	GO Biological Processes	19	gland morphogenesis	19_GO:0032502 developmental process	-7.82903	18.219	11.4539	30198	102	130	8	6.15385	2.10771	596|857|1956|2099|3569|4313|7040|7124	BCL2|CAV1|EGFR|ESR1|IL6|MMP2|TGFB1|TNF	-6.30599	0	41	0	0	-14.6481	26.0515
1	-4.44945	GO:0035272	M1	1	0	GO Biological Processes	19	exocrine system development	19_GO:0032502 developmental process	-4.44945	21.6086	8.89209	30198	43	130	4	3.07692	1.51461	1956|3643|7040|7124	EGFR|INSR|TGFB1|TNF	-3.25827	0	41	0	0	-14.6481	26.0515
1	-4.25893	GO:0007173	M1	1	0	GO Biological Processes	19	epidermal growth factor receptor signaling pathway	19_GO:0023052 signaling	-4.25893	19.3577	8.36944	30198	48	130	4	3.07692	1.51461	207|1950|1956|7040	AKT1|EGF|EGFR|TGFB1	-3.09201	0	41	0	0	-14.6481	26.0515
1	-4.06818	GO:1903076	M1	1	0	GO Biological Processes	19	regulation of protein localization to plasma membrane	19_GO:0051179 localization	-4.06818	11.2763	6.86927	30198	103	130	5	3.84615	1.68665	207|1956|3458|7040|7124	AKT1|EGFR|IFNG|TGFB1|TNF	-2.92386	0	41	0	0	-14.6481	26.0515
1	-4.06818	GO:1905477	M1	1	0	GO Biological Processes	19	positive regulation of protein localization to membrane	19_GO:0051179 localization	-4.06818	11.2763	6.86927	30198	103	130	5	3.84615	1.68665	207|1956|3458|5599|7124	AKT1|EGFR|IFNG|MAPK8|TNF	-2.92386	0	41	0	0	-14.6481	26.0515
1	-3.9825	GO:1905475	M1	1	0	GO Biological Processes	19	regulation of protein localization to membrane	19_GO:0051179 localization	-3.9825	8.10322	6.14288	30198	172	130	6	4.61538	1.84023	207|1956|3458|5599|7040|7124	AKT1|EGFR|IFNG|MAPK8|TGFB1|TNF	-2.84751	0	41	0	0	-14.6481	26.0515
1	-3.90578	GO:0038127	M1	1	0	GO Biological Processes	19	ERBB signaling pathway	19_GO:0023052 signaling	-3.90578	15.7486	7.45615	30198	59	130	4	3.07692	1.51461	207|1950|1956|7040	AKT1|EGF|EGFR|TGFB1	-2.77841	0	41	0	0	-14.6481	26.0515
1	-3.87726	GO:1903078	M1	1	0	GO Biological Processes	19	positive regulation of protein localization to plasma membrane	19_GO:0051179 localization	-3.87726	15.4862	7.38538	30198	60	130	4	3.07692	1.51461	207|1956|3458|7124	AKT1|EGFR|IFNG|TNF	-2.75589	0	41	0	0	-14.6481	26.0515
1	-3.69095	GO:1904377	M1	1	0	GO Biological Processes	19	positive regulation of protein localization to cell periphery	19_GO:0051179 localization	-3.69095	13.8682	6.93345	30198	67	130	4	3.07692	1.51461	207|1956|3458|7124	AKT1|EGFR|IFNG|TNF	-2.58316	0	41	0	0	-14.6481	26.0515
1	-3.68919	GO:1904375	M1	1	0	GO Biological Processes	19	regulation of protein localization to cell periphery	19_GO:0051179 localization	-3.68919	9.36663	6.13857	30198	124	130	5	3.84615	1.68665	207|1956|3458|7040|7124	AKT1|EGFR|IFNG|TGFB1|TNF	-2.58212	0	41	0	0	-14.6481	26.0515
1	-3.58097	GO:0007435	M1	1	0	GO Biological Processes	19	salivary gland morphogenesis	19_GO:0032502 developmental process	-3.58097	24.0302	8.15865	30198	29	130	3	2.30769	1.31688	1956|7040|7124	EGFR|TGFB1|TNF	-2.48565	0	41	0	0	-14.6481	26.0515
1	-3.49374	GO:0007431	M1	1	0	GO Biological Processes	19	salivary gland development	19_GO:0032502 developmental process	-3.49374	22.4799	7.86771	30198	31	130	3	2.30769	1.31688	1956|7040|7124	EGFR|TGFB1|TNF	-2.41088	0	41	0	0	-14.6481	26.0515
1	-3.01753	GO:0060828	M1	1	0	GO Biological Processes	19	regulation of canonical Wnt signaling pathway	19_GO:0023052 signaling	-3.01753	5.34005	4.63034	30198	261	130	6	4.61538	1.84023	857|1432|1950|1956|2932|7040	CAV1|MAPK14|EGF|EGFR|GSK3B|TGFB1	-1.97503	0	41	0	0	-14.6481	26.0515
1	-2.89052	GO:0090263	M1	1	0	GO Biological Processes	19	positive regulation of canonical Wnt signaling pathway	19_GO:0023052 signaling	-2.89052	8.52449	5.17473	30198	109	130	4	3.07692	1.51461	857|1950|1956|7040	CAV1|EGF|EGFR|TGFB1	-1.86119	0	41	0	0	-14.6481	26.0515
1	-2.46675	GO:0030111	M1	1	0	GO Biological Processes	19	regulation of Wnt signaling pathway	19_GO:0023052 signaling	-2.46675	4.14808	3.81555	30198	336	130	6	4.61538	1.84023	857|1432|1950|1956|2932|7040	CAV1|MAPK14|EGF|EGFR|GSK3B|TGFB1	-1.4629	0	41	0	0	-14.6481	26.0515
1	-2.45094	GO:0030177	M1	1	0	GO Biological Processes	19	positive regulation of Wnt signaling pathway	19_GO:0023052 signaling	-2.45094	6.45256	4.31253	30198	144	130	4	3.07692	1.51461	857|1950|1956|7040	CAV1|EGF|EGFR|TGFB1	-1.44794	0	41	0	0	-14.6481	26.0515
1	-14.1728	GO:1901654	M1	1	0	GO Biological Processes	19	response to ketone	19_GO:0050896 response to stimulus	-14.1728	17.9607	15.5832	30198	194	130	15	11.5385	2.80207	31|196|207|595|842|857|1385|1545|2002|2353|4609|5447|6696|6720|7040	ACACA|AHR|AKT1|CCND1|CASP9|CAV1|CREB1|CYP1B1|ELK1|FOS|MYC|POR|SPP1|SREBF1|TGFB1	-12.1281	0	42	1	1	-14.1728	21.333
1	-9.3595	GO:1901655	M1	1	0	GO Biological Processes	19	cellular response to ketone	19_GO:0050896 response to stimulus	-9.3595	21.333	13.2566	30198	98	130	9	6.92308	2.22638	31|196|207|842|1385|1545|2002|4609|6696	ACACA|AHR|AKT1|CASP9|CREB1|CYP1B1|ELK1|MYC|SPP1	-7.69815	0	42	0	0	-14.1728	21.333
1	-8.07438	GO:0097306	M1	1	0	GO Biological Processes	19	cellular response to alcohol	19_GO:0050896 response to stimulus	-8.07438	19.5615	11.9143	30198	95	130	8	6.15385	2.10771	31|196|207|1066|1385|1545|4609|54658	ACACA|AHR|AKT1|CES1|CREB1|CYP1B1|MYC|UGT1A1	-6.53211	0	42	0	0	-14.1728	21.333
1	-14.1477	GO:0031331	M1	1	0	GO Biological Processes	19	positive regulation of cellular catabolic process	19_GO:0048518 positive regulation of biological process	-14.1477	10.3241	13.1035	30198	450	130	20	15.3846	3.16444	154|207|581|857|1950|2932|3091|3162|3458|3553|3569|3643|3949|4609|4780|5465|5728|5770|7124|10645	ADRB2|AKT1|BAX|CAV1|EGF|GSK3B|HIF1A|HMOX1|IFNG|IL1B|IL6|INSR|LDLR|MYC|NFE2L2|PPARA|PTEN|PTPN1|TNF|CAMKK2	-12.1061	0	43	1	1	-14.1477	42.235
1	-13.0669	GO:0009896	M1	1	0	GO Biological Processes	19	positive regulation of catabolic process	19_GO:0048518 positive regulation of biological process	-13.0669	9.03861	12.0866	30198	514	130	20	15.3846	3.16444	154|207|581|857|1950|2932|3091|3162|3458|3553|3569|3643|3949|4609|4780|5465|5728|5770|7124|10645	ADRB2|AKT1|BAX|CAV1|EGF|GSK3B|HIF1A|HMOX1|IFNG|IL1B|IL6|INSR|LDLR|MYC|NFE2L2|PPARA|PTEN|PTPN1|TNF|CAMKK2	-11.1071	0	43	0	0	-14.1477	42.235
1	-10.7236	GO:0043467	M1	1	0	GO Biological Processes	19	regulation of generation of precursor metabolites and energy	19_GO:0008152 metabolic process	-10.7236	18.7883	13.6709	30198	136	130	11	8.46154	2.44093	207|2932|3091|3458|3643|3692|4609|4843|5465|7124|7157	AKT1|GSK3B|HIF1A|IFNG|INSR|EIF6|MYC|NOS2|PPARA|TNF|TP53	-8.96408	0	43	0	0	-14.1477	42.235
1	-10.5231	GO:0006109	M1	1	0	GO Biological Processes	19	regulation of carbohydrate metabolic process	19_GO:0008152 metabolic process	-10.5231	15.0676	12.6198	30198	185	130	12	9.23077	2.53873	207|1950|2932|3091|3458|3643|3692|4609|5465|7040|7157|9370	AKT1|EGF|GSK3B|HIF1A|IFNG|INSR|EIF6|MYC|PPARA|TGFB1|TP53|ADIPOQ	-8.79024	0	43	0	0	-14.1477	42.235
1	-8.89671	GO:0045981	M1	1	0	GO Biological Processes	19	positive regulation of nucleotide metabolic process	19_GO:0048518 positive regulation of biological process	-8.89671	34.5967	15.1564	30198	47	130	7	5.38462	1.97964	3091|3458|3643|4609|4843|4846|5465	HIF1A|IFNG|INSR|MYC|NOS2|NOS3|PPARA	-7.28994	0	43	0	0	-14.1477	42.235
1	-8.89671	GO:1900544	M1	1	0	GO Biological Processes	19	positive regulation of purine nucleotide metabolic process	19_GO:0048518 positive regulation of biological process	-8.89671	34.5967	15.1564	30198	47	130	7	5.38462	1.97964	3091|3458|3643|4609|4843|4846|5465	HIF1A|IFNG|INSR|MYC|NOS2|NOS3|PPARA	-7.28994	0	43	0	0	-14.1477	42.235
1	-8.30082	GO:1900542	M1	1	0	GO Biological Processes	19	regulation of purine nucleotide metabolic process	19_GO:0008152 metabolic process	-8.30082	20.8802	12.3501	30198	89	130	8	6.15385	2.10771	3091|3458|3643|3692|4609|4843|4846|5465	HIF1A|IFNG|INSR|EIF6|MYC|NOS2|NOS3|PPARA	-6.73741	0	43	0	0	-14.1477	42.235
1	-8.28855	GO:0043470	M1	1	0	GO Biological Processes	19	regulation of carbohydrate catabolic process	19_GO:0008152 metabolic process	-8.28855	28.5271	13.6779	30198	57	130	7	5.38462	1.97964	3091|3458|3643|3692|4609|5465|7157	HIF1A|IFNG|INSR|EIF6|MYC|PPARA|TP53	-6.72617	0	43	0	0	-14.1477	42.235
1	-8.22355	GO:0006140	M1	1	0	GO Biological Processes	19	regulation of nucleotide metabolic process	19_GO:0008152 metabolic process	-8.22355	20.4213	12.2002	30198	91	130	8	6.15385	2.10771	3091|3458|3643|3692|4609|4843|4846|5465	HIF1A|IFNG|INSR|EIF6|MYC|NOS2|NOS3|PPARA	-6.66628	0	43	0	0	-14.1477	42.235
1	-8.22355	GO:1903578	M1	1	0	GO Biological Processes	19	regulation of ATP metabolic process	19_GO:0008152 metabolic process	-8.22355	20.4213	12.2002	30198	91	130	8	6.15385	2.10771	3091|3458|3643|3692|4609|5465|7124|7157	HIF1A|IFNG|INSR|EIF6|MYC|PPARA|TNF|TP53	-6.66628	0	43	0	0	-14.1477	42.235
1	-7.28264	GO:0045913	M1	1	0	GO Biological Processes	19	positive regulation of carbohydrate metabolic process	19_GO:0048518 positive regulation of biological process	-7.28264	20.5829	11.4596	30198	79	130	7	5.38462	1.97964	207|1950|3091|3458|3643|4609|5465	AKT1|EGF|HIF1A|IFNG|INSR|MYC|PPARA	-5.80422	0	43	0	0	-14.1477	42.235
1	-7.27866	GO:0006110	M1	1	0	GO Biological Processes	19	regulation of glycolytic process	19_GO:0008152 metabolic process	-7.27866	29.6543	12.9268	30198	47	130	6	4.61538	1.84023	3091|3458|3643|3692|4609|5465	HIF1A|IFNG|INSR|EIF6|MYC|PPARA	-5.80108	0	43	0	0	-14.1477	42.235
1	-6.15456	GO:1903580	M1	1	0	GO Biological Processes	19	positive regulation of ATP metabolic process	19_GO:0048518 positive regulation of biological process	-6.15456	29.7811	11.8258	30198	39	130	5	3.84615	1.68665	3091|3458|3643|4609|5465	HIF1A|IFNG|INSR|MYC|PPARA	-4.78444	0	43	0	0	-14.1477	42.235
1	-5.64618	GO:0045821	M1	1	0	GO Biological Processes	19	positive regulation of glycolytic process	19_GO:0048518 positive regulation of biological process	-5.64618	42.235	12.7218	30198	22	130	4	3.07692	1.51461	3091|3458|3643|4609	HIF1A|IFNG|INSR|MYC	-4.32003	0	43	0	0	-14.1477	42.235
1	-14.1114	GO:0051090	M1	1	0	GO Biological Processes	19	regulation of DNA-binding transcription factor activity	19_GO:0008152 metabolic process	-14.1114	10.2784	13.0686	30198	452	130	20	15.3846	3.16444	207|847|857|1029|1147|1545|1869|2099|3162|3553|3569|3586|4985|5468|5530|5599|5728|5970|7124|7422	AKT1|CAT|CAV1|CDKN2A|CHUK|CYP1B1|E2F1|ESR1|HMOX1|IL1B|IL6|IL10|OPRD1|PPARG|PPP3CA|MAPK8|PTEN|RELA|TNF|VEGFA	-12.0729	0	44	1	1	-14.1114	13.1486
1	-12.186	GO:0051091	M1	1	0	GO Biological Processes	19	positive regulation of DNA-binding transcription factor activity	19_GO:0008152 metabolic process	-12.186	13.1486	13.061	30198	265	130	15	11.5385	2.80207	207|847|857|1147|2099|3553|3569|3586|4985|5468|5530|5728|5970|7124|7422	AKT1|CAT|CAV1|CHUK|ESR1|IL1B|IL6|IL10|OPRD1|PPARG|PPP3CA|PTEN|RELA|TNF|VEGFA	-10.2862	0	44	0	0	-14.1114	13.1486
1	-5.74761	GO:0043433	M1	1	0	GO Biological Processes	19	negative regulation of DNA-binding transcription factor activity	19_GO:0008152 metabolic process	-5.74761	9.78073	7.98344	30198	190	130	8	6.15385	2.10771	847|1029|1147|1545|1869|2099|3162|3586	CAT|CDKN2A|CHUK|CYP1B1|E2F1|ESR1|HMOX1|IL10	-4.40995	0	44	0	0	-14.1114	13.1486
1	-4.23549	GO:0032088	M1	1	0	GO Biological Processes	19	negative regulation of NF-kappaB transcription factor activity	19_GO:0008152 metabolic process	-4.23549	12.2259	7.20576	30198	95	130	5	3.84615	1.68665	847|1029|1147|1545|3586	CAT|CDKN2A|CHUK|CYP1B1|IL10	-3.07188	0	44	0	0	-14.1114	13.1486
1	-13.4206	GO:0032787	M1	1	0	GO Biological Processes	19	monocarboxylic acid metabolic process	19_GO:0008152 metabolic process	-13.4206	9.44278	12.415	30198	492	130	20	15.3846	3.16444	31|1066|1432|1543|1544|1545|1576|2194|2944|2950|3091|5321|5447|5465|5467|5468|5743|9370|10327|54658	ACACA|CES1|MAPK14|CYP1A1|CYP1A2|CYP1B1|CYP3A4|FASN|GSTM1|GSTP1|HIF1A|PLA2G4A|POR|PPARA|PPARD|PPARG|PTGS2|ADIPOQ|AKR1A1|UGT1A1	-11.4205	0	45	1	1	-13.4206	23.8249
1	-13.2047	GO:0006631	M1	1	0	GO Biological Processes	19	fatty acid metabolic process	19_GO:0008152 metabolic process	-13.2047	12.1507	13.2894	30198	325	130	17	13.0769	2.95698	31|1066|1432|1543|1544|1545|1576|2194|2944|2950|5321|5447|5465|5467|5468|5743|9370	ACACA|CES1|MAPK14|CYP1A1|CYP1A2|CYP1B1|CYP3A4|FASN|GSTM1|GSTP1|PLA2G4A|POR|PPARA|PPARD|PPARG|PTGS2|ADIPOQ	-11.2239	0	45	0	0	-13.4206	23.8249
1	-8.6364	GO:0006633	M1	1	0	GO Biological Processes	19	fatty acid biosynthetic process	19_GO:0008152 metabolic process	-8.6364	17.7172	11.9637	30198	118	130	9	6.92308	2.22638	31|1543|1544|1576|2194|2944|2950|5321|5743	ACACA|CYP1A1|CYP1A2|CYP3A4|FASN|GSTM1|GSTP1|PLA2G4A|PTGS2	-7.05077	0	45	0	0	-13.4206	23.8249
1	-8.2541	GO:0044283	M1	1	0	GO Biological Processes	19	small molecule biosynthetic process	19_GO:0008152 metabolic process	-8.2541	7.56301	9.01288	30198	430	130	14	10.7692	2.7188	31|1066|1543|1544|1576|2194|2805|2944|2950|3156|4353|5321|5743|10327	ACACA|CES1|CYP1A1|CYP1A2|CYP3A4|FASN|GOT1|GSTM1|GSTP1|HMGCR|MPO|PLA2G4A|PTGS2|AKR1A1	-6.69377	0	45	0	0	-13.4206	23.8249
1	-7.63406	GO:0046394	M1	1	0	GO Biological Processes	19	carboxylic acid biosynthetic process	19_GO:0008152 metabolic process	-7.63406	9.60607	9.26999	30198	266	130	11	8.46154	2.44093	31|1543|1544|1576|2194|2805|2944|2950|5321|5743|10327	ACACA|CYP1A1|CYP1A2|CYP3A4|FASN|GOT1|GSTM1|GSTP1|PLA2G4A|PTGS2|AKR1A1	-6.12761	0	45	0	0	-13.4206	23.8249
1	-7.60074	GO:0016053	M1	1	0	GO Biological Processes	19	organic acid biosynthetic process	19_GO:0008152 metabolic process	-7.60074	9.53439	9.22758	30198	268	130	11	8.46154	2.44093	31|1543|1544|1576|2194|2805|2944|2950|5321|5743|10327	ACACA|CYP1A1|CYP1A2|CYP3A4|FASN|GOT1|GSTM1|GSTP1|PLA2G4A|PTGS2|AKR1A1	-6.09609	0	45	0	0	-13.4206	23.8249
1	-7.53915	GO:0001676	M1	1	0	GO Biological Processes	19	long-chain fatty acid metabolic process	19_GO:0008152 metabolic process	-7.53915	16.7418	10.9252	30198	111	130	8	6.15385	2.10771	1543|1544|1545|1576|2944|2950|5321|5743	CYP1A1|CYP1A2|CYP1B1|CYP3A4|GSTM1|GSTP1|PLA2G4A|PTGS2	-6.03988	0	45	0	0	-13.4206	23.8249
1	-7.45238	GO:0072330	M1	1	0	GO Biological Processes	19	monocarboxylic acid biosynthetic process	19_GO:0008152 metabolic process	-7.45238	12.9853	10.0262	30198	161	130	9	6.92308	2.22638	31|1543|1544|1576|2194|2944|2950|5321|5743	ACACA|CYP1A1|CYP1A2|CYP3A4|FASN|GSTM1|GSTP1|PLA2G4A|PTGS2	-5.95666	0	45	0	0	-13.4206	23.8249
1	-6.73727	GO:0008610	M1	1	0	GO Biological Processes	19	lipid biosynthetic process	19_GO:0008152 metabolic process	-6.73727	5.70543	7.45738	30198	570	130	14	10.7692	2.7188	31|1066|1543|1544|1576|2194|2944|2950|3156|5321|5467|5728|5743|6720	ACACA|CES1|CYP1A1|CYP1A2|CYP3A4|FASN|GSTM1|GSTP1|HMGCR|PLA2G4A|PPARD|PTEN|PTGS2|SREBF1	-5.31376	0	45	0	0	-13.4206	23.8249
1	-6.66014	GO:0120254	M1	1	0	GO Biological Processes	19	olefinic compound metabolic process	19_GO:0008152 metabolic process	-6.66014	12.9051	9.41598	30198	144	130	8	6.15385	2.10771	1543|1544|1545|1576|2950|5321|5743|57016	CYP1A1|CYP1A2|CYP1B1|CYP3A4|GSTP1|PLA2G4A|PTGS2|AKR1B10	-5.24624	0	45	0	0	-13.4206	23.8249
1	-6.48502	GO:0033559	M1	1	0	GO Biological Processes	19	unsaturated fatty acid metabolic process	19_GO:0008152 metabolic process	-6.48502	15.7869	9.88436	30198	103	130	7	5.38462	1.97964	1543|1544|1545|2944|2950|5321|5743	CYP1A1|CYP1A2|CYP1B1|GSTM1|GSTP1|PLA2G4A|PTGS2	-5.09042	0	45	0	0	-13.4206	23.8249
1	-6.15893	GO:0006690	M1	1	0	GO Biological Processes	19	icosanoid metabolic process	19_GO:0008152 metabolic process	-6.15893	14.1395	9.2826	30198	115	130	7	5.38462	1.97964	1543|1544|1545|2944|2950|5321|5743	CYP1A1|CYP1A2|CYP1B1|GSTM1|GSTP1|PLA2G4A|PTGS2	-4.78482	0	45	0	0	-13.4206	23.8249
1	-5.28216	GO:0019369	M1	1	0	GO Biological Processes	19	arachidonic acid metabolic process	19_GO:0008152 metabolic process	-5.28216	20.0252	9.53615	30198	58	130	5	3.84615	1.68665	1543|1544|1545|5321|5743	CYP1A1|CYP1A2|CYP1B1|PLA2G4A|PTGS2	-4.00456	0	45	0	0	-13.4206	23.8249
1	-4.61987	GO:0006692	M1	1	0	GO Biological Processes	19	prostanoid metabolic process	19_GO:0008152 metabolic process	-4.61987	23.8249	9.37849	30198	39	130	4	3.07692	1.51461	2944|2950|5321|5743	GSTM1|GSTP1|PLA2G4A|PTGS2	-3.41355	0	45	0	0	-13.4206	23.8249
1	-4.61987	GO:0006693	M1	1	0	GO Biological Processes	19	prostaglandin metabolic process	19_GO:0008152 metabolic process	-4.61987	23.8249	9.37849	30198	39	130	4	3.07692	1.51461	2944|2950|5321|5743	GSTM1|GSTP1|PLA2G4A|PTGS2	-3.41355	0	45	0	0	-13.4206	23.8249
1	-13.2218	GO:0007610	M1	1	0	GO Biological Processes	19	behavior	19_GO:0032501 multicellular organismal process	-13.2218	8.52821	11.9524	30198	572	130	21	16.1538	3.22781	207|596|836|1385|1803|1956|2353|3091|3156|3643|3949|4985|4988|5465|5728|5743|6517|6531|6532|6647|7157	AKT1|BCL2|CASP3|CREB1|DPP4|EGFR|FOS|HIF1A|HMGCR|INSR|LDLR|OPRD1|OPRM1|PPARA|PTEN|PTGS2|SLC2A4|SLC6A3|SLC6A4|SOD1|TP53	-11.2382	0	46	1	1	-13.2218	11.5186
1	-9.0612	GO:0050890	M1	1	0	GO Biological Processes	19	cognition	19_GO:0032501 multicellular organismal process	-9.0612	9.83648	10.2325	30198	307	130	13	10	2.63117	836|1385|1956|2353|3091|3156|3643|3949|5728|5743|6517|6532|7124	CASP3|CREB1|EGFR|FOS|HIF1A|HMGCR|INSR|LDLR|PTEN|PTGS2|SLC2A4|SLC6A4|TNF	-7.43818	0	46	0	0	-13.2218	11.5186
1	-8.72752	GO:0007611	M1	1	0	GO Biological Processes	19	learning or memory	19_GO:0032501 multicellular organismal process	-8.72752	10.5189	10.2338	30198	265	130	12	9.23077	2.53873	836|1385|1956|2353|3091|3156|3643|3949|5728|5743|6517|6532	CASP3|CREB1|EGFR|FOS|HIF1A|HMGCR|INSR|LDLR|PTEN|PTGS2|SLC2A4|SLC6A4	-7.13642	0	46	0	0	-13.2218	11.5186
1	-4.83778	GO:0007613	M1	1	0	GO Biological Processes	19	memory	19_GO:0032501 multicellular organismal process	-4.83778	11.5186	7.62317	30198	121	130	6	4.61538	1.84023	1385|3643|3949|5743|6517|6532	CREB1|INSR|LDLR|PTGS2|SLC2A4|SLC6A4	-3.61008	0	46	0	0	-13.2218	11.5186
1	-13.1734	GO:0001775	M1	1	0	GO Biological Processes	19	cell activation	19_GO:0009987 cellular process	-13.1734	7.89866	11.6636	30198	647	130	22	16.9231	3.28858	581|596|841|1281|1432|1803|2147|3315|3383|3458|3553|3569|3576|3586|3627|3659|3725|5530|7076|7124|7157|7412	BAX|BCL2|CASP8|COL3A1|MAPK14|DPP4|F2|HSPB1|ICAM1|IFNG|IL1B|IL6|CXCL8|IL10|CXCL10|IRF1|JUN|PPP3CA|TIMP1|TNF|TP53|VCAM1	-11.2005	0	47	1	1	-13.1734	30.299
1	-8.0402	GO:0045321	M1	1	0	GO Biological Processes	19	leukocyte activation	19_GO:0002376 immune system process	-8.0402	6.62431	8.55637	30198	526	130	15	11.5385	2.80207	581|596|841|1803|3383|3458|3569|3576|3586|3659|3725|5530|7124|7157|7412	BAX|BCL2|CASP8|DPP4|ICAM1|IFNG|IL6|CXCL8|IL10|IRF1|JUN|PPP3CA|TNF|TP53|VCAM1	-6.49892	0	47	0	0	-13.1734	30.299
1	-7.17629	GO:1903131	M1	1	0	GO Biological Processes	19	mononuclear cell differentiation	19_GO:0002376 immune system process	-7.17629	8.66175	8.69526	30198	295	130	11	8.46154	2.44093	581|596|2194|3569|3586|3659|3725|5468|7157|7412|7422	BAX|BCL2|FASN|IL6|IL10|IRF1|JUN|PPARG|TP53|VCAM1|VEGFA	-5.70876	0	47	0	0	-13.1734	30.299
1	-5.69063	GO:0046649	M1	1	0	GO Biological Processes	19	lymphocyte activation	19_GO:0002376 immune system process	-5.69063	6.12761	6.9329	30198	417	130	11	8.46154	2.44093	581|596|841|1803|3383|3569|3586|3659|5530|7157|7412	BAX|BCL2|CASP8|DPP4|ICAM1|IL6|IL10|IRF1|PPP3CA|TP53|VCAM1	-4.36027	0	47	0	0	-13.1734	30.299
1	-5.6283	GO:0042110	M1	1	0	GO Biological Processes	19	T cell activation	19_GO:0002376 immune system process	-5.6283	7.88917	7.40655	30198	265	130	9	6.92308	2.22638	581|596|841|1803|3383|3569|3659|5530|7157	BAX|BCL2|CASP8|DPP4|ICAM1|IL6|IRF1|PPP3CA|TP53	-4.30334	0	47	0	0	-13.1734	30.299
1	-5.02912	GO:0042113	M1	1	0	GO Biological Processes	19	B cell activation	19_GO:0002376 immune system process	-5.02912	9.56498	7.36358	30198	170	130	7	5.38462	1.97964	581|596|841|3569|3586|7157|7412	BAX|BCL2|CASP8|IL6|IL10|TP53|VCAM1	-3.78344	0	47	0	0	-13.1734	30.299
1	-4.85834	GO:0030183	M1	1	0	GO Biological Processes	19	B cell differentiation	19_GO:0002376 immune system process	-4.85834	11.6146	7.66076	30198	120	130	6	4.61538	1.84023	581|596|3569|3586|7157|7412	BAX|BCL2|IL6|IL10|TP53|VCAM1	-3.62969	0	47	0	0	-13.1734	30.299
1	-3.88822	GO:0030098	M1	1	0	GO Biological Processes	19	lymphocyte differentiation	19_GO:0002376 immune system process	-3.88822	6.32703	5.63923	30198	257	130	7	5.38462	1.97964	581|596|3569|3586|3659|7157|7412	BAX|BCL2|IL6|IL10|IRF1|TP53|VCAM1	-2.76521	0	47	0	0	-13.1734	30.299
1	-3.88732	GO:0002360	M1	1	0	GO Biological Processes	19	T cell lineage commitment	19_GO:0002376 immune system process	-3.88732	30.299	9.2426	30198	23	130	3	2.30769	1.31688	596|3569|7157	BCL2|IL6|TP53	-2.76521	0	47	0	0	-13.1734	30.299
1	-2.69389	GO:0046632	M1	1	0	GO Biological Processes	19	alpha-beta T cell differentiation	19_GO:0002376 immune system process	-2.69389	12.0151	5.52119	30198	58	130	3	2.30769	1.31688	596|3569|3659	BCL2|IL6|IRF1	-1.67764	0	47	0	0	-13.1734	30.299
1	-2.37939	GO:0045165	M1	1	0	GO Biological Processes	19	cell fate commitment	19_GO:0032502 developmental process	-2.37939	4.76009	3.87763	30198	244	130	5	3.84615	1.68665	596|836|3569|5468|7157	BCL2|CASP3|IL6|PPARG|TP53	-1.38034	0	47	0	0	-13.1734	30.299
1	-2.35739	GO:0030217	M1	1	0	GO Biological Processes	19	T cell differentiation	19_GO:0002376 immune system process	-2.35739	6.073	4.13643	30198	153	130	4	3.07692	1.51461	596|3569|3659|7157	BCL2|IL6|IRF1|TP53	-1.35975	0	47	0	0	-13.1734	30.299
1	-2.32909	GO:0046631	M1	1	0	GO Biological Processes	19	alpha-beta T cell activation	19_GO:0002376 immune system process	-2.32909	8.93432	4.6135	30198	78	130	3	2.30769	1.31688	596|3569|3659	BCL2|IL6|IRF1	-1.3348	0	47	0	0	-13.1734	30.299
1	-13.0396	GO:0060341	M1	1	0	GO Biological Processes	19	regulation of cellular localization	19_GO:0051179 localization	-13.0396	7.28884	11.3337	30198	733	130	23	17.6923	3.34688	207|332|596|857|1432|1950|1956|2147|2932|3091|3162|3326|3458|3553|5467|5599|5728|5743|5770|6720|7040|7124|9370	AKT1|BIRC5|BCL2|CAV1|MAPK14|EGF|EGFR|F2|GSK3B|HIF1A|HMOX1|HSP90AB1|IFNG|IL1B|PPARD|MAPK8|PTEN|PTGS2|PTPN1|SREBF1|TGFB1|TNF|ADIPOQ	-11.0824	0	48	1	1	-13.0396	29.7811
1	-10.9742	GO:1903829	M1	1	0	GO Biological Processes	19	positive regulation of protein localization	19_GO:0051179 localization	-10.9742	8.81466	10.9574	30198	448	130	17	13.0769	2.95698	207|1432|1950|1956|2147|2932|3091|3326|3458|3552|3553|5467|5468|5599|5743|7040|7124	AKT1|MAPK14|EGF|EGFR|F2|GSK3B|HIF1A|HSP90AB1|IFNG|IL1A|IL1B|PPARD|PPARG|MAPK8|PTGS2|TGFB1|TNF	-9.18622	0	48	0	0	-13.0396	29.7811
1	-9.30815	GO:0051222	M1	1	0	GO Biological Processes	19	positive regulation of protein transport	19_GO:0051179 localization	-9.30815	10.3065	10.5256	30198	293	130	13	10	2.63117	1432|2932|3091|3326|3458|3552|3553|5467|5468|5599|5743|7040|7124	MAPK14|GSK3B|HIF1A|HSP90AB1|IFNG|IL1A|IL1B|PPARD|PPARG|MAPK8|PTGS2|TGFB1|TNF	-7.65702	0	48	0	0	-13.0396	29.7811
1	-9.02695	GO:1904951	M1	1	0	GO Biological Processes	19	positive regulation of establishment of protein localization	19_GO:0051179 localization	-9.02695	9.77282	10.1921	30198	309	130	13	10	2.63117	1432|2932|3091|3326|3458|3552|3553|5467|5468|5599|5743|7040|7124	MAPK14|GSK3B|HIF1A|HSP90AB1|IFNG|IL1A|IL1B|PPARD|PPARG|MAPK8|PTGS2|TGFB1|TNF	-7.40746	0	48	0	0	-13.0396	29.7811
1	-8.40628	GO:0033157	M1	1	0	GO Biological Processes	19	regulation of intracellular protein transport	19_GO:0051179 localization	-8.40628	11.4072	10.2799	30198	224	130	11	8.46154	2.44093	1432|2932|3326|3458|3553|5599|5743|5770|6720|7040|9370	MAPK14|GSK3B|HSP90AB1|IFNG|IL1B|MAPK8|PTGS2|PTPN1|SREBF1|TGFB1|ADIPOQ	-6.83349	0	48	0	0	-13.0396	29.7811
1	-8.12862	GO:0046824	M1	1	0	GO Biological Processes	19	positive regulation of nucleocytoplasmic transport	19_GO:0051179 localization	-8.12862	27.1008	13.3068	30198	60	130	7	5.38462	1.97964	1432|2932|3326|3458|3553|5743|7040	MAPK14|GSK3B|HSP90AB1|IFNG|IL1B|PTGS2|TGFB1	-6.58141	0	48	0	0	-13.0396	29.7811
1	-7.09655	GO:1900182	M1	1	0	GO Biological Processes	19	positive regulation of protein localization to nucleus	19_GO:0051179 localization	-7.09655	19.3577	11.0783	30198	84	130	7	5.38462	1.97964	207|1432|2147|3326|3458|5743|7040	AKT1|MAPK14|F2|HSP90AB1|IFNG|PTGS2|TGFB1	-5.64446	0	48	0	0	-13.0396	29.7811
1	-6.95171	GO:1900180	M1	1	0	GO Biological Processes	19	regulation of protein localization to nucleus	19_GO:0051179 localization	-6.95171	14.0783	9.90153	30198	132	130	8	6.15385	2.10771	207|1432|2147|2932|3326|3458|5743|7040	AKT1|MAPK14|F2|GSK3B|HSP90AB1|IFNG|PTGS2|TGFB1	-5.51143	0	48	0	0	-13.0396	29.7811
1	-6.66081	GO:0032386	M1	1	0	GO Biological Processes	19	regulation of intracellular transport	19_GO:0051179 localization	-6.66081	7.69643	8.06725	30198	332	130	11	8.46154	2.44093	1432|2932|3326|3458|3553|5599|5743|5770|6720|7040|9370	MAPK14|GSK3B|HSP90AB1|IFNG|IL1B|MAPK8|PTGS2|PTPN1|SREBF1|TGFB1|ADIPOQ	-5.24624	0	48	0	0	-13.0396	29.7811
1	-6.45631	GO:0046822	M1	1	0	GO Biological Processes	19	regulation of nucleocytoplasmic transport	19_GO:0051179 localization	-6.45631	15.6351	9.83043	30198	104	130	7	5.38462	1.97964	1432|2932|3326|3458|3553|5743|7040	MAPK14|GSK3B|HSP90AB1|IFNG|IL1B|PTGS2|TGFB1	-5.06588	0	48	0	0	-13.0396	29.7811
1	-6.39403	GO:0090316	M1	1	0	GO Biological Processes	19	positive regulation of intracellular protein transport	19_GO:0051179 localization	-6.39403	11.9124	8.98505	30198	156	130	8	6.15385	2.10771	1432|2932|3326|3458|3553|5599|5743|7040	MAPK14|GSK3B|HSP90AB1|IFNG|IL1B|MAPK8|PTGS2|TGFB1	-5.00499	0	48	0	0	-13.0396	29.7811
1	-6.15456	GO:0042307	M1	1	0	GO Biological Processes	19	positive regulation of protein import into nucleus	19_GO:0051179 localization	-6.15456	29.7811	11.8258	30198	39	130	5	3.84615	1.68665	1432|3326|3458|5743|7040	MAPK14|HSP90AB1|IFNG|PTGS2|TGFB1	-4.78444	0	48	0	0	-13.0396	29.7811
1	-5.61412	GO:0032388	M1	1	0	GO Biological Processes	19	positive regulation of intracellular transport	19_GO:0051179 localization	-5.61412	9.38555	7.78403	30198	198	130	8	6.15385	2.10771	1432|2932|3326|3458|3553|5599|5743|7040	MAPK14|GSK3B|HSP90AB1|IFNG|IL1B|MAPK8|PTGS2|TGFB1	-4.28976	0	48	0	0	-13.0396	29.7811
1	-5.31982	GO:0042306	M1	1	0	GO Biological Processes	19	regulation of protein import into nucleus	19_GO:0051179 localization	-5.31982	20.3765	9.62799	30198	57	130	5	3.84615	1.68665	1432|3326|3458|5743|7040	MAPK14|HSP90AB1|IFNG|PTGS2|TGFB1	-4.03847	0	48	0	0	-13.0396	29.7811
1	-2.63112	GO:0035306	M1	1	0	GO Biological Processes	19	positive regulation of dephosphorylation	19_GO:0048518 positive regulation of biological process	-2.63112	11.4242	5.3587	30198	61	130	3	2.30769	1.31688	3326|3458|7040	HSP90AB1|IFNG|TGFB1	-1.61779	0	48	0	0	-13.0396	29.7811
1	-12.9643	GO:0044703	M1	1	0	GO Biological Processes	19	multi-organism reproductive process	19_GO:0022414 reproductive process	-12.9643	17.1163	14.6529	30198	190	130	14	10.7692	2.7188	207|596|1543|2099|2353|3553|4313|4318|5467|5743|6532|6647|6696|7056	AKT1|BCL2|CYP1A1|ESR1|FOS|IL1B|MMP2|MMP9|PPARD|PTGS2|SLC6A4|SOD1|SPP1|THBD	-11.0121	0	49	1	1	-12.9643	39.6597
1	-12.6871	GO:0044706	M1	1	0	GO Biological Processes	19	multi-multicellular organism process	19_GO:0032501 multicellular organismal process	-12.6871	16.3422	14.2778	30198	199	130	14	10.7692	2.7188	207|596|1543|2099|2353|3553|4313|4318|5467|5743|6532|6647|6696|7056	AKT1|BCL2|CYP1A1|ESR1|FOS|IL1B|MMP2|MMP9|PPARD|PTGS2|SLC6A4|SOD1|SPP1|THBD	-10.7498	0	49	0	0	-12.9643	39.6597
1	-10.9545	GO:0007565	M1	1	0	GO Biological Processes	19	female pregnancy	19_GO:0022414 reproductive process	-10.9545	16.3971	13.2374	30198	170	130	12	9.23077	2.53873	207|596|2099|2353|3553|4313|4318|5467|5743|6647|6696|7056	AKT1|BCL2|ESR1|FOS|IL1B|MMP2|MMP9|PPARD|PTGS2|SOD1|SPP1|THBD	-9.1699	0	49	0	0	-12.9643	39.6597
1	-9.33417	GO:0007566	M1	1	0	GO Biological Processes	19	embryo implantation	19_GO:0022414 reproductive process	-9.33417	39.6597	16.2876	30198	41	130	7	5.38462	1.97964	3553|4313|4318|5467|5743|6647|6696	IL1B|MMP2|MMP9|PPARD|PTGS2|SOD1|SPP1	-7.68051	0	49	0	0	-12.9643	39.6597
1	-5.28216	GO:0060135	M1	1	0	GO Biological Processes	19	maternal process involved in female pregnancy	19_GO:0022414 reproductive process	-5.28216	20.0252	9.53615	30198	58	130	5	3.84615	1.68665	207|2099|5467|5743|6696	AKT1|ESR1|PPARD|PTGS2|SPP1	-4.00456	0	49	0	0	-12.9643	39.6597
1	-4.91439	GO:0001893	M1	1	0	GO Biological Processes	19	maternal placenta development	19_GO:0022414 reproductive process	-4.91439	28.1566	10.2632	30198	33	130	4	3.07692	1.51461	207|5467|5743|6696	AKT1|PPARD|PTGS2|SPP1	-3.6795	0	49	0	0	-12.9643	39.6597
1	-3.88732	GO:0046697	M1	1	0	GO Biological Processes	19	decidualization	19_GO:0022414 reproductive process	-3.88732	30.299	9.2426	30198	23	130	3	2.30769	1.31688	5467|5743|6696	PPARD|PTGS2|SPP1	-2.76521	0	49	0	0	-12.9643	39.6597
1	-3.62703	GO:0033280	M1	1	0	GO Biological Processes	19	response to vitamin D	19_GO:0050896 response to stimulus	-3.62703	24.8885	8.31536	30198	28	130	3	2.30769	1.31688	3627|5743|6696	CXCL10|PTGS2|SPP1	-2.5257	0	49	0	0	-12.9643	39.6597
1	-2.09211	GO:0031214	M1	1	0	GO Biological Processes	19	biomineral tissue development	19_GO:0110148 biomineralization	-2.09211	7.33555	4.0667	30198	95	130	3	2.30769	1.31688	5465|5743|6696	PPARA|PTGS2|SPP1	-1.11232	0	49	0	0	-12.9643	39.6597
1	-2.03132	GO:0110148	M1	1	0	GO Biological Processes	19	biomineralization	19_GO:0110148 biomineralization	-2.03132	6.96877	3.93113	30198	100	130	3	2.30769	1.31688	5465|5743|6696	PPARA|PTGS2|SPP1	-1.05662	0	49	0	0	-12.9643	39.6597
1	-12.5683	GO:0009612	M1	1	0	GO Biological Processes	19	response to mechanical stimulus	19_GO:0050896 response to stimulus	-12.5683	16.0202	14.1189	30198	203	130	14	10.7692	2.7188	841|1432|2353|3553|3627|3659|3725|4313|4353|5599|5743|5970|6772|7124	CASP8|MAPK14|FOS|IL1B|CXCL10|IRF1|JUN|MMP2|MPO|MAPK8|PTGS2|RELA|STAT1|TNF	-10.6382	0	50	1	1	-12.5683	16.5923
1	-4.87827	GO:0071260	M1	1	0	GO Biological Processes	19	cellular response to mechanical stimulus	19_GO:0050896 response to stimulus	-4.87827	16.5923	8.58767	30198	70	130	5	3.84615	1.68665	841|3553|3659|5599|5743	CASP8|IL1B|IRF1|MAPK8|PTGS2	-3.64675	0	50	0	0	-12.5683	16.5923
1	-12.4083	GO:0030336	M1	1	0	GO Biological Processes	19	negative regulation of cell migration	19_GO:0040011 locomotion	-12.4083	10.8488	12.4303	30198	364	130	17	13.0769	2.95698	207|596|1281|1545|1803|3162|3486|4780|5054|5467|5468|5728|6347|7040|7076|7124|9370	AKT1|BCL2|COL3A1|CYP1B1|DPP4|HMOX1|IGFBP3|NFE2L2|SERPINE1|PPARD|PPARG|PTEN|CCL2|TGFB1|TIMP1|TNF|ADIPOQ	-10.4878	0	51	1	1	-12.4083	29.7811
1	-12.1268	GO:2000146	M1	1	0	GO Biological Processes	19	negative regulation of cell motility	19_GO:0040011 locomotion	-12.1268	10.4194	12.1339	30198	379	130	17	13.0769	2.95698	207|596|1281|1545|1803|3162|3486|4780|5054|5467|5468|5728|6347|7040|7076|7124|9370	AKT1|BCL2|COL3A1|CYP1B1|DPP4|HMOX1|IGFBP3|NFE2L2|SERPINE1|PPARD|PPARG|PTEN|CCL2|TGFB1|TIMP1|TNF|ADIPOQ	-10.2358	0	51	0	0	-12.4083	29.7811
1	-11.9816	GO:0051271	M1	1	0	GO Biological Processes	19	negative regulation of cellular component movement	19_GO:0051179 localization	-11.9816	10.2041	11.9825	30198	387	130	17	13.0769	2.95698	207|596|1281|1545|1803|3162|3486|4780|5054|5467|5468|5728|6347|7040|7076|7124|9370	AKT1|BCL2|COL3A1|CYP1B1|DPP4|HMOX1|IGFBP3|NFE2L2|SERPINE1|PPARD|PPARG|PTEN|CCL2|TGFB1|TIMP1|TNF|ADIPOQ	-10.1015	0	51	0	0	-12.4083	29.7811
1	-11.5153	GO:0040013	M1	1	0	GO Biological Processes	19	negative regulation of locomotion	19_GO:0040011 locomotion	-11.5153	9.53857	11.5026	30198	414	130	17	13.0769	2.95698	207|596|1281|1545|1803|3162|3486|4780|5054|5467|5468|5728|6347|7040|7076|7124|9370	AKT1|BCL2|COL3A1|CYP1B1|DPP4|HMOX1|IGFBP3|NFE2L2|SERPINE1|PPARD|PPARG|PTEN|CCL2|TGFB1|TIMP1|TNF|ADIPOQ	-9.6779	0	51	0	0	-12.4083	29.7811
1	-9.96844	GO:0014910	M1	1	0	GO Biological Processes	19	regulation of smooth muscle cell migration	19_GO:0040011 locomotion	-9.96844	24.8885	14.416	30198	84	130	9	6.92308	2.22638	596|1545|3486|4609|4780|5054|5328|5467|9370	BCL2|CYP1B1|IGFBP3|MYC|NFE2L2|SERPINE1|PLAU|PPARD|ADIPOQ	-8.27071	0	51	0	0	-12.4083	29.7811
1	-6.15456	GO:0014912	M1	1	0	GO Biological Processes	19	negative regulation of smooth muscle cell migration	19_GO:0040011 locomotion	-6.15456	29.7811	11.8258	30198	39	130	5	3.84615	1.68665	3486|4780|5054|5467|9370	IGFBP3|NFE2L2|SERPINE1|PPARD|ADIPOQ	-4.78444	0	51	0	0	-12.4083	29.7811
1	-12.3663	GO:0045637	M1	1	0	GO Biological Processes	19	regulation of myeloid cell differentiation	19_GO:0002376 immune system process	-12.3663	15.4862	13.8513	30198	210	130	14	10.7692	2.7188	841|1385|1432|2353|3091|3458|3692|4609|5530|5578|6772|7040|7124|9370	CASP8|CREB1|MAPK14|FOS|HIF1A|IFNG|EIF6|MYC|PPP3CA|PRKCA|STAT1|TGFB1|TNF|ADIPOQ	-10.4504	0	52	1	1	-12.3663	46.4585
1	-12.2033	GO:0045639	M1	1	0	GO Biological Processes	19	positive regulation of myeloid cell differentiation	19_GO:0002376 immune system process	-12.2033	25.5522	16.1704	30198	100	130	11	8.46154	2.44093	841|1385|1432|2353|3091|3458|5530|5578|6772|7040|7124	CASP8|CREB1|MAPK14|FOS|HIF1A|IFNG|PPP3CA|PRKCA|STAT1|TGFB1|TNF	-10.3012	0	52	0	0	-12.3663	46.4585
1	-11.7528	GO:1903706	M1	1	0	GO Biological Processes	19	regulation of hemopoiesis	19_GO:0002376 immune system process	-11.7528	9.87242	11.7457	30198	400	130	17	13.0769	2.95698	841|1385|1432|2353|3091|3458|3586|3659|3692|4609|5530|5578|6647|6772|7040|7124|9370	CASP8|CREB1|MAPK14|FOS|HIF1A|IFNG|IL10|IRF1|EIF6|MYC|PPP3CA|PRKCA|SOD1|STAT1|TGFB1|TNF|ADIPOQ	-9.89108	0	52	0	0	-12.3663	46.4585
1	-9.95828	GO:0002761	M1	1	0	GO Biological Processes	19	regulation of myeloid leukocyte differentiation	19_GO:0002376 immune system process	-9.95828	19.5204	13.3104	30198	119	130	10	7.69231	2.33709	841|1385|2353|3458|4609|5530|5578|7040|7124|9370	CASP8|CREB1|FOS|IFNG|MYC|PPP3CA|PRKCA|TGFB1|TNF|ADIPOQ	-8.26195	0	52	0	0	-12.3663	46.4585
1	-9.94582	GO:0002763	M1	1	0	GO Biological Processes	19	positive regulation of myeloid leukocyte differentiation	19_GO:0002376 immune system process	-9.94582	33.1846	15.851	30198	56	130	8	6.15385	2.10771	841|1385|2353|3458|5530|5578|7040|7124	CASP8|CREB1|FOS|IFNG|PPP3CA|PRKCA|TGFB1|TNF	-8.25089	0	52	0	0	-12.3663	46.4585
1	-9.07842	GO:1902105	M1	1	0	GO Biological Processes	19	regulation of leukocyte differentiation	19_GO:0002376 immune system process	-9.07842	9.86863	10.2528	30198	306	130	13	10	2.63117	841|1385|2353|3458|3586|3659|4609|5530|5578|6647|7040|7124|9370	CASP8|CREB1|FOS|IFNG|IL10|IRF1|MYC|PPP3CA|PRKCA|SOD1|TGFB1|TNF|ADIPOQ	-7.45421	0	52	0	0	-12.3663	46.4585
1	-7.16849	GO:0045672	M1	1	0	GO Biological Processes	19	positive regulation of osteoclast differentiation	19_GO:0002376 immune system process	-7.16849	46.4585	14.9512	30198	25	130	5	3.84615	1.68665	1385|2353|3458|5530|7124	CREB1|FOS|IFNG|PPP3CA|TNF	-5.70358	0	52	0	0	-12.3663	46.4585
1	-7.09805	GO:1902107	M1	1	0	GO Biological Processes	19	positive regulation of leukocyte differentiation	19_GO:0002376 immune system process	-7.09805	11.8115	9.4855	30198	177	130	9	6.92308	2.22638	841|1385|2353|3458|3586|5530|5578|7040|7124	CASP8|CREB1|FOS|IFNG|IL10|PPP3CA|PRKCA|TGFB1|TNF	-5.64516	0	52	0	0	-12.3663	46.4585
1	-7.09805	GO:1903708	M1	1	0	GO Biological Processes	19	positive regulation of hemopoiesis	19_GO:0002376 immune system process	-7.09805	11.8115	9.4855	30198	177	130	9	6.92308	2.22638	841|1385|2353|3458|3586|5530|5578|7040|7124	CASP8|CREB1|FOS|IFNG|IL10|PPP3CA|PRKCA|TGFB1|TNF	-5.64516	0	52	0	0	-12.3663	46.4585
1	-5.48692	GO:0045649	M1	1	0	GO Biological Processes	19	regulation of macrophage differentiation	19_GO:0002376 immune system process	-5.48692	38.7154	12.1537	30198	24	130	4	3.07692	1.51461	841|5578|7040|9370	CASP8|PRKCA|TGFB1|ADIPOQ	-4.18476	0	52	0	0	-12.3663	46.4585
1	-5.004	GO:0045670	M1	1	0	GO Biological Processes	19	regulation of osteoclast differentiation	19_GO:0002376 immune system process	-5.004	17.5979	8.8759	30198	66	130	5	3.84615	1.68665	1385|2353|3458|5530|7124	CREB1|FOS|IFNG|PPP3CA|TNF	-3.7598	0	52	0	0	-12.3663	46.4585
1	-4.37778	GO:0045651	M1	1	0	GO Biological Processes	19	positive regulation of macrophage differentiation	19_GO:0002376 immune system process	-4.37778	43.5548	11.1953	30198	16	130	3	2.30769	1.31688	841|5578|7040	CASP8|PRKCA|TGFB1	-3.19655	0	52	0	0	-12.3663	46.4585
1	-12.1779	GO:0010469	M1	1	0	GO Biological Processes	19	regulation of signaling receptor activity	19_GO:0023052 signaling	-12.1779	17.4555	14.2723	30198	173	130	13	10	2.63117	154|1950|3091|3458|3586|4988|5054|5328|5465|5468|6347|7124|653361	ADRB2|EGF|HIF1A|IFNG|IL10|OPRM1|SERPINE1|PLAU|PPARA|PPARG|CCL2|TNF|NCF1	-10.2802	0	53	1	1	-12.1779	36.1344
1	-9.03534	GO:2000273	M1	1	0	GO Biological Processes	19	positive regulation of signaling receptor activity	19_GO:0023052 signaling	-9.03534	36.1344	15.5087	30198	45	130	7	5.38462	1.97964	154|1950|3091|3458|3586|6347|653361	ADRB2|EGF|HIF1A|IFNG|IL10|CCL2|NCF1	-7.4135	0	53	0	0	-12.1779	36.1344
1	-12.1668	GO:0035094	M1	1	0	GO Biological Processes	19	response to nicotine	19_GO:0050896 response to stimulus	-12.1668	42.6659	19.1931	30198	49	130	9	6.92308	2.22638	596|836|3162|4313|5465|5970|6531|7124|7412	BCL2|CASP3|HMOX1|MMP2|PPARA|RELA|SLC6A3|TNF|VCAM1	-10.2714	0	54	1	1	-12.1668	42.6659
1	-5.74097	GO:2000378	M1	1	0	GO Biological Processes	19	negative regulation of reactive oxygen species metabolic process	19_GO:0048519 negative regulation of biological process	-5.74097	24.7119	10.6971	30198	47	130	5	3.84615	1.68665	596|3091|4314|5465|7157	BCL2|HIF1A|MMP3|PPARA|TP53	-4.40515	0	54	0	0	-12.1668	42.6659
1	-3.53658	GO:1903579	M1	1	0	GO Biological Processes	19	negative regulation of ATP metabolic process	19_GO:0048519 negative regulation of biological process	-3.53658	23.2292	8.00964	30198	30	130	3	2.30769	1.31688	5465|7124|7157	PPARA|TNF|TP53	-2.44649	0	54	0	0	-12.1668	42.6659
1	-3.25674	GO:0045069	M1	1	0	GO Biological Processes	19	regulation of viral genome replication	19_GO:0016032 viral process	-3.25674	10.6801	5.94536	30198	87	130	4	3.07692	1.51461	596|3576|5465|7124	BCL2|CXCL8|PPARA|TNF	-2.19486	0	54	0	0	-12.1668	42.6659
1	-3.19342	GO:0050792	M1	1	0	GO Biological Processes	19	regulation of viral process	19_GO:0016032 viral process	-3.19342	7.30479	5.24116	30198	159	130	5	3.84615	1.68665	596|3576|5465|6772|7124	BCL2|CXCL8|PPARA|STAT1|TNF	-2.13735	0	54	0	0	-12.1668	42.6659
1	-2.55245	GO:2000272	M1	1	0	GO Biological Processes	19	negative regulation of signaling receptor activity	19_GO:0023052 signaling	-2.55245	10.7212	5.15889	30198	65	130	3	2.30769	1.31688	5465|5468|7124	PPARA|PPARG|TNF	-1.54316	0	54	0	0	-12.1668	42.6659
1	-2.50585	GO:1903900	M1	1	0	GO Biological Processes	19	regulation of viral life cycle	19_GO:0016032 viral process	-2.50585	6.68467	4.41699	30198	139	130	4	3.07692	1.51461	596|3576|5465|7124	BCL2|CXCL8|PPARA|TNF	-1.50001	0	54	0	0	-12.1668	42.6659
1	-12.0916	GO:0048534	M1	1	0	GO Biological Processes	19	hematopoietic or lymphoid organ development	19_GO:0002376 immune system process	-12.0916	7.44754	10.9695	30198	655	130	21	16.1538	3.22781	581|596|836|841|842|1432|2194|3091|3458|3569|3586|3659|3725|4318|5468|6647|7040|7124|7157|7412|7422	BAX|BCL2|CASP3|CASP8|CASP9|MAPK14|FASN|HIF1A|IFNG|IL6|IL10|IRF1|JUN|MMP9|PPARG|SOD1|TGFB1|TNF|TP53|VCAM1|VEGFA	-10.205	0	55	1	1	-12.0916	18.0227
1	-11.7524	GO:0030097	M1	1	0	GO Biological Processes	19	hemopoiesis	19_GO:0002376 immune system process	-11.7524	7.66641	10.9004	30198	606	130	20	15.3846	3.16444	581|596|836|841|842|1432|2194|3091|3458|3569|3586|3659|3725|4318|5468|7040|7124|7157|7412|7422	BAX|BCL2|CASP3|CASP8|CASP9|MAPK14|FASN|HIF1A|IFNG|IL6|IL10|IRF1|JUN|MMP9|PPARG|TGFB1|TNF|TP53|VCAM1|VEGFA	-9.89108	0	55	0	0	-12.0916	18.0227
1	-11.5568	GO:0002520	M1	1	0	GO Biological Processes	19	immune system development	19_GO:0002376 immune system process	-11.5568	6.97874	10.5159	30198	699	130	21	16.1538	3.22781	581|596|836|841|842|1432|2194|3091|3458|3569|3586|3659|3725|4318|5468|6647|7040|7124|7157|7412|7422	BAX|BCL2|CASP3|CASP8|CASP9|MAPK14|FASN|HIF1A|IFNG|IL6|IL10|IRF1|JUN|MMP9|PPARG|SOD1|TGFB1|TNF|TP53|VCAM1|VEGFA	-9.71346	0	55	0	0	-12.0916	18.0227
1	-11.4095	GO:0002521	M1	1	0	GO Biological Processes	19	leukocyte differentiation	19_GO:0002376 immune system process	-11.4095	10.3818	11.7416	30198	358	130	16	12.3077	2.88136	581|596|841|1432|2194|3458|3569|3586|3659|3725|4318|5468|7124|7157|7412|7422	BAX|BCL2|CASP8|MAPK14|FASN|IFNG|IL6|IL10|IRF1|JUN|MMP9|PPARG|TNF|TP53|VCAM1|VEGFA	-9.57973	0	55	0	0	-12.0916	18.0227
1	-8.70248	GO:0002573	M1	1	0	GO Biological Processes	19	myeloid leukocyte differentiation	19_GO:0002376 immune system process	-8.70248	18.0227	12.0783	30198	116	130	9	6.92308	2.22638	841|1432|2194|3458|3725|4318|5468|7124|7422	CASP8|MAPK14|FASN|IFNG|JUN|MMP9|PPARG|TNF|VEGFA	-7.11576	0	55	0	0	-12.0916	18.0227
1	-8.13222	GO:0030099	M1	1	0	GO Biological Processes	19	myeloid cell differentiation	19_GO:0002376 immune system process	-8.13222	10.7362	9.91536	30198	238	130	11	8.46154	2.44093	836|841|842|1432|2194|3458|3725|4318|5468|7124|7422	CASP3|CASP8|CASP9|MAPK14|FASN|IFNG|JUN|MMP9|PPARG|TNF|VEGFA	-6.58141	0	55	0	0	-12.0916	18.0227
1	-11.9847	GO:0009895	M1	1	0	GO Biological Processes	19	negative regulation of catabolic process	19_GO:0048519 negative regulation of biological process	-11.9847	11.3313	12.3702	30198	328	130	16	12.3077	2.88136	207|596|1432|1869|1956|3156|3162|3326|3553|3586|4843|5465|5970|7076|7124|7157	AKT1|BCL2|MAPK14|E2F1|EGFR|HMGCR|HMOX1|HSP90AB1|IL1B|IL10|NOS2|PPARA|RELA|TIMP1|TNF|TP53	-10.1024	0	56	1	1	-11.9847	12.9051
1	-5.89104	GO:0042177	M1	1	0	GO Biological Processes	19	negative regulation of protein catabolic process	19_GO:0048519 negative regulation of biological process	-5.89104	12.9051	8.80521	30198	126	130	7	5.38462	1.97964	1956|3156|3326|3586|4843|5970|7076	EGFR|HMGCR|HSP90AB1|IL10|NOS2|RELA|TIMP1	-4.54094	0	56	0	0	-11.9847	12.9051
1	-5.57511	GO:0031330	M1	1	0	GO Biological Processes	19	negative regulation of cellular catabolic process	19_GO:0048519 negative regulation of biological process	-5.57511	7.77186	7.33566	30198	269	130	9	6.92308	2.22638	207|596|1432|1869|3162|3326|3586|7076|7157	AKT1|BCL2|MAPK14|E2F1|HMOX1|HSP90AB1|IL10|TIMP1|TP53	-4.25547	0	56	0	0	-11.9847	12.9051
1	-11.9198	GO:0042542	M1	1	0	GO Biological Processes	19	response to hydrogen peroxide	19_GO:0050896 response to stimulus	-11.9198	24.1058	15.6693	30198	106	130	11	8.46154	2.44093	596|836|847|1545|3162|3569|4313|4780|5970|6647|6772	BCL2|CASP3|CAT|CYP1B1|HMOX1|IL6|MMP2|NFE2L2|RELA|SOD1|STAT1	-10.0439	0	57	1	1	-11.9198	24.1058
1	-4.94014	GO:0070301	M1	1	0	GO Biological Processes	19	cellular response to hydrogen peroxide	19_GO:0050896 response to stimulus	-4.94014	17.0803	8.72872	30198	68	130	5	3.84615	1.68665	847|1545|3569|4780|5970	CAT|CYP1B1|IL6|NFE2L2|RELA	-3.70135	0	57	0	0	-11.9198	24.1058
1	-11.9038	GO:0032103	M1	1	0	GO Biological Processes	19	positive regulation of response to external stimulus	19_GO:0048518 positive regulation of biological process	-11.9038	9.18959	11.5738	30198	455	130	18	13.8462	3.02922	2147|2152|3315|3458|3553|3569|3576|3627|3949|4988|5054|5328|5578|5743|7040|7056|7124|7422	F2|F3|HSPB1|IFNG|IL1B|IL6|CXCL8|CXCL10|LDLR|OPRM1|SERPINE1|PLAU|PRKCA|PTGS2|TGFB1|THBD|TNF|VEGFA	-10.0299	0	58	1	1	-11.9038	27.8751
1	-10.8759	GO:0002685	M1	1	0	GO Biological Processes	19	regulation of leukocyte migration	19_GO:0040011 locomotion	-10.8759	13.789	12.4897	30198	219	130	13	10	2.63117	207|1803|3162|3383|3552|3569|3576|3627|5054|6347|6401|7124|7422	AKT1|DPP4|HMOX1|ICAM1|IL1A|IL6|CXCL8|CXCL10|SERPINE1|CCL2|SELE|TNF|VEGFA	-9.09981	0	58	0	0	-11.9038	27.8751
1	-7.25979	GO:0050920	M1	1	0	GO Biological Processes	19	regulation of chemotaxis	19_GO:0040011 locomotion	-7.25979	10.2784	9.20602	30198	226	130	10	7.69231	2.33709	1803|2152|3315|3569|3576|3627|5054|6347|7040|7422	DPP4|F3|HSPB1|IL6|CXCL8|CXCL10|SERPINE1|CCL2|TGFB1|VEGFA	-5.78643	0	58	0	0	-11.9038	27.8751
1	-6.75428	GO:0050921	M1	1	0	GO Biological Processes	19	positive regulation of chemotaxis	19_GO:0040011 locomotion	-6.75428	13.2738	9.57119	30198	140	130	8	6.15385	2.10771	2152|3315|3569|3576|3627|5054|7040|7422	F3|HSPB1|IL6|CXCL8|CXCL10|SERPINE1|TGFB1|VEGFA	-5.32927	0	58	0	0	-11.9038	27.8751
1	-6.73048	GO:0002687	M1	1	0	GO Biological Processes	19	positive regulation of leukocyte migration	19_GO:0040011 locomotion	-6.73048	13.1797	9.5318	30198	141	130	8	6.15385	2.10771	3383|3552|3569|3576|3627|5054|7124|7422	ICAM1|IL1A|IL6|CXCL8|CXCL10|SERPINE1|TNF|VEGFA	-5.30771	0	58	0	0	-11.9038	27.8751
1	-5.9378	GO:0002688	M1	1	0	GO Biological Processes	19	regulation of leukocyte chemotaxis	19_GO:0040011 locomotion	-5.9378	13.1133	8.88747	30198	124	130	7	5.38462	1.97964	1803|3569|3576|3627|5054|6347|7422	DPP4|IL6|CXCL8|CXCL10|SERPINE1|CCL2|VEGFA	-4.58326	0	58	0	0	-11.9038	27.8751
1	-4.25748	GO:0002690	M1	1	0	GO Biological Processes	19	positive regulation of leukocyte chemotaxis	19_GO:0040011 locomotion	-4.25748	12.356	7.25066	30198	94	130	5	3.84615	1.68665	3569|3576|3627|5054|7422	IL6|CXCL8|CXCL10|SERPINE1|VEGFA	-3.09139	0	58	0	0	-11.9038	27.8751
1	-3.77655	GO:0050927	M1	1	0	GO Biological Processes	19	positive regulation of positive chemotaxis	19_GO:0040011 locomotion	-3.77655	27.8751	8.83918	30198	25	130	3	2.30769	1.31688	2152|3576|7422	F3|CXCL8|VEGFA	-2.66368	0	58	0	0	-11.9038	27.8751
1	-3.72467	GO:0050926	M1	1	0	GO Biological Processes	19	regulation of positive chemotaxis	19_GO:0040011 locomotion	-3.72467	26.803	8.65477	30198	26	130	3	2.30769	1.31688	2152|3576|7422	F3|CXCL8|VEGFA	-2.61471	0	58	0	0	-11.9038	27.8751
1	-11.8651	GO:0009743	M1	1	0	GO Biological Processes	19	response to carbohydrate	19_GO:0050896 response to stimulus	-11.8651	16.5016	13.8304	30198	183	130	13	10	2.63117	338|836|847|3383|3552|3553|4609|5467|5530|5743|6720|9370|50507	APOB|CASP3|CAT|ICAM1|IL1A|IL1B|MYC|PPARD|PPP3CA|PTGS2|SREBF1|ADIPOQ|NOX4	-9.99333	0	59	1	1	-11.8651	16.5016
1	-8.77278	GO:0034284	M1	1	0	GO Biological Processes	19	response to monosaccharide	19_GO:0050896 response to stimulus	-8.77278	14.7957	11.3956	30198	157	130	10	7.69231	2.33709	836|847|3383|3552|5467|5530|5743|6720|9370|50507	CASP3|CAT|ICAM1|IL1A|PPARD|PPP3CA|PTGS2|SREBF1|ADIPOQ|NOX4	-7.17838	0	59	0	0	-11.8651	16.5016
1	-7.69986	GO:0042593	M1	1	0	GO Biological Processes	19	glucose homeostasis	19_GO:0065007 biological regulation	-7.69986	11.443	9.81633	30198	203	130	10	7.69231	2.33709	207|3091|3383|3569|3643|5468|5530|6517|9370|50507	AKT1|HIF1A|ICAM1|IL6|INSR|PPARG|PPP3CA|SLC2A4|ADIPOQ|NOX4	-6.18795	0	59	0	0	-11.8651	16.5016
1	-7.67961	GO:0033500	M1	1	0	GO Biological Processes	19	carbohydrate homeostasis	19_GO:0065007 biological regulation	-7.67961	11.3869	9.78778	30198	204	130	10	7.69231	2.33709	207|3091|3383|3569|3643|5468|5530|6517|9370|50507	AKT1|HIF1A|ICAM1|IL6|INSR|PPARG|PPP3CA|SLC2A4|ADIPOQ|NOX4	-6.17043	0	59	0	0	-11.8651	16.5016
1	-6.54642	GO:0009746	M1	1	0	GO Biological Processes	19	response to hexose	19_GO:0050896 response to stimulus	-6.54642	12.4721	9.23041	30198	149	130	8	6.15385	2.10771	836|3383|5467|5530|5743|6720|9370|50507	CASP3|ICAM1|PPARD|PPP3CA|PTGS2|SREBF1|ADIPOQ|NOX4	-5.13904	0	59	0	0	-11.8651	16.5016
1	-5.48361	GO:0009749	M1	1	0	GO Biological Processes	19	response to glucose	19_GO:0050896 response to stimulus	-5.48361	11.2141	8.10666	30198	145	130	7	5.38462	1.97964	836|3383|5467|5530|6720|9370|50507	CASP3|ICAM1|PPARD|PPP3CA|SREBF1|ADIPOQ|NOX4	-4.18354	0	59	0	0	-11.8651	16.5016
1	-3.09579	GO:0071322	M1	1	0	GO Biological Processes	19	cellular response to carbohydrate stimulus	19_GO:0050896 response to stimulus	-3.09579	9.67885	5.60017	30198	96	130	4	3.07692	1.51461	3383|4609|5530|50507	ICAM1|MYC|PPP3CA|NOX4	-2.04672	0	59	0	0	-11.8651	16.5016
1	-2.93539	GO:0001678	M1	1	0	GO Biological Processes	19	cellular glucose homeostasis	19_GO:0065007 biological regulation	-2.93539	8.76575	5.26638	30198	106	130	4	3.07692	1.51461	3091|3383|5530|50507	HIF1A|ICAM1|PPP3CA|NOX4	-1.9009	0	59	0	0	-11.8651	16.5016
1	-2.28335	GO:0071333	M1	1	0	GO Biological Processes	19	cellular response to glucose stimulus	19_GO:0050896 response to stimulus	-2.28335	8.60342	4.50554	30198	81	130	3	2.30769	1.31688	3383|5530|50507	ICAM1|PPP3CA|NOX4	-1.29294	0	59	0	0	-11.8651	16.5016
1	-2.25387	GO:0071331	M1	1	0	GO Biological Processes	19	cellular response to hexose stimulus	19_GO:0050896 response to stimulus	-2.25387	8.39611	4.43662	30198	83	130	3	2.30769	1.31688	3383|5530|50507	ICAM1|PPP3CA|NOX4	-1.26594	0	59	0	0	-11.8651	16.5016
1	-2.22518	GO:0071326	M1	1	0	GO Biological Processes	19	cellular response to monosaccharide stimulus	19_GO:0050896 response to stimulus	-2.22518	8.19855	4.36997	30198	85	130	3	2.30769	1.31688	3383|5530|50507	ICAM1|PPP3CA|NOX4	-1.23916	0	59	0	0	-11.8651	16.5016
1	-11.8393	GO:0043620	M1	1	0	GO Biological Processes	19	regulation of DNA-templated transcription in response to stress	19_GO:0050896 response to stimulus	-11.8393	39.4459	18.4196	30198	53	130	9	6.92308	2.22638	3091|3162|3309|3725|4780|5970|6197|7157|7422	HIF1A|HMOX1|HSPA5|JUN|NFE2L2|RELA|RPS6KA3|TP53|VEGFA	-9.96963	0	60	1	1	-11.8393	154.862
1	-9.14535	GO:1901522	M1	1	0	GO Biological Processes	19	positive regulation of transcription from RNA polymerase II promoter involved in cellular response to chemical stimulus	19_GO:0048518 positive regulation of biological process	-9.14535	58.0731	18.3917	30198	24	130	6	4.61538	1.84023	3091|3725|4780|5970|7157|7422	HIF1A|JUN|NFE2L2|RELA|TP53|VEGFA	-7.51396	0	60	0	0	-11.8393	154.862
1	-8.89671	GO:0043618	M1	1	0	GO Biological Processes	19	regulation of transcription from RNA polymerase II promoter in response to stress	19_GO:0050896 response to stimulus	-8.89671	34.5967	15.1564	30198	47	130	7	5.38462	1.97964	3091|3162|3309|3725|4780|7157|7422	HIF1A|HMOX1|HSPA5|JUN|NFE2L2|TP53|VEGFA	-7.28994	0	60	0	0	-11.8393	154.862
1	-8.31109	GO:0061419	M1	1	0	GO Biological Processes	19	positive regulation of transcription from RNA polymerase II promoter in response to hypoxia	19_GO:0048518 positive regulation of biological process	-8.31109	154.862	24.7834	30198	6	130	4	3.07692	1.51461	3091|4780|7157|7422	HIF1A|NFE2L2|TP53|VEGFA	-6.74458	0	60	0	0	-11.8393	154.862
1	-7.81933	GO:0060749	M1	1	0	GO Biological Processes	19	mammary gland alveolus development	19_GO:0032502 developmental process	-7.81933	61.1296	17.2391	30198	19	130	5	3.84615	1.68665	595|1950|2099|3091|7422	CCND1|EGF|ESR1|HIF1A|VEGFA	-6.30002	0	60	0	0	-11.8393	154.862
1	-7.81933	GO:0061377	M1	1	0	GO Biological Processes	19	mammary gland lobule development	19_GO:0032502 developmental process	-7.81933	61.1296	17.2391	30198	19	130	5	3.84615	1.68665	595|1950|2099|3091|7422	CCND1|EGF|ESR1|HIF1A|VEGFA	-6.30002	0	60	0	0	-11.8393	154.862
1	-7.2639	GO:0036003	M1	1	0	GO Biological Processes	19	positive regulation of transcription from RNA polymerase II promoter in response to stress	19_GO:0048518 positive regulation of biological process	-7.2639	48.3942	15.2727	30198	24	130	5	3.84615	1.68665	3091|3309|4780|7157|7422	HIF1A|HSPA5|NFE2L2|TP53|VEGFA	-5.7897	0	60	0	0	-11.8393	154.862
1	-6.64304	GO:0061418	M1	1	0	GO Biological Processes	19	regulation of transcription from RNA polymerase II promoter in response to hypoxia	19_GO:0050896 response to stimulus	-6.64304	71.4746	16.7113	30198	13	130	4	3.07692	1.51461	3091|4780|7157|7422	HIF1A|NFE2L2|TP53|VEGFA	-5.23132	0	60	0	0	-11.8393	154.862
1	-5.17326	GO:0090311	M1	1	0	GO Biological Processes	19	regulation of protein deacetylation	19_GO:0008152 metabolic process	-5.17326	19.0404	9.27388	30198	61	130	5	3.84615	1.68665	3458|5599|6720|7157|7422	IFNG|MAPK8|SREBF1|TP53|VEGFA	-3.90881	0	60	0	0	-11.8393	154.862
1	-5.14486	GO:0090312	M1	1	0	GO Biological Processes	19	positive regulation of protein deacetylation	19_GO:0048518 positive regulation of biological process	-5.14486	32.0403	10.9963	30198	29	130	4	3.07692	1.51461	3458|6720|7157|7422	IFNG|SREBF1|TP53|VEGFA	-3.88299	0	60	0	0	-11.8393	154.862
1	-4.76052	GO:1903146	M1	1	0	GO Biological Processes	19	regulation of autophagy of mitochondrion	19_GO:0008152 metabolic process	-4.76052	25.8103	9.79386	30198	36	130	4	3.07692	1.51461	3091|6720|7157|10645	HIF1A|SREBF1|TP53|CAMKK2	-3.54227	0	60	0	0	-11.8393	154.862
1	-4.46766	GO:2000177	M1	1	0	GO Biological Processes	19	regulation of neural precursor cell proliferation	19_GO:0050789 regulation of biological process	-4.46766	13.6643	7.688	30198	85	130	5	3.84615	1.68665	1950|3091|6532|7157|7422	EGF|HIF1A|SLC6A4|TP53|VEGFA	-3.27365	0	60	0	0	-11.8393	154.862
1	-4.4095	GO:0031063	M1	1	0	GO Biological Processes	19	regulation of histone deacetylation	19_GO:0008152 metabolic process	-4.4095	21.1175	8.78069	30198	44	130	4	3.07692	1.51461	5599|6720|7157|7422	MAPK8|SREBF1|TP53|VEGFA	-3.22311	0	60	0	0	-11.8393	154.862
1	-3.88732	GO:0031065	M1	1	0	GO Biological Processes	19	positive regulation of histone deacetylation	19_GO:0048518 positive regulation of biological process	-3.88732	30.299	9.2426	30198	23	130	3	2.30769	1.31688	6720|7157|7422	SREBF1|TP53|VEGFA	-2.76521	0	60	0	0	-11.8393	154.862
1	-3.37357	GO:1902692	M1	1	0	GO Biological Processes	19	regulation of neuroblast proliferation	19_GO:0032502 developmental process	-3.37357	20.4964	7.47912	30198	34	130	3	2.30769	1.31688	3091|7157|7422	HIF1A|TP53|VEGFA	-2.30083	0	60	0	0	-11.8393	154.862
1	-2.89916	GO:0031056	M1	1	0	GO Biological Processes	19	regulation of histone modification	19_GO:0008152 metabolic process	-2.89916	6.27817	4.73496	30198	185	130	5	3.84615	1.68665	3553|5599|6720|7157|7422	IL1B|MAPK8|SREBF1|TP53|VEGFA	-1.86953	0	60	0	0	-11.8393	154.862
1	-2.87587	GO:0031058	M1	1	0	GO Biological Processes	19	positive regulation of histone modification	19_GO:0048518 positive regulation of biological process	-2.87587	8.44699	5.14496	30198	110	130	4	3.07692	1.51461	3553|6720|7157|7422	IL1B|SREBF1|TP53|VEGFA	-1.84774	0	60	0	0	-11.8393	154.862
1	-2.85514	GO:2000179	M1	1	0	GO Biological Processes	19	positive regulation of neural precursor cell proliferation	19_GO:0048518 positive regulation of biological process	-2.85514	13.6643	5.95174	30198	51	130	3	2.30769	1.31688	1950|3091|7422	EGF|HIF1A|VEGFA	-1.82971	0	60	0	0	-11.8393	154.862
1	-2.36068	GO:0003151	M1	1	0	GO Biological Processes	19	outflow tract morphogenesis	19_GO:0032502 developmental process	-2.36068	9.16943	4.68876	30198	76	130	3	2.30769	1.31688	3091|3725|7422	HIF1A|JUN|VEGFA	-1.36276	0	60	0	0	-11.8393	154.862
1	-11.8048	GO:0042176	M1	1	0	GO Biological Processes	19	regulation of protein catabolic process	19_GO:0008152 metabolic process	-11.8048	9.94703	11.7994	30198	397	130	17	13.0769	2.95698	207|857|1950|1956|2932|3156|3326|3458|3553|3586|3949|4780|4843|5728|5970|7076|7124	AKT1|CAV1|EGF|EGFR|GSK3B|HMGCR|HSP90AB1|IFNG|IL1B|IL10|LDLR|NFE2L2|NOS2|PTEN|RELA|TIMP1|TNF	-9.93729	0	61	1	1	-11.8048	22.4799
1	-7.13564	GO:0045732	M1	1	0	GO Biological Processes	19	positive regulation of protein catabolic process	19_GO:0048518 positive regulation of biological process	-7.13564	9.96963	9.03746	30198	233	130	10	7.69231	2.33709	207|857|1950|2932|3458|3553|3949|4780|5728|7124	AKT1|CAV1|EGF|GSK3B|IFNG|IL1B|LDLR|NFE2L2|PTEN|TNF	-5.67387	0	61	0	0	-11.8048	22.4799
1	-5.25547	GO:1903364	M1	1	0	GO Biological Processes	19	positive regulation of cellular protein catabolic process	19_GO:0048518 positive regulation of biological process	-5.25547	10.357	7.72911	30198	157	130	7	5.38462	1.97964	207|857|1950|2932|3949|4780|5728	AKT1|CAV1|EGF|GSK3B|LDLR|NFE2L2|PTEN	-3.98212	0	61	0	0	-11.8048	22.4799
1	-5.12084	GO:2000060	M1	1	0	GO Biological Processes	19	positive regulation of ubiquitin-dependent protein catabolic process	19_GO:0048518 positive regulation of biological process	-5.12084	12.9051	8.1496	30198	108	130	6	4.61538	1.84023	207|857|1950|2932|4780|5728	AKT1|CAV1|EGF|GSK3B|NFE2L2|PTEN	-3.86154	0	61	0	0	-11.8048	22.4799
1	-5.07961	GO:2000058	M1	1	0	GO Biological Processes	19	regulation of ubiquitin-dependent protein catabolic process	19_GO:0008152 metabolic process	-5.07961	9.7368	7.44436	30198	167	130	7	5.38462	1.97964	207|857|1950|2932|3326|4780|5728	AKT1|CAV1|EGF|GSK3B|HSP90AB1|NFE2L2|PTEN	-3.8249	0	61	0	0	-11.8048	22.4799
1	-4.74917	GO:1903362	M1	1	0	GO Biological Processes	19	regulation of cellular protein catabolic process	19_GO:0008152 metabolic process	-4.74917	7.14746	6.54594	30198	260	130	8	6.15385	2.10771	207|857|1950|2932|3326|3949|4780|5728	AKT1|CAV1|EGF|GSK3B|HSP90AB1|LDLR|NFE2L2|PTEN	-3.53229	0	61	0	0	-11.8048	22.4799
1	-4.58628	GO:1903052	M1	1	0	GO Biological Processes	19	positive regulation of proteolysis involved in cellular protein catabolic process	19_GO:0048518 positive regulation of biological process	-4.58628	10.4011	7.17152	30198	134	130	6	4.61538	1.84023	207|857|1950|2932|4780|5728	AKT1|CAV1|EGF|GSK3B|NFE2L2|PTEN	-3.38176	0	61	0	0	-11.8048	22.4799
1	-4.26055	GO:1903050	M1	1	0	GO Biological Processes	19	regulation of proteolysis involved in cellular protein catabolic process	19_GO:0008152 metabolic process	-4.26055	7.25913	6.18254	30198	224	130	7	5.38462	1.97964	207|857|1950|2932|3326|4780|5728	AKT1|CAV1|EGF|GSK3B|HSP90AB1|NFE2L2|PTEN	-3.09239	0	61	0	0	-11.8048	22.4799
1	-4.14065	GO:0051235	M1	1	0	GO Biological Processes	19	maintenance of location	19_GO:0051179 localization	-4.14065	8.65686	6.40526	30198	161	130	6	4.61538	1.84023	207|857|3309|3553|3586|7124	AKT1|CAV1|HSPA5|IL1B|IL10|TNF	-2.98879	0	61	0	0	-11.8048	22.4799
1	-3.98979	GO:0021761	M1	1	0	GO Biological Processes	19	limbic system development	19_GO:0032502 developmental process	-3.98979	10.8548	6.71463	30198	107	130	5	3.84615	1.68665	581|836|2932|4609|5728	BAX|CASP3|GSK3B|MYC|PTEN	-2.85441	0	61	0	0	-11.8048	22.4799
1	-3.90918	GO:1903320	M1	1	0	GO Biological Processes	19	regulation of protein modification by small protein conjugation or removal	19_GO:0008152 metabolic process	-3.90918	6.37665	5.66938	30198	255	130	7	5.38462	1.97964	207|857|3091|3309|3326|5728|5970	AKT1|CAV1|HIF1A|HSPA5|HSP90AB1|PTEN|RELA	-2.78029	0	61	0	0	-11.8048	22.4799
1	-3.88767	GO:0008361	M1	1	0	GO Biological Processes	19	regulation of cell size	19_GO:0065007 biological regulation	-3.88767	7.78633	5.98777	30198	179	130	6	4.61538	1.84023	1385|2932|3326|5728|6696|7422	CREB1|GSK3B|HSP90AB1|PTEN|SPP1|VEGFA	-2.76521	0	61	0	0	-11.8048	22.4799
1	-3.49374	GO:0033137	M1	1	0	GO Biological Processes	19	negative regulation of peptidyl-serine phosphorylation	19_GO:0048519 negative regulation of biological process	-3.49374	22.4799	7.86771	30198	31	130	3	2.30769	1.31688	581|857|5728	BAX|CAV1|PTEN	-2.41088	0	61	0	0	-11.8048	22.4799
1	-3.47408	GO:0032434	M1	1	0	GO Biological Processes	19	regulation of proteasomal ubiquitin-dependent protein catabolic process	19_GO:0008152 metabolic process	-3.47408	8.41639	5.74168	30198	138	130	5	3.84615	1.68665	207|857|2932|3326|4780	AKT1|CAV1|GSK3B|HSP90AB1|NFE2L2	-2.39258	0	61	0	0	-11.8048	22.4799
1	-3.41194	GO:0120035	M1	1	0	GO Biological Processes	19	regulation of plasma membrane bounded cell projection organization	19_GO:0050789 regulation of biological process	-3.41194	3.71668	4.51265	30198	625	130	10	7.69231	2.33709	207|857|2932|3309|3383|4780|5530|5728|6696|7422	AKT1|CAV1|GSK3B|HSPA5|ICAM1|NFE2L2|PPP3CA|PTEN|SPP1|VEGFA	-2.33752	0	61	0	0	-11.8048	22.4799
1	-3.32117	GO:0031344	M1	1	0	GO Biological Processes	19	regulation of cell projection organization	19_GO:0050789 regulation of biological process	-3.32117	3.61826	4.40919	30198	642	130	10	7.69231	2.33709	207|857|2932|3309|3383|4780|5530|5728|6696|7422	AKT1|CAV1|GSK3B|HSPA5|ICAM1|NFE2L2|PPP3CA|PTEN|SPP1|VEGFA	-2.25208	0	61	0	0	-11.8048	22.4799
1	-3.31449	GO:0032092	M1	1	0	GO Biological Processes	19	positive regulation of protein binding	19_GO:0065007 biological regulation	-3.31449	11.0615	6.07185	30198	84	130	4	3.07692	1.51461	857|2932|3326|4318	CAV1|GSK3B|HSP90AB1|MMP9	-2.24704	0	61	0	0	-11.8048	22.4799
1	-3.2265	GO:0010975	M1	1	0	GO Biological Processes	19	regulation of neuron projection development	19_GO:0032502 developmental process	-3.2265	4.29177	4.53652	30198	433	130	8	6.15385	2.10771	207|2932|3309|4780|5530|5728|6696|7422	AKT1|GSK3B|HSPA5|NFE2L2|PPP3CA|PTEN|SPP1|VEGFA	-2.16753	0	61	0	0	-11.8048	22.4799
1	-3.16519	GO:0032436	M1	1	0	GO Biological Processes	19	positive regulation of proteasomal ubiquitin-dependent protein catabolic process	19_GO:0048518 positive regulation of biological process	-3.16519	10.0997	5.7477	30198	92	130	4	3.07692	1.51461	207|857|2932|4780	AKT1|CAV1|GSK3B|NFE2L2	-2.11016	0	61	0	0	-11.8048	22.4799
1	-3.14753	GO:0045185	M1	1	0	GO Biological Processes	19	maintenance of protein location	19_GO:0051179 localization	-3.14753	9.99107	5.70998	30198	93	130	4	3.07692	1.51461	207|857|3309|3586	AKT1|CAV1|HSPA5|IL10	-2.09434	0	61	0	0	-11.8048	22.4799
1	-3.07148	GO:0106027	M1	1	0	GO Biological Processes	19	neuron projection organization	19_GO:0009987 cellular process	-3.07148	16.2064	6.5612	30198	43	130	3	2.30769	1.31688	2932|3643|5728	GSK3B|INSR|PTEN	-2.02618	0	61	0	0	-11.8048	22.4799
1	-2.83798	GO:0061136	M1	1	0	GO Biological Processes	19	regulation of proteasomal protein catabolic process	19_GO:0008152 metabolic process	-2.83798	6.08095	4.63182	30198	191	130	5	3.84615	1.68665	207|857|2932|3326|4780	AKT1|CAV1|GSK3B|HSP90AB1|NFE2L2	-1.81404	0	61	0	0	-11.8048	22.4799
1	-2.79095	GO:1901800	M1	1	0	GO Biological Processes	19	positive regulation of proteasomal protein catabolic process	19_GO:0048518 positive regulation of biological process	-2.79095	8.01008	4.97393	30198	116	130	4	3.07692	1.51461	207|857|2932|4780	AKT1|CAV1|GSK3B|NFE2L2	-1.7691	0	61	0	0	-11.8048	22.4799
1	-2.63137	GO:0031396	M1	1	0	GO Biological Processes	19	regulation of protein ubiquitination	19_GO:0008152 metabolic process	-2.63137	5.45287	4.28824	30198	213	130	5	3.84615	1.68665	207|857|3309|3326|5728	AKT1|CAV1|HSPA5|HSP90AB1|PTEN	-1.61779	0	61	0	0	-11.8048	22.4799
1	-2.57162	GO:0032507	M1	1	0	GO Biological Processes	19	maintenance of protein location in cell	19_GO:0051179 localization	-2.57162	10.8887	5.20718	30198	64	130	3	2.30769	1.31688	207|857|3309	AKT1|CAV1|HSPA5	-1.56117	0	61	0	0	-11.8048	22.4799
1	-2.34738	GO:0050770	M1	1	0	GO Biological Processes	19	regulation of axonogenesis	19_GO:0032502 developmental process	-2.34738	6.03357	4.11774	30198	154	130	4	3.07692	1.51461	2932|5728|6696|7422	GSK3B|PTEN|SPP1|VEGFA	-1.35058	0	61	0	0	-11.8048	22.4799
1	-2.32753	GO:0032535	M1	1	0	GO Biological Processes	19	regulation of cellular component size	19_GO:0065007 biological regulation	-2.32753	3.88232	3.61243	30198	359	130	6	4.61538	1.84023	1385|2932|3326|5728|6696|7422	CREB1|GSK3B|HSP90AB1|PTEN|SPP1|VEGFA	-1.33352	0	61	0	0	-11.8048	22.4799
1	-2.31363	GO:0021766	M1	1	0	GO Biological Processes	19	hippocampus development	19_GO:0032502 developmental process	-2.31363	8.82123	4.57688	30198	79	130	3	2.30769	1.31688	836|2932|5728	CASP3|GSK3B|PTEN	-1.32073	0	61	0	0	-11.8048	22.4799
1	-2.23943	GO:0060070	M1	1	0	GO Biological Processes	19	canonical Wnt signaling pathway	19_GO:0023052 signaling	-2.23943	8.29615	4.40302	30198	84	130	3	2.30769	1.31688	857|2932|5728	CAV1|GSK3B|PTEN	-1.25286	0	61	0	0	-11.8048	22.4799
1	-2.11744	GO:0051651	M1	1	0	GO Biological Processes	19	maintenance of location in cell	19_GO:0051179 localization	-2.11744	7.4933	4.12372	30198	93	130	3	2.30769	1.31688	207|857|3309	AKT1|CAV1|HSPA5	-1.1363	0	61	0	0	-11.8048	22.4799
1	-11.6856	GO:0010883	M1	1	0	GO Biological Processes	19	regulation of lipid storage	19_GO:0051179 localization	-11.6856	38.0115	18.0645	30198	55	130	9	6.92308	2.22638	338|1066|1401|3569|5465|5467|5468|6720|7124	APOB|CES1|CRP|IL6|PPARA|PPARD|PPARG|SREBF1|TNF	-9.82833	0	62	1	1	-11.6856	84.4699
1	-11.4247	GO:0010888	M1	1	0	GO Biological Processes	19	negative regulation of lipid storage	19_GO:0051179 localization	-11.4247	73.9112	22.4945	30198	22	130	7	5.38462	1.97964	1066|1401|3569|5465|5467|5468|7124	CES1|CRP|IL6|PPARA|PPARD|PPARG|TNF	-9.59243	0	62	0	0	-11.6856	84.4699
1	-11.0631	GO:1905953	M1	1	0	GO Biological Processes	19	negative regulation of lipid localization	19_GO:0051179 localization	-11.0631	32.6661	16.6747	30198	64	130	9	6.92308	2.22638	207|1066|1401|1950|3569|5465|5467|5468|7124	AKT1|CES1|CRP|EGF|IL6|PPARA|PPARD|PPARG|TNF	-9.26811	0	62	0	0	-11.6856	84.4699
1	-9.16914	GO:0030522	M1	1	0	GO Biological Processes	19	intracellular receptor signaling pathway	19_GO:0023052 signaling	-9.16914	16.2442	12.0148	30198	143	130	10	7.69231	2.33709	196|2099|5465|5467|5468|5970|6256|6720|8856|9970	AHR|ESR1|PPARA|PPARD|PPARG|RELA|RXRA|SREBF1|NR1I2|NR1I3	-7.53654	0	62	0	0	-11.6856	84.4699
1	-7.81933	GO:0010885	M1	1	0	GO Biological Processes	19	regulation of cholesterol storage	19_GO:0051179 localization	-7.81933	61.1296	17.2391	30198	19	130	5	3.84615	1.68665	338|1066|5465|5467|5468	APOB|CES1|PPARA|PPARD|PPARG	-6.30002	0	62	0	0	-11.6856	84.4699
1	-7.81933	GO:1902894	M1	1	0	GO Biological Processes	19	negative regulation of miRNA transcription	19_GO:0048519 negative regulation of biological process	-7.81933	61.1296	17.2391	30198	19	130	5	3.84615	1.68665	5465|5467|5468|5970|7040	PPARA|PPARD|PPARG|RELA|TGFB1	-6.30002	0	62	0	0	-11.6856	84.4699
1	-6.97593	GO:0010887	M1	1	0	GO Biological Processes	19	negative regulation of cholesterol storage	19_GO:0051179 localization	-6.97593	84.4699	18.2061	30198	11	130	4	3.07692	1.51461	1066|5465|5467|5468	CES1|PPARA|PPARD|PPARG	-5.53331	0	62	0	0	-11.6856	84.4699
1	-6.64304	GO:0010745	M1	1	0	GO Biological Processes	19	negative regulation of macrophage derived foam cell differentiation	19_GO:0032502 developmental process	-6.64304	71.4746	16.7113	30198	13	130	4	3.07692	1.51461	1401|5465|5468|9370	CRP|PPARA|PPARG|ADIPOQ	-5.23132	0	62	0	0	-11.6856	84.4699
1	-6.60031	GO:0010743	M1	1	0	GO Biological Processes	19	regulation of macrophage derived foam cell differentiation	19_GO:0032502 developmental process	-6.60031	36.2957	13.1353	30198	32	130	5	3.84615	1.68665	338|1401|5465|5468|9370	APOB|CRP|PPARA|PPARG|ADIPOQ	-5.19222	0	62	0	0	-11.6856	84.4699
1	-5.46382	GO:0071383	M1	1	0	GO Biological Processes	19	cellular response to steroid hormone stimulus	19_GO:0050896 response to stimulus	-5.46382	11.1373	8.07353	30198	146	130	7	5.38462	1.97964	842|1545|2099|5465|5467|6256|54658	CASP9|CYP1B1|ESR1|PPARA|PPARD|RXRA|UGT1A1	-4.16655	0	62	0	0	-11.6856	84.4699
1	-3.64089	GO:0009755	M1	1	0	GO Biological Processes	19	hormone-mediated signaling pathway	19_GO:0023052 signaling	-3.64089	9.14537	6.04839	30198	127	130	5	3.84615	1.68665	2099|5465|5467|5468|6256	ESR1|PPARA|PPARD|PPARG|RXRA	-2.53885	0	62	0	0	-11.6856	84.4699
1	-3.5473	GO:0043401	M1	1	0	GO Biological Processes	19	steroid hormone mediated signaling pathway	19_GO:0023052 signaling	-3.5473	12.7283	6.59684	30198	73	130	4	3.07692	1.51461	2099|5465|5467|6256	ESR1|PPARA|PPARD|RXRA	-2.45373	0	62	0	0	-11.6856	84.4699
1	-11.6336	GO:0031099	M1	1	0	GO Biological Processes	19	regeneration	19_GO:0032502 developmental process	-11.6336	18.7081	14.2479	30198	149	130	12	9.23077	2.53873	595|596|1026|3162|3569|3586|3725|4313|4609|5530|7124|54658	CCND1|BCL2|CDKN1A|HMOX1|IL6|IL10|JUN|MMP2|MYC|PPP3CA|TNF|UGT1A1	-9.78236	0	63	1	1	-11.6336	48.0605
1	-11.2419	GO:0001889	M1	1	0	GO Biological Processes	19	liver development	19_GO:0032502 developmental process	-11.2419	20.9444	14.5142	30198	122	130	11	8.46154	2.44093	595|1543|2002|3162|3569|3586|3725|4609|5970|7124|54658	CCND1|CYP1A1|ELK1|HMOX1|IL6|IL10|JUN|MYC|RELA|TNF|UGT1A1	-9.42713	0	63	0	0	-11.6336	48.0605
1	-11.1256	GO:0061008	M1	1	0	GO Biological Processes	19	hepaticobiliary system development	19_GO:0032502 developmental process	-11.1256	20.4417	14.322	30198	125	130	11	8.46154	2.44093	595|1543|2002|3162|3569|3586|3725|4609|5970|7124|54658	CCND1|CYP1A1|ELK1|HMOX1|IL6|IL10|JUN|MYC|RELA|TNF|UGT1A1	-9.31992	0	63	0	0	-11.6336	48.0605
1	-9.36827	GO:0008283	M1	1	0	GO Biological Processes	19	cell population proliferation	19_GO:0009987 cellular process	-9.36827	7.55422	9.63791	30198	492	130	16	12.3077	2.88136	207|581|595|596|1281|1543|2099|2950|3162|3569|3586|4609|5467|6772|7124|7157	AKT1|BAX|CCND1|BCL2|COL3A1|CYP1A1|ESR1|GSTP1|HMOX1|IL6|IL10|MYC|PPARD|STAT1|TNF|TP53	-7.70433	0	63	0	0	-11.6336	48.0605
1	-8.60532	GO:0097421	M1	1	0	GO Biological Processes	19	liver regeneration	19_GO:0032502 developmental process	-8.60532	48.0605	16.6716	30198	29	130	6	4.61538	1.84023	595|3162|3569|3586|4609|7124	CCND1|HMOX1|IL6|IL10|MYC|TNF	-7.02294	0	63	0	0	-11.6336	48.0605
1	-7.88045	GO:0031100	M1	1	0	GO Biological Processes	19	animal organ regeneration	19_GO:0032502 developmental process	-7.88045	25.0161	12.745	30198	65	130	7	5.38462	1.97964	595|3162|3569|3586|4609|7124|54658	CCND1|HMOX1|IL6|IL10|MYC|TNF|UGT1A1	-6.35173	0	63	0	0	-11.6336	48.0605
1	-6.88847	GO:0050673	M1	1	0	GO Biological Processes	19	epithelial cell proliferation	19_GO:0009987 cellular process	-6.88847	18.0672	10.6621	30198	90	130	7	5.38462	1.97964	581|595|2099|3162|3569|5467|7124	BAX|CCND1|ESR1|HMOX1|IL6|PPARD|TNF	-5.45283	0	63	0	0	-11.6336	48.0605
1	-11.5895	GO:1903798	M1	1	0	GO Biological Processes	19	regulation of production of miRNAs involved in gene silencing by miRNA	19_GO:0048519 negative regulation of biological process	-11.5895	77.4308	23.0378	30198	21	130	7	5.38462	1.97964	1956|2099|3569|5530|7040|7124|7157	EGFR|ESR1|IL6|PPP3CA|TGFB1|TNF|TP53	-9.74423	0	64	1	1	-11.5895	105.587
1	-11.4247	GO:0070920	M1	1	0	GO Biological Processes	19	regulation of production of small RNA involved in gene silencing by RNA	19_GO:0048519 negative regulation of biological process	-11.4247	73.9112	22.4945	30198	22	130	7	5.38462	1.97964	1956|2099|3569|5530|7040|7124|7157	EGFR|ESR1|IL6|PPP3CA|TGFB1|TNF|TP53	-9.59243	0	64	0	0	-11.5895	105.587
1	-11.0946	GO:0060964	M1	1	0	GO Biological Processes	19	regulation of miRNA-mediated gene silencing	19_GO:0048519 negative regulation of biological process	-11.0946	45.3253	18.6746	30198	41	130	8	6.15385	2.10771	1956|2099|3569|5468|5530|7040|7124|7157	EGFR|ESR1|IL6|PPARG|PPP3CA|TGFB1|TNF|TP53	-9.29252	0	64	0	0	-11.5895	105.587
1	-10.9166	GO:1900368	M1	1	0	GO Biological Processes	19	regulation of post-transcriptional gene silencing by RNA	19_GO:0048519 negative regulation of biological process	-10.9166	43.2172	18.2157	30198	43	130	8	6.15385	2.10771	1956|2099|3569|5468|5530|7040|7124|7157	EGFR|ESR1|IL6|PPARG|PPP3CA|TGFB1|TNF|TP53	-9.13541	0	64	0	0	-11.5895	105.587
1	-10.831	GO:0060147	M1	1	0	GO Biological Processes	19	regulation of post-transcriptional gene silencing	19_GO:0048519 negative regulation of biological process	-10.831	42.235	17.9979	30198	44	130	8	6.15385	2.10771	1956|2099|3569|5468|5530|7040|7124|7157	EGFR|ESR1|IL6|PPARG|PPP3CA|TGFB1|TNF|TP53	-9.06158	0	64	0	0	-11.5895	105.587
1	-10.7475	GO:0060966	M1	1	0	GO Biological Processes	19	regulation of gene silencing by RNA	19_GO:0048519 negative regulation of biological process	-10.7475	41.2964	17.7872	30198	45	130	8	6.15385	2.10771	1956|2099|3569|5468|5530|7040|7124|7157	EGFR|ESR1|IL6|PPARG|PPP3CA|TGFB1|TNF|TP53	-8.98471	0	64	0	0	-11.5895	105.587
1	-9.99653	GO:0060965	M1	1	0	GO Biological Processes	19	negative regulation of miRNA-mediated gene silencing	19_GO:0048519 negative regulation of biological process	-9.99653	77.4308	21.3278	30198	18	130	6	4.61538	1.84023	2099|5468|5530|7040|7124|7157	ESR1|PPARG|PPP3CA|TGFB1|TNF|TP53	-8.29598	0	64	0	0	-11.5895	105.587
1	-9.83325	GO:0060149	M1	1	0	GO Biological Processes	19	negative regulation of post-transcriptional gene silencing	19_GO:0048519 negative regulation of biological process	-9.83325	73.3555	20.7442	30198	19	130	6	4.61538	1.84023	2099|5468|5530|7040|7124|7157	ESR1|PPARG|PPP3CA|TGFB1|TNF|TP53	-8.14662	0	64	0	0	-11.5895	105.587
1	-9.83325	GO:0060967	M1	1	0	GO Biological Processes	19	negative regulation of gene silencing by RNA	19_GO:0048519 negative regulation of biological process	-9.83325	73.3555	20.7442	30198	19	130	6	4.61538	1.84023	2099|5468|5530|7040|7124|7157	ESR1|PPARG|PPP3CA|TGFB1|TNF|TP53	-8.14662	0	64	0	0	-11.5895	105.587
1	-9.83325	GO:1900369	M1	1	0	GO Biological Processes	19	negative regulation of post-transcriptional gene silencing by RNA	19_GO:0048519 negative regulation of biological process	-9.83325	73.3555	20.7442	30198	19	130	6	4.61538	1.84023	2099|5468|5530|7040|7124|7157	ESR1|PPARG|PPP3CA|TGFB1|TNF|TP53	-8.14662	0	64	0	0	-11.5895	105.587
1	-9.20819	GO:1903799	M1	1	0	GO Biological Processes	19	negative regulation of production of miRNAs involved in gene silencing by miRNA	19_GO:0048519 negative regulation of biological process	-9.20819	105.587	22.8122	30198	11	130	5	3.84615	1.68665	2099|5530|7040|7124|7157	ESR1|PPP3CA|TGFB1|TNF|TP53	-7.57032	0	64	0	0	-11.5895	105.587
1	-7.02545	GO:0034103	M1	1	0	GO Biological Processes	19	regulation of tissue remodeling	19_GO:0032501 multicellular organismal process	-7.02545	18.9075	10.9349	30198	86	130	7	5.38462	1.97964	3569|5468|5530|5578|6696|7040|7157	IL6|PPARG|PPP3CA|PRKCA|SPP1|TGFB1|TP53	-5.57891	0	64	0	0	-11.5895	105.587
1	-6.04837	GO:0045661	M1	1	0	GO Biological Processes	19	regulation of myoblast differentiation	19_GO:0032502 developmental process	-6.04837	18.5834	10.025	30198	75	130	6	4.61538	1.84023	1432|3486|3627|5467|7040|7124	MAPK14|IGFBP3|CXCL10|PPARD|TGFB1|TNF	-4.68415	0	64	0	0	-11.5895	105.587
1	-5.41265	GO:0045662	M1	1	0	GO Biological Processes	19	negative regulation of myoblast differentiation	19_GO:0032502 developmental process	-5.41265	37.1668	11.8952	30198	25	130	4	3.07692	1.51461	3627|5467|7040|7124	CXCL10|PPARD|TGFB1|TNF	-4.12039	0	64	0	0	-11.5895	105.587
1	-5.27336	GO:0002719	M1	1	0	GO Biological Processes	19	negative regulation of cytokine production involved in immune response	19_GO:0002376 immune system process	-5.27336	34.4137	11.4212	30198	27	130	4	3.07692	1.51461	3162|3586|7040|7124	HMOX1|IL10|TGFB1|TNF	-3.99949	0	64	0	0	-11.5895	105.587
1	-4.66542	GO:0002701	M1	1	0	GO Biological Processes	19	negative regulation of production of molecular mediator of immune response	19_GO:0002376 immune system process	-4.66542	24.4518	9.51161	30198	38	130	4	3.07692	1.51461	3162|3586|7040|7124	HMOX1|IL10|TGFB1|TNF	-3.45362	0	64	0	0	-11.5895	105.587
1	-3.8962	GO:0002698	M1	1	0	GO Biological Processes	19	negative regulation of immune effector process	19_GO:0002376 immune system process	-3.8962	10.3702	6.53246	30198	112	130	5	3.84615	1.68665	196|3162|3586|7040|7124	AHR|HMOX1|IL10|TGFB1|TNF	-2.77034	0	64	0	0	-11.5895	105.587
1	-2.847	GO:0010633	M1	1	0	GO Biological Processes	19	negative regulation of epithelial cell migration	19_GO:0040011 locomotion	-2.847	8.29615	5.08654	30198	112	130	4	3.07692	1.51461	5468|5728|7040|7124	PPARG|PTEN|TGFB1|TNF	-1.82247	0	64	0	0	-11.5895	105.587
1	-2.61094	GO:0002712	M1	1	0	GO Biological Processes	19	regulation of B cell mediated immunity	19_GO:0002376 immune system process	-2.61094	11.24	5.30704	30198	62	130	3	2.30769	1.31688	3586|7040|7124	IL10|TGFB1|TNF	-1.59847	0	64	0	0	-11.5895	105.587
1	-2.61094	GO:0002889	M1	1	0	GO Biological Processes	19	regulation of immunoglobulin mediated immune response	19_GO:0002376 immune system process	-2.61094	11.24	5.30704	30198	62	130	3	2.30769	1.31688	3586|7040|7124	IL10|TGFB1|TNF	-1.59847	0	64	0	0	-11.5895	105.587
1	-2.52845	GO:0045667	M1	1	0	GO Biological Processes	19	regulation of osteoblast differentiation	19_GO:0032502 developmental process	-2.52845	6.78226	4.46023	30198	137	130	4	3.07692	1.51461	3569|5468|5530|7124	IL6|PPARG|PPP3CA|TNF	-1.52088	0	64	0	0	-11.5895	105.587
1	-2.32909	GO:0043537	M1	1	0	GO Biological Processes	19	negative regulation of blood vessel endothelial cell migration	19_GO:0040011 locomotion	-2.32909	8.93432	4.6135	30198	78	130	3	2.30769	1.31688	5468|7040|7124	PPARG|TGFB1|TNF	-1.3348	0	64	0	0	-11.5895	105.587
1	-2.06737	GO:0010596	M1	1	0	GO Biological Processes	19	negative regulation of endothelial cell migration	19_GO:0040011 locomotion	-2.06737	7.1843	4.01132	30198	97	130	3	2.30769	1.31688	5468|7040|7124	PPARG|TGFB1|TNF	-1.09	0	64	0	0	-11.5895	105.587
1	-11.538	GO:0032768	M1	1	0	GO Biological Processes	19	regulation of monooxygenase activity	19_GO:0065007 biological regulation	-11.538	36.6777	17.7279	30198	57	130	9	6.92308	2.22638	207|857|1956|3091|3458|3552|3553|5447|7124	AKT1|CAV1|EGFR|HIF1A|IFNG|IL1A|IL1B|POR|TNF	-9.69668	0	65	1	1	-11.538	232.292
1	-11.1927	GO:0045428	M1	1	0	GO Biological Processes	19	regulation of nitric oxide biosynthetic process	19_GO:0008152 metabolic process	-11.1927	33.7199	16.9576	30198	62	130	9	6.92308	2.22638	207|857|3326|3458|3553|3586|3643|5743|7124	AKT1|CAV1|HSP90AB1|IFNG|IL1B|IL10|INSR|PTGS2|TNF	-9.38162	0	65	0	0	-11.538	232.292
1	-10.9999	GO:0080164	M1	1	0	GO Biological Processes	19	regulation of nitric oxide metabolic process	19_GO:0008152 metabolic process	-10.9999	32.1636	16.538	30198	65	130	9	6.92308	2.22638	207|857|3326|3458|3553|3586|3643|5743|7124	AKT1|CAV1|HSP90AB1|IFNG|IL1B|IL10|INSR|PTGS2|TNF	-9.20846	0	65	0	0	-11.538	232.292
1	-9.66716	GO:0031663	M1	1	0	GO Biological Processes	19	lipopolysaccharide-mediated signaling pathway	19_GO:0044419 biological process involved in interspecies interaction between organisms	-9.66716	43.9472	17.1876	30198	37	130	7	5.38462	1.97964	207|1432|3553|4846|6347|7040|7124	AKT1|MAPK14|IL1B|NOS3|CCL2|TGFB1|TNF	-7.98867	0	65	0	0	-11.538	232.292
1	-9.33417	GO:0150077	M1	1	0	GO Biological Processes	19	regulation of neuroinflammatory response	19_GO:0050896 response to stimulus	-9.33417	39.6597	16.2876	30198	41	130	7	5.38462	1.97964	3553|3569|3949|4314|4318|5743|7124	IL1B|IL6|LDLR|MMP3|MMP9|PTGS2|TNF	-7.68051	0	65	0	0	-11.538	232.292
1	-9.25654	GO:0045429	M1	1	0	GO Biological Processes	19	positive regulation of nitric oxide biosynthetic process	19_GO:0048518 positive regulation of biological process	-9.25654	38.7154	16.0827	30198	42	130	7	5.38462	1.97964	207|3326|3458|3553|3643|5743|7124	AKT1|HSP90AB1|IFNG|IL1B|INSR|PTGS2|TNF	-7.61167	0	65	0	0	-11.538	232.292
1	-9.25654	GO:0050999	M1	1	0	GO Biological Processes	19	regulation of nitric-oxide synthase activity	19_GO:0065007 biological regulation	-9.25654	38.7154	16.0827	30198	42	130	7	5.38462	1.97964	207|857|1956|3091|3552|3553|7124	AKT1|CAV1|EGFR|HIF1A|IL1A|IL1B|TNF	-7.61167	0	65	0	0	-11.538	232.292
1	-9.10722	GO:1904407	M1	1	0	GO Biological Processes	19	positive regulation of nitric oxide metabolic process	19_GO:0048518 positive regulation of biological process	-9.10722	36.9556	15.6936	30198	44	130	7	5.38462	1.97964	207|3326|3458|3553|3643|5743|7124	AKT1|HSP90AB1|IFNG|IL1B|INSR|PTGS2|TNF	-7.47824	0	65	0	0	-11.538	232.292
1	-8.97976	GO:0051341	M1	1	0	GO Biological Processes	19	regulation of oxidoreductase activity	19_GO:0065007 biological regulation	-8.97976	19.3577	12.5667	30198	108	130	9	6.92308	2.22638	207|857|1956|3091|3458|3552|3553|5447|7124	AKT1|CAV1|EGFR|HIF1A|IFNG|IL1A|IL1B|POR|TNF	-7.36261	0	65	0	0	-11.538	232.292
1	-8.3294	GO:0032770	M1	1	0	GO Biological Processes	19	positive regulation of monooxygenase activity	19_GO:0065007 biological regulation	-8.3294	43.5548	15.8368	30198	32	130	6	4.61538	1.84023	207|3091|3458|3553|5447|7124	AKT1|HIF1A|IFNG|IL1B|POR|TNF	-6.76185	0	65	0	0	-11.538	232.292
1	-7.85479	GO:0043491	M1	1	0	GO Biological Processes	19	protein kinase B signaling	19_GO:0023052 signaling	-7.85479	36.6777	14.4702	30198	38	130	6	4.61538	1.84023	207|3553|5728|6347|7040|7124	AKT1|IL1B|PTEN|CCL2|TGFB1|TNF	-6.32701	0	65	0	0	-11.538	232.292
1	-7.2639	GO:0051043	M1	1	0	GO Biological Processes	19	regulation of membrane protein ectodomain proteolysis	19_GO:0008152 metabolic process	-7.2639	48.3942	15.2727	30198	24	130	5	3.84615	1.68665	3458|3553|3586|7076|7124	IFNG|IL1B|IL10|TIMP1|TNF	-5.7897	0	65	0	0	-11.538	232.292
1	-7.10815	GO:0060559	M1	1	0	GO Biological Processes	19	positive regulation of calcidiol 1-monooxygenase activity	19_GO:0065007 biological regulation	-7.10815	232.292	26.3424	30198	3	130	3	2.30769	1.31688	3458|3553|7124	IFNG|IL1B|TNF	-5.65285	0	65	0	0	-11.538	232.292
1	-6.62991	GO:0051353	M1	1	0	GO Biological Processes	19	positive regulation of oxidoreductase activity	19_GO:0065007 biological regulation	-6.62991	23.2292	11.333	30198	60	130	6	4.61538	1.84023	207|3091|3458|3553|5447|7124	AKT1|HIF1A|IFNG|IL1B|POR|TNF	-5.22037	0	65	0	0	-11.538	232.292
1	-6.53045	GO:1901099	M1	1	0	GO Biological Processes	19	negative regulation of signal transduction in absence of ligand	19_GO:0023052 signaling	-6.53045	35.1958	12.9235	30198	33	130	5	3.84615	1.68665	207|596|3552|3553|7124	AKT1|BCL2|IL1A|IL1B|TNF	-5.12809	0	65	0	0	-11.538	232.292
1	-6.53045	GO:2001240	M1	1	0	GO Biological Processes	19	negative regulation of extrinsic apoptotic signaling pathway in absence of ligand	19_GO:0023052 signaling	-6.53045	35.1958	12.9235	30198	33	130	5	3.84615	1.68665	207|596|3552|3553|7124	AKT1|BCL2|IL1A|IL1B|TNF	-5.12809	0	65	0	0	-11.538	232.292
1	-5.88645	GO:2001239	M1	1	0	GO Biological Processes	19	regulation of extrinsic apoptotic signaling pathway in absence of ligand	19_GO:0023052 signaling	-5.88645	26.3969	11.085	30198	44	130	5	3.84615	1.68665	207|596|3552|3553|7124	AKT1|BCL2|IL1A|IL1B|TNF	-4.53824	0	65	0	0	-11.538	232.292
1	-5.74097	GO:0002673	M1	1	0	GO Biological Processes	19	regulation of acute inflammatory response	19_GO:0050896 response to stimulus	-5.74097	24.7119	10.6971	30198	47	130	5	3.84615	1.68665	2950|3553|3569|5743|7124	GSTP1|IL1B|IL6|PTGS2|TNF	-4.40515	0	65	0	0	-11.538	232.292
1	-5.56957	GO:0031622	M1	1	0	GO Biological Processes	19	positive regulation of fever generation	19_GO:0048518 positive regulation of biological process	-5.56957	99.5538	17.1469	30198	7	130	3	2.30769	1.31688	3553|5743|7124	IL1B|PTGS2|TNF	-4.25345	0	65	0	0	-11.538	232.292
1	-5.56957	GO:0060558	M1	1	0	GO Biological Processes	19	regulation of calcidiol 1-monooxygenase activity	19_GO:0065007 biological regulation	-5.56957	99.5538	17.1469	30198	7	130	3	2.30769	1.31688	3458|3553|7124	IFNG|IL1B|TNF	-4.25345	0	65	0	0	-11.538	232.292
1	-5.51466	GO:0050804	M1	1	0	GO Biological Processes	19	modulation of chemical synaptic transmission	19_GO:0023052 signaling	-5.51466	5.87406	6.73284	30198	435	130	11	8.46154	2.44093	154|760|2932|3553|5530|5728|5743|6347|6532|7124|9370	ADRB2|CA2|GSK3B|IL1B|PPP3CA|PTEN|PTGS2|CCL2|SLC6A4|TNF|ADIPOQ	-4.20664	0	65	0	0	-11.538	232.292
1	-5.50513	GO:0099177	M1	1	0	GO Biological Processes	19	regulation of trans-synaptic signaling	19_GO:0023052 signaling	-5.50513	5.86059	6.72206	30198	436	130	11	8.46154	2.44093	154|760|2932|3553|5530|5728|5743|6347|6532|7124|9370	ADRB2|CA2|GSK3B|IL1B|PPP3CA|PTEN|PTGS2|CCL2|SLC6A4|TNF|ADIPOQ	-4.19839	0	65	0	0	-11.538	232.292
1	-5.41265	GO:0034114	M1	1	0	GO Biological Processes	19	regulation of heterotypic cell-cell adhesion	19_GO:0050789 regulation of biological process	-5.41265	37.1668	11.8952	30198	25	130	4	3.07692	1.51461	3553|3586|7124|9370	IL1B|IL10|TNF|ADIPOQ	-4.12039	0	65	0	0	-11.538	232.292
1	-5.34811	GO:0050729	M1	1	0	GO Biological Processes	19	positive regulation of inflammatory response	19_GO:0048518 positive regulation of biological process	-5.34811	10.6977	7.88129	30198	152	130	7	5.38462	1.97964	3458|3553|3569|3949|5054|5743|7124	IFNG|IL1B|IL6|LDLR|SERPINE1|PTGS2|TNF	-4.06242	0	65	0	0	-11.538	232.292
1	-5.28911	GO:0050764	M1	1	0	GO Biological Processes	19	regulation of phagocytosis	19_GO:0051179 localization	-5.28911	13.7995	8.47217	30198	101	130	6	4.61538	1.84023	3458|3553|6347|6647|7124|9370	IFNG|IL1B|CCL2|SOD1|TNF|ADIPOQ	-4.00937	0	65	0	0	-11.538	232.292
1	-5.27336	GO:0002675	M1	1	0	GO Biological Processes	19	positive regulation of acute inflammatory response	19_GO:0048518 positive regulation of biological process	-5.27336	34.4137	11.4212	30198	27	130	4	3.07692	1.51461	3553|3569|5743|7124	IL1B|IL6|PTGS2|TNF	-3.99949	0	65	0	0	-11.538	232.292
1	-5.1921	GO:0031620	M1	1	0	GO Biological Processes	19	regulation of fever generation	19_GO:0032501 multicellular organismal process	-5.1921	77.4308	15.0788	30198	9	130	3	2.30769	1.31688	3553|5743|7124	IL1B|PTGS2|TNF	-3.92296	0	65	0	0	-11.538	232.292
1	-5.1921	GO:0031652	M1	1	0	GO Biological Processes	19	positive regulation of heat generation	19_GO:0048518 positive regulation of biological process	-5.1921	77.4308	15.0788	30198	9	130	3	2.30769	1.31688	3553|5743|7124	IL1B|PTGS2|TNF	-3.92296	0	65	0	0	-11.538	232.292
1	-5.17326	GO:0050994	M1	1	0	GO Biological Processes	19	regulation of lipid catabolic process	19_GO:0008152 metabolic process	-5.17326	19.0404	9.27388	30198	61	130	5	3.84615	1.68665	207|3553|3949|5465|7124	AKT1|IL1B|LDLR|PPARA|TNF	-3.90881	0	65	0	0	-11.538	232.292
1	-5.13824	GO:0050805	M1	1	0	GO Biological Processes	19	negative regulation of synaptic transmission	19_GO:0023052 signaling	-5.13824	18.7333	9.19058	30198	62	130	5	3.84615	1.68665	3553|5728|5743|6532|9370	IL1B|PTEN|PTGS2|SLC6A4|ADIPOQ	-3.8774	0	65	0	0	-11.538	232.292
1	-5.12084	GO:0021782	M1	1	0	GO Biological Processes	19	glial cell development	19_GO:0032502 developmental process	-5.12084	12.9051	8.1496	30198	108	130	6	4.61538	1.84023	207|3458|3553|5728|6647|7124	AKT1|IFNG|IL1B|PTEN|SOD1|TNF	-3.86154	0	65	0	0	-11.538	232.292
1	-4.90163	GO:1900222	M1	1	0	GO Biological Processes	19	negative regulation of amyloid-beta clearance	19_GO:0048519 negative regulation of biological process	-4.90163	63.3524	13.6001	30198	11	130	3	2.30769	1.31688	3156|3458|7124	HMGCR|IFNG|TNF	-3.66819	0	65	0	0	-11.538	232.292
1	-4.81829	GO:0050766	M1	1	0	GO Biological Processes	19	positive regulation of phagocytosis	19_GO:0051179 localization	-4.81829	16.1314	8.45233	30198	72	130	5	3.84615	1.68665	3458|3553|6347|6647|7124	IFNG|IL1B|CCL2|SOD1|TNF	-3.59154	0	65	0	0	-11.538	232.292
1	-4.77807	GO:0031650	M1	1	0	GO Biological Processes	19	regulation of heat generation	19_GO:0032501 multicellular organismal process	-4.77807	58.0731	13.0023	30198	12	130	3	2.30769	1.31688	3553|5743|7124	IL1B|PTGS2|TNF	-3.55792	0	65	0	0	-11.538	232.292
1	-4.76052	GO:0061900	M1	1	0	GO Biological Processes	19	glial cell activation	19_GO:0050896 response to stimulus	-4.76052	25.8103	9.79386	30198	36	130	4	3.07692	1.51461	3458|3553|3725|7124	IFNG|IL1B|JUN|TNF	-3.54227	0	65	0	0	-11.538	232.292
1	-4.61987	GO:0150076	M1	1	0	GO Biological Processes	19	neuroinflammatory response	19_GO:0050896 response to stimulus	-4.61987	23.8249	9.37849	30198	39	130	4	3.07692	1.51461	3458|3553|3725|7124	IFNG|IL1B|JUN|TNF	-3.41355	0	65	0	0	-11.538	232.292
1	-4.46659	GO:0034116	M1	1	0	GO Biological Processes	19	positive regulation of heterotypic cell-cell adhesion	19_GO:0048518 positive regulation of biological process	-4.46659	46.4585	11.5793	30198	15	130	3	2.30769	1.31688	3553|3586|7124	IL1B|IL10|TNF	-3.27365	0	65	0	0	-11.538	232.292
1	-4.39883	GO:0042063	M1	1	0	GO Biological Processes	19	gliogenesis	19_GO:0032502 developmental process	-4.39883	7.63402	6.38875	30198	213	130	7	5.38462	1.97964	207|3458|3553|5728|6347|6647|7124	AKT1|IFNG|IL1B|PTEN|CCL2|SOD1|TNF	-3.21287	0	65	0	0	-11.538	232.292
1	-4.37778	GO:0051044	M1	1	0	GO Biological Processes	19	positive regulation of membrane protein ectodomain proteolysis	19_GO:0048518 positive regulation of biological process	-4.37778	43.5548	11.1953	30198	16	130	3	2.30769	1.31688	3458|3553|7124	IFNG|IL1B|TNF	-3.19655	0	65	0	0	-11.538	232.292
1	-4.29483	GO:0048143	M1	1	0	GO Biological Processes	19	astrocyte activation	19_GO:0032502 developmental process	-4.29483	40.9928	10.8453	30198	17	130	3	2.30769	1.31688	3458|3553|7124	IFNG|IL1B|TNF	-3.12375	0	65	0	0	-11.538	232.292
1	-4.24773	GO:0051092	M1	1	0	GO Biological Processes	19	positive regulation of NF-kappaB transcription factor activity	19_GO:0008152 metabolic process	-4.24773	9.05035	6.58563	30198	154	130	6	4.61538	1.84023	847|857|1147|3553|5970|7124	CAT|CAV1|CHUK|IL1B|RELA|TNF	-3.08205	0	65	0	0	-11.538	232.292
1	-4.07454	GO:1900221	M1	1	0	GO Biological Processes	19	regulation of amyloid-beta clearance	19_GO:0032501 multicellular organismal process	-4.07454	34.8438	9.95522	30198	20	130	3	2.30769	1.31688	3156|3458|7124	HMGCR|IFNG|TNF	-2.92903	0	65	0	0	-11.538	232.292
1	-4.05294	GO:0010001	M1	1	0	GO Biological Processes	19	glial cell differentiation	19_GO:0032502 developmental process	-4.05294	8.34583	6.25915	30198	167	130	6	4.61538	1.84023	207|3458|3553|5728|6647|7124	AKT1|IFNG|IL1B|PTEN|SOD1|TNF	-2.91096	0	65	0	0	-11.538	232.292
1	-4.04828	GO:0045833	M1	1	0	GO Biological Processes	19	negative regulation of lipid metabolic process	19_GO:0048519 negative regulation of biological process	-4.04828	11.1679	6.82982	30198	104	130	5	3.84615	1.68665	207|3553|6647|7124|54658	AKT1|IL1B|SOD1|TNF|UGT1A1	-2.90747	0	65	0	0	-11.538	232.292
1	-3.72467	GO:0050995	M1	1	0	GO Biological Processes	19	negative regulation of lipid catabolic process	19_GO:0048519 negative regulation of biological process	-3.72467	26.803	8.65477	30198	26	130	3	2.30769	1.31688	207|3553|7124	AKT1|IL1B|TNF	-2.61471	0	65	0	0	-11.538	232.292
1	-3.69095	GO:1901224	M1	1	0	GO Biological Processes	19	positive regulation of NIK/NF-kappaB signaling	19_GO:0023052 signaling	-3.69095	13.8682	6.93345	30198	67	130	4	3.07692	1.51461	1956|3553|5970|7124	EGFR|IL1B|RELA|TNF	-2.58316	0	65	0	0	-11.538	232.292
1	-3.53658	GO:0001774	M1	1	0	GO Biological Processes	19	microglial cell activation	19_GO:0002376 immune system process	-3.53658	23.2292	8.00964	30198	30	130	3	2.30769	1.31688	3458|3725|7124	IFNG|JUN|TNF	-2.44649	0	65	0	0	-11.538	232.292
1	-3.5246	GO:0019233	M1	1	0	GO Biological Processes	19	sensory perception of pain	19_GO:0032501 multicellular organismal process	-3.5246	12.5563	6.54457	30198	74	130	4	3.07692	1.51461	4988|5743|6347|7124	OPRM1|PTGS2|CCL2|TNF	-2.43556	0	65	0	0	-11.538	232.292
1	-3.45236	GO:0033198	M1	1	0	GO Biological Processes	19	response to ATP	19_GO:0050896 response to stimulus	-3.45236	21.7774	7.7323	30198	32	130	3	2.30769	1.31688	3553|5743|6647	IL1B|PTGS2|SOD1	-2.37424	0	65	0	0	-11.538	232.292
1	-3.45236	GO:1901889	M1	1	0	GO Biological Processes	19	negative regulation of cell junction assembly	19_GO:0048519 negative regulation of biological process	-3.45236	21.7774	7.7323	30198	32	130	3	2.30769	1.31688	3553|5728|7124	IL1B|PTEN|TNF	-2.37424	0	65	0	0	-11.538	232.292
1	-3.44429	GO:0031349	M1	1	0	GO Biological Processes	19	positive regulation of defense response	19_GO:0048518 positive regulation of biological process	-3.44429	5.34884	5.01094	30198	304	130	7	5.38462	1.97964	3458|3553|3569|3949|5054|5743|7124	IFNG|IL1B|IL6|LDLR|SERPINE1|PTGS2|TNF	-2.36652	0	65	0	0	-11.538	232.292
1	-3.41233	GO:0002269	M1	1	0	GO Biological Processes	19	leukocyte activation involved in inflammatory response	19_GO:0002376 immune system process	-3.41233	21.1175	7.60292	30198	33	130	3	2.30769	1.31688	3458|3725|7124	IFNG|JUN|TNF	-2.33758	0	65	0	0	-11.538	232.292
1	-3.34828	GO:0050806	M1	1	0	GO Biological Processes	19	positive regulation of synaptic transmission	19_GO:0023052 signaling	-3.34828	7.9011	5.51504	30198	147	130	5	3.84615	1.68665	760|5728|5743|6347|7124	CA2|PTEN|PTGS2|CCL2|TNF	-2.27687	0	65	0	0	-11.538	232.292
1	-3.2996	GO:0014002	M1	1	0	GO Biological Processes	19	astrocyte development	19_GO:0032502 developmental process	-3.2996	19.3577	7.2467	30198	36	130	3	2.30769	1.31688	3458|3553|7124	IFNG|IL1B|TNF	-2.23412	0	65	0	0	-11.538	232.292
1	-3.16399	GO:0019915	M1	1	0	GO Biological Processes	19	lipid storage	19_GO:0051179 localization	-3.16399	17.4219	6.83367	30198	40	130	3	2.30769	1.31688	857|3553|7124	CAV1|IL1B|TNF	-2.11016	0	65	0	0	-11.538	232.292
1	-2.90562	GO:0042304	M1	1	0	GO Biological Processes	19	regulation of fatty acid biosynthetic process	19_GO:0008152 metabolic process	-2.90562	14.222	6.09059	30198	49	130	3	2.30769	1.31688	3553|3692|5743	IL1B|EIF6|PTGS2	-1.87509	0	65	0	0	-11.538	232.292
1	-2.88011	GO:2001238	M1	1	0	GO Biological Processes	19	positive regulation of extrinsic apoptotic signaling pathway	19_GO:0023052 signaling	-2.88011	13.9375	6.02017	30198	50	130	3	2.30769	1.31688	857|5728|7124	CAV1|PTEN|TNF	-1.85108	0	65	0	0	-11.538	232.292
1	-2.87587	GO:1901222	M1	1	0	GO Biological Processes	19	regulation of NIK/NF-kappaB signaling	19_GO:0023052 signaling	-2.87587	8.44699	5.14496	30198	110	130	4	3.07692	1.51461	1956|3553|5970|7124	EGFR|IL1B|RELA|TNF	-1.84774	0	65	0	0	-11.538	232.292
1	-2.83069	GO:0048708	M1	1	0	GO Biological Processes	19	astrocyte differentiation	19_GO:0032502 developmental process	-2.83069	13.4015	5.88521	30198	52	130	3	2.30769	1.31688	3458|3553|7124	IFNG|IL1B|TNF	-1.80765	0	65	0	0	-11.538	232.292
1	-2.73772	GO:0042116	M1	1	0	GO Biological Processes	19	macrophage activation	19_GO:0002376 immune system process	-2.73772	12.4442	5.63632	30198	56	130	3	2.30769	1.31688	3458|3725|7124	IFNG|JUN|TNF	-1.71941	0	65	0	0	-11.538	232.292
1	-2.73139	GO:1901888	M1	1	0	GO Biological Processes	19	regulation of cell junction assembly	19_GO:0050789 regulation of biological process	-2.73139	5.74981	4.45371	30198	202	130	5	3.84615	1.68665	857|3553|5728|7124|7422	CAV1|IL1B|PTEN|TNF|VEGFA	-1.71367	0	65	0	0	-11.538	232.292
1	-2.5171	GO:0002274	M1	1	0	GO Biological Processes	19	myeloid leukocyte activation	19_GO:0002376 immune system process	-2.5171	6.73311	4.4385	30198	138	130	4	3.07692	1.51461	3458|3576|3725|7124	IFNG|CXCL8|JUN|TNF	-1.51011	0	65	0	0	-11.538	232.292
1	-2.37682	GO:0051966	M1	1	0	GO Biological Processes	19	regulation of synaptic transmission, glutamatergic	19_GO:0023052 signaling	-2.37682	9.29169	4.72744	30198	75	130	3	2.30769	1.31688	5743|6347|7124	PTGS2|CCL2|TNF	-1.37805	0	65	0	0	-11.538	232.292
1	-11.2819	GO:1901216	M1	1	0	GO Biological Processes	19	positive regulation of neuron death	19_GO:0048518 positive regulation of biological process	-11.2819	26.3969	15.688	30198	88	130	10	7.69231	2.33709	581|836|841|842|2002|2353|2932|3458|7124|7157	BAX|CASP3|CASP8|CASP9|ELK1|FOS|GSK3B|IFNG|TNF|TP53	-9.46347	0	66	1	1	-11.2819	139.375
1	-10.6661	GO:0046677	M1	1	0	GO Biological Processes	19	response to antibiotic	19_GO:0050896 response to stimulus	-10.6661	40.3987	17.5834	30198	46	130	8	6.15385	2.10771	836|841|842|1543|3309|5321|6647|7157	CASP3|CASP8|CASP9|CYP1A1|HSPA5|PLA2G4A|SOD1|TP53	-8.90978	0	66	0	0	-11.2819	139.375
1	-6.11089	GO:0034349	M1	1	0	GO Biological Processes	19	glial cell apoptotic process	19_GO:0009987 cellular process	-6.11089	139.375	20.3466	30198	5	130	3	2.30769	1.31688	836|842|7157	CASP3|CASP9|TP53	-4.7434	0	66	0	0	-11.2819	139.375
1	-5.51946	GO:0043525	M1	1	0	GO Biological Processes	19	positive regulation of neuron apoptotic process	19_GO:0048518 positive regulation of biological process	-5.51946	22.3358	10.125	30198	52	130	5	3.84615	1.68665	581|836|842|7124|7157	BAX|CASP3|CASP9|TNF|TP53	-4.21086	0	66	0	0	-11.2819	139.375
1	-5.08416	GO:0010165	M1	1	0	GO Biological Processes	19	response to X-ray	19_GO:0050896 response to stimulus	-5.08416	30.9723	10.7996	30198	30	130	4	3.07692	1.51461	595|836|7056|7157	CCND1|CASP3|THBD|TP53	-3.82894	0	66	0	0	-11.2819	139.375
1	-5.03857	GO:0032025	M1	1	0	GO Biological Processes	19	response to cobalt ion	19_GO:0050896 response to stimulus	-5.03857	69.6877	14.2844	30198	10	130	3	2.30769	1.31688	836|841|842	CASP3|CASP8|CASP9	-3.79139	0	66	0	0	-11.2819	139.375
1	-4.74566	GO:0016485	M1	1	0	GO Biological Processes	19	protein processing	19_GO:0008152 metabolic process	-4.74566	8.64918	6.91771	30198	188	130	7	5.38462	1.97964	836|841|842|1803|2152|5328|7056	CASP3|CASP8|CASP9|DPP4|F3|PLAU|THBD	-3.52971	0	66	0	0	-11.2819	139.375
1	-4.22339	GO:0097194	M1	1	0	GO Biological Processes	19	execution phase of apoptosis	19_GO:0009987 cellular process	-4.22339	18.9626	8.27433	30198	49	130	4	3.07692	1.51461	207|836|841|842	AKT1|CASP3|CASP8|CASP9	-3.06182	0	66	0	0	-11.2819	139.375
1	-4.15459	GO:0031638	M1	1	0	GO Biological Processes	19	zymogen activation	19_GO:0008152 metabolic process	-4.15459	18.219	8.09231	30198	51	130	4	3.07692	1.51461	841|842|5328|7056	CASP8|CASP9|PLAU|THBD	-2.99992	0	66	0	0	-11.2819	139.375
1	-3.88822	GO:0051604	M1	1	0	GO Biological Processes	19	protein maturation	19_GO:0008152 metabolic process	-3.88822	6.32703	5.63923	30198	257	130	7	5.38462	1.97964	836|841|842|1803|2152|5328|7056	CASP3|CASP8|CASP9|DPP4|F3|PLAU|THBD	-2.76521	0	66	0	0	-11.2819	139.375
1	-11.2487	GO:0071496	M1	1	0	GO Biological Processes	19	cellular response to external stimulus	19_GO:0050896 response to stimulus	-11.2487	11.3129	11.9618	30198	308	130	15	11.5385	2.80207	596|841|1026|2353|3162|3309|3553|3659|4780|5465|5599|5743|6720|7157|7412	BCL2|CASP8|CDKN1A|FOS|HMOX1|HSPA5|IL1B|IRF1|NFE2L2|PPARA|MAPK8|PTGS2|SREBF1|TP53|VCAM1	-9.4321	0	67	1	1	-11.2487	58.0731
1	-8.02018	GO:0031668	M1	1	0	GO Biological Processes	19	cellular response to extracellular stimulus	19_GO:0050896 response to stimulus	-8.02018	10.4722	9.76831	30198	244	130	11	8.46154	2.44093	596|1026|2353|3162|3309|4780|5465|5599|6720|7157|7412	BCL2|CDKN1A|FOS|HMOX1|HSPA5|NFE2L2|PPARA|MAPK8|SREBF1|TP53|VCAM1	-6.47987	0	67	0	0	-11.2487	58.0731
1	-6.67387	GO:0090287	M1	1	0	GO Biological Processes	19	regulation of cellular response to growth factor stimulus	19_GO:0050896 response to stimulus	-6.67387	7.71968	8.08292	30198	331	130	11	8.46154	2.44093	857|3091|3309|3326|3553|5465|5468|5770|7040|7157|7498	CAV1|HIF1A|HSPA5|HSP90AB1|IL1B|PPARA|PPARG|PTPN1|TGFB1|TP53|XDH	-5.25482	0	67	0	0	-11.2487	58.0731
1	-6.66454	GO:0042594	M1	1	0	GO Biological Processes	19	response to starvation	19_GO:0050896 response to stimulus	-6.66454	10.5057	8.84622	30198	199	130	9	6.92308	2.22638	596|1026|3309|4780|5465|5599|6720|7157|54658	BCL2|CDKN1A|HSPA5|NFE2L2|PPARA|MAPK8|SREBF1|TP53|UGT1A1	-5.24782	0	67	0	0	-11.2487	58.0731
1	-6.53045	GO:0006984	M1	1	0	GO Biological Processes	19	ER-nucleus signaling pathway	19_GO:0023052 signaling	-6.53045	35.1958	12.9235	30198	33	130	5	3.84615	1.68665	2932|3309|4780|6720|7157	GSK3B|HSPA5|NFE2L2|SREBF1|TP53	-5.12809	0	67	0	0	-11.2487	58.0731
1	-6.4326	GO:0031669	M1	1	0	GO Biological Processes	19	cellular response to nutrient levels	19_GO:0050896 response to stimulus	-6.4326	9.86147	8.51365	30198	212	130	9	6.92308	2.22638	596|1026|3162|3309|4780|5465|5599|6720|7157	BCL2|CDKN1A|HMOX1|HSPA5|NFE2L2|PPARA|MAPK8|SREBF1|TP53	-5.04287	0	67	0	0	-11.2487	58.0731
1	-6.24898	GO:0009267	M1	1	0	GO Biological Processes	19	cellular response to starvation	19_GO:0050896 response to stimulus	-6.24898	11.4008	8.75488	30198	163	130	8	6.15385	2.10771	596|1026|3309|4780|5465|5599|6720|7157	BCL2|CDKN1A|HSPA5|NFE2L2|PPARA|MAPK8|SREBF1|TP53	-4.86679	0	67	0	0	-11.2487	58.0731
1	-5.44417	GO:0017015	M1	1	0	GO Biological Processes	19	regulation of transforming growth factor beta receptor signaling pathway	19_GO:0023052 signaling	-5.44417	11.0615	8.04072	30198	147	130	7	5.38462	1.97964	857|3309|3326|5465|5468|7040|7157	CAV1|HSPA5|HSP90AB1|PPARA|PPARG|TGFB1|TP53	-4.14763	0	67	0	0	-11.2487	58.0731
1	-5.38611	GO:1903844	M1	1	0	GO Biological Processes	19	regulation of cellular response to transforming growth factor beta stimulus	19_GO:0050896 response to stimulus	-5.38611	10.8403	7.94416	30198	150	130	7	5.38462	1.97964	857|3309|3326|5465|5468|7040|7157	CAV1|HSPA5|HSP90AB1|PPARA|PPARG|TGFB1|TP53	-4.09659	0	67	0	0	-11.2487	58.0731
1	-4.77807	GO:0006983	M1	1	0	GO Biological Processes	19	ER overload response	19_GO:0023052 signaling	-4.77807	58.0731	13.0023	30198	12	130	3	2.30769	1.31688	2932|3309|7157	GSK3B|HSPA5|TP53	-3.55792	0	67	0	0	-11.2487	58.0731
1	-4.56213	GO:0071236	M1	1	0	GO Biological Processes	19	cellular response to antibiotic	19_GO:0050896 response to stimulus	-4.56213	49.7769	12.003	30198	14	130	3	2.30769	1.31688	3309|5321|7157	HSPA5|PLA2G4A|TP53	-3.36121	0	67	0	0	-11.2487	58.0731
1	-4.14999	GO:0030512	M1	1	0	GO Biological Processes	19	negative regulation of transforming growth factor beta receptor signaling pathway	19_GO:0023052 signaling	-4.14999	11.7319	7.03268	30198	99	130	5	3.84615	1.68665	857|3309|5465|5468|7157	CAV1|HSPA5|PPARA|PPARG|TP53	-2.99572	0	67	0	0	-11.2487	58.0731
1	-4.08864	GO:0042149	M1	1	0	GO Biological Processes	19	cellular response to glucose starvation	19_GO:0050896 response to stimulus	-4.08864	17.5315	7.92034	30198	53	130	4	3.07692	1.51461	596|3309|4780|7157	BCL2|HSPA5|NFE2L2|TP53	-2.94007	0	67	0	0	-11.2487	58.0731
1	-4.05666	GO:0002931	M1	1	0	GO Biological Processes	19	response to ischemia	19_GO:0050896 response to stimulus	-4.05666	17.2068	7.83783	30198	54	130	4	3.07692	1.51461	596|842|857|7157	BCL2|CASP9|CAV1|TP53	-2.9139	0	67	0	0	-11.2487	58.0731
1	-3.6226	GO:0090092	M1	1	0	GO Biological Processes	19	regulation of transmembrane receptor protein serine/threonine kinase signaling pathway	19_GO:0023052 signaling	-3.6226	5.72551	5.26105	30198	284	130	7	5.38462	1.97964	857|3309|3326|5465|5468|7040|7157	CAV1|HSPA5|HSP90AB1|PPARA|PPARG|TGFB1|TP53	-2.52198	0	67	0	0	-11.2487	58.0731
1	-3.49374	GO:0062098	M1	1	0	GO Biological Processes	19	regulation of programmed necrotic cell death	19_GO:0050789 regulation of biological process	-3.49374	22.4799	7.86771	30198	31	130	3	2.30769	1.31688	841|857|7157	CASP8|CAV1|TP53	-2.41088	0	67	0	0	-11.2487	58.0731
1	-3.26914	GO:0090101	M1	1	0	GO Biological Processes	19	negative regulation of transmembrane receptor protein serine/threonine kinase signaling pathway	19_GO:0023052 signaling	-3.26914	7.59125	5.37439	30198	153	130	5	3.84615	1.68665	857|3309|5465|5468|7157	CAV1|HSPA5|PPARA|PPARG|TP53	-2.20563	0	67	0	0	-11.2487	58.0731
1	-2.95836	GO:0010939	M1	1	0	GO Biological Processes	19	regulation of necrotic cell death	19_GO:0050789 regulation of biological process	-2.95836	14.8272	6.23782	30198	47	130	3	2.30769	1.31688	841|857|7157	CASP8|CAV1|TP53	-1.92327	0	67	0	0	-11.2487	58.0731
1	-11.2028	GO:0030879	M1	1	0	GO Biological Processes	19	mammary gland development	19_GO:0032502 developmental process	-11.2028	20.7741	14.4493	30198	123	130	11	8.46154	2.44093	207|595|857|1385|1950|2099|2194|3091|6531|7422|7498	AKT1|CCND1|CAV1|CREB1|EGF|ESR1|FASN|HIF1A|SLC6A3|VEGFA|XDH	-9.38985	0	68	1	1	-11.2028	38.7154
1	-9.25654	GO:0007595	M1	1	0	GO Biological Processes	19	lactation	19_GO:0051179 localization	-9.25654	38.7154	16.0827	30198	42	130	7	5.38462	1.97964	595|857|1385|3091|6531|7422|7498	CCND1|CAV1|CREB1|HIF1A|SLC6A3|VEGFA|XDH	-7.61167	0	68	0	0	-11.2028	38.7154
1	-9.24823	GO:0007589	M1	1	0	GO Biological Processes	19	body fluid secretion	19_GO:0051179 localization	-9.24823	27.3285	14.2917	30198	68	130	8	6.15385	2.10771	595|857|1131|1385|3091|6531|7422|7498	CCND1|CAV1|CHRM3|CREB1|HIF1A|SLC6A3|VEGFA|XDH	-7.60585	0	68	0	0	-11.2028	38.7154
1	-7.54262	GO:0046903	M1	1	0	GO Biological Processes	19	secretion	19_GO:0051179 localization	-7.54262	6.63692	8.27189	30198	490	130	14	10.7692	2.7188	595|760|857|1131|1385|3091|3569|4547|4609|4843|5321|6531|7422|7498	CCND1|CA2|CAV1|CHRM3|CREB1|HIF1A|IL6|MTTP|MYC|NOS2|PLA2G4A|SLC6A3|VEGFA|XDH	-6.04245	0	68	0	0	-11.2028	38.7154
1	-11.0816	GO:0044057	M1	1	0	GO Biological Processes	19	regulation of system process	19_GO:0032501 multicellular organismal process	-11.0816	7.57042	10.5335	30198	583	130	19	14.6154	3.0983	154|857|1131|3552|3586|4313|4846|4985|4988|5465|5468|5530|5578|5728|5743|6647|6720|7124|9370	ADRB2|CAV1|CHRM3|IL1A|IL10|MMP2|NOS3|OPRD1|OPRM1|PPARA|PPARG|PPP3CA|PRKCA|PTEN|PTGS2|SOD1|SREBF1|TNF|ADIPOQ	-9.28481	0	69	1	1	-11.0816	13.6643
1	-6.80262	GO:0090257	M1	1	0	GO Biological Processes	19	regulation of muscle system process	19_GO:0032501 multicellular organismal process	-6.80262	9.18151	8.59277	30198	253	130	10	7.69231	2.33709	154|857|1131|4846|5465|5468|5530|5578|5743|6647	ADRB2|CAV1|CHRM3|NOS3|PPARA|PPARG|PPP3CA|PRKCA|PTGS2|SOD1	-5.3746	0	69	0	0	-11.0816	13.6643
1	-4.23549	GO:0043502	M1	1	0	GO Biological Processes	19	regulation of muscle adaptation	19_GO:0032501 multicellular organismal process	-4.23549	12.2259	7.20576	30198	95	130	5	3.84615	1.68665	4846|5465|5468|5530|5578	NOS3|PPARA|PPARG|PPP3CA|PRKCA	-3.07188	0	69	0	0	-11.0816	13.6643
1	-3.66606	GO:0010611	M1	1	0	GO Biological Processes	19	regulation of cardiac muscle hypertrophy	19_GO:0032501 multicellular organismal process	-3.66606	13.6643	6.87442	30198	68	130	4	3.07692	1.51461	5465|5468|5530|5578	PPARA|PPARG|PPP3CA|PRKCA	-2.56151	0	69	0	0	-11.0816	13.6643
1	-3.59371	GO:0014743	M1	1	0	GO Biological Processes	19	regulation of muscle hypertrophy	19_GO:0032501 multicellular organismal process	-3.59371	13.0869	6.70451	30198	71	130	4	3.07692	1.51461	5465|5468|5530|5578	PPARA|PPARG|PPP3CA|PRKCA	-2.49487	0	69	0	0	-11.0816	13.6643
1	-10.9847	GO:0009266	M1	1	0	GO Biological Processes	19	response to temperature stimulus	19_GO:0050896 response to stimulus	-10.9847	16.4941	13.2813	30198	169	130	12	9.23077	2.53873	154|207|841|2353|3162|3315|3326|3552|3627|4846|5743|6647	ADRB2|AKT1|CASP8|FOS|HMOX1|HSPB1|HSP90AB1|IL1A|CXCL10|NOS3|PTGS2|SOD1	-9.19494	0	70	1	1	-10.9847	22.3358
1	-9.3595	GO:0009408	M1	1	0	GO Biological Processes	19	response to heat	19_GO:0050896 response to stimulus	-9.3595	21.333	13.2566	30198	98	130	9	6.92308	2.22638	207|3162|3315|3326|3552|3627|4846|5743|6647	AKT1|HMOX1|HSPB1|HSP90AB1|IL1A|CXCL10|NOS3|PTGS2|SOD1	-7.69815	0	70	0	0	-10.9847	22.3358
1	-5.51946	GO:0034605	M1	1	0	GO Biological Processes	19	cellular response to heat	19_GO:0050896 response to stimulus	-5.51946	22.3358	10.125	30198	52	130	5	3.84615	1.68665	3162|3326|3552|3627|5743	HMOX1|HSP90AB1|IL1A|CXCL10|PTGS2	-4.21086	0	70	0	0	-10.9847	22.3358
1	-10.9429	GO:0048771	M1	1	0	GO Biological Processes	19	tissue remodeling	19_GO:0032501 multicellular organismal process	-10.9429	24.4518	15.0534	30198	95	130	10	7.69231	2.33709	154|581|857|3091|3552|4313|4846|7040|7076|50507	ADRB2|BAX|CAV1|HIF1A|IL1A|MMP2|NOS3|TGFB1|TIMP1|NOX4	-9.16009	0	71	1	1	-10.9429	185.834
1	-10.5446	GO:0002246	M1	1	0	GO Biological Processes	19	wound healing involved in inflammatory response	19_GO:0050896 response to stimulus	-10.5446	165.923	28.6941	30198	7	130	5	3.84615	1.68665	3091|3162|3552|7040|7076	HIF1A|HMOX1|IL1A|TGFB1|TIMP1	-8.81024	0	71	0	0	-10.9429	185.834
1	-10.4741	GO:0010575	M1	1	0	GO Biological Processes	19	positive regulation of vascular endothelial growth factor production	19_GO:0048518 positive regulation of biological process	-10.4741	56.0706	19.5092	30198	29	130	7	5.38462	1.97964	1545|3091|3552|3553|3569|5743|7040	CYP1B1|HIF1A|IL1A|IL1B|IL6|PTGS2|TGFB1	-8.74727	0	71	0	0	-10.9429	185.834
1	-9.76946	GO:0090594	M1	1	0	GO Biological Processes	19	inflammatory response to wounding	19_GO:0050896 response to stimulus	-9.76946	129.051	25.2628	30198	9	130	5	3.84615	1.68665	3091|3162|3552|7040|7076	HIF1A|HMOX1|IL1A|TGFB1|TIMP1	-8.08692	0	71	0	0	-10.9429	185.834
1	-8.78676	GO:0002248	M1	1	0	GO Biological Processes	19	connective tissue replacement involved in inflammatory response wound healing	19_GO:0032501 multicellular organismal process	-8.78676	185.834	27.1778	30198	5	130	4	3.07692	1.51461	3091|3552|7040|7076	HIF1A|IL1A|TGFB1|TIMP1	-7.19125	0	71	0	0	-10.9429	185.834
1	-8.78676	GO:0097709	M1	1	0	GO Biological Processes	19	connective tissue replacement	19_GO:0032501 multicellular organismal process	-8.78676	185.834	27.1778	30198	5	130	4	3.07692	1.51461	3091|3552|7040|7076	HIF1A|IL1A|TGFB1|TIMP1	-7.19125	0	71	0	0	-10.9429	185.834
1	-8.18094	GO:0010574	M1	1	0	GO Biological Processes	19	regulation of vascular endothelial growth factor production	19_GO:0032501 multicellular organismal process	-8.18094	27.5601	13.4274	30198	59	130	7	5.38462	1.97964	1545|3091|3552|3553|3569|5743|7040	CYP1B1|HIF1A|IL1A|IL1B|IL6|PTGS2|TGFB1	-6.62672	0	71	0	0	-10.9429	185.834
1	-4.83778	GO:0030278	M1	1	0	GO Biological Processes	19	regulation of ossification	19_GO:0032501 multicellular organismal process	-4.83778	11.5186	7.62317	30198	121	130	6	4.61538	1.84023	154|596|1432|3091|6256|7040	ADRB2|BCL2|MAPK14|HIF1A|RXRA|TGFB1	-3.61008	0	71	0	0	-10.9429	185.834
1	-4.04828	GO:0070167	M1	1	0	GO Biological Processes	19	regulation of biomineral tissue development	19_GO:0110148 biomineralization	-4.04828	11.1679	6.82982	30198	104	130	5	3.84615	1.68665	154|3091|4846|6256|7040	ADRB2|HIF1A|NOS3|RXRA|TGFB1	-2.90747	0	71	0	0	-10.9429	185.834
1	-4.00908	GO:0110149	M1	1	0	GO Biological Processes	19	regulation of biomineralization	19_GO:0110148 biomineralization	-4.00908	10.9572	6.75251	30198	106	130	5	3.84615	1.68665	154|3091|4846|6256|7040	ADRB2|HIF1A|NOS3|RXRA|TGFB1	-2.87242	0	71	0	0	-10.9429	185.834
1	-3.96241	GO:0003007	M1	1	0	GO Biological Processes	19	heart morphogenesis	19_GO:0032502 developmental process	-3.96241	6.50418	5.7462	30198	250	130	7	5.38462	1.97964	3091|3643|3725|4846|7040|7157|7422	HIF1A|INSR|JUN|NOS3|TGFB1|TP53|VEGFA	-2.82934	0	71	0	0	-10.9429	185.834
1	-3.62507	GO:0050714	M1	1	0	GO Biological Processes	19	positive regulation of protein secretion	19_GO:0051179 localization	-3.62507	9.07392	6.01899	30198	128	130	5	3.84615	1.68665	3091|3552|5467|5468|7040	HIF1A|IL1A|PPARD|PPARG|TGFB1	-2.5241	0	71	0	0	-10.9429	185.834
1	-3.53658	GO:0070168	M1	1	0	GO Biological Processes	19	negative regulation of biomineral tissue development	19_GO:0110148 biomineralization	-3.53658	23.2292	8.00964	30198	30	130	3	2.30769	1.31688	3091|4846|7040	HIF1A|NOS3|TGFB1	-2.44649	0	71	0	0	-10.9429	185.834
1	-3.49374	GO:0110150	M1	1	0	GO Biological Processes	19	negative regulation of biomineralization	19_GO:0110148 biomineralization	-3.49374	22.4799	7.86771	30198	31	130	3	2.30769	1.31688	3091|4846|7040	HIF1A|NOS3|TGFB1	-2.41088	0	71	0	0	-10.9429	185.834
1	-3.31449	GO:0030500	M1	1	0	GO Biological Processes	19	regulation of bone mineralization	19_GO:0110148 biomineralization	-3.31449	11.0615	6.07185	30198	84	130	4	3.07692	1.51461	154|3091|6256|7040	ADRB2|HIF1A|RXRA|TGFB1	-2.24704	0	71	0	0	-10.9429	185.834
1	-3.29361	GO:0060485	M1	1	0	GO Biological Processes	19	mesenchyme development	19_GO:0032502 developmental process	-3.29361	6.03357	5.04965	30198	231	130	6	4.61538	1.84023	596|2932|3091|4846|6772|7040	BCL2|GSK3B|HIF1A|NOS3|STAT1|TGFB1	-2.22945	0	71	0	0	-10.9429	185.834
1	-3.08571	GO:0048762	M1	1	0	GO Biological Processes	19	mesenchymal cell differentiation	19_GO:0032502 developmental process	-3.08571	6.91346	5.05382	30198	168	130	5	3.84615	1.68665	596|2932|3091|6772|7040	BCL2|GSK3B|HIF1A|STAT1|TGFB1	-2.03727	0	71	0	0	-10.9429	185.834
1	-3.07148	GO:0046849	M1	1	0	GO Biological Processes	19	bone remodeling	19_GO:0032501 multicellular organismal process	-3.07148	16.2064	6.5612	30198	43	130	3	2.30769	1.31688	154|7040|50507	ADRB2|TGFB1|NOX4	-2.02618	0	71	0	0	-10.9429	185.834
1	-3.01358	GO:0030501	M1	1	0	GO Biological Processes	19	positive regulation of bone mineralization	19_GO:0110148 biomineralization	-3.01358	15.4862	6.39434	30198	45	130	3	2.30769	1.31688	154|6256|7040	ADRB2|RXRA|TGFB1	-1.97338	0	71	0	0	-10.9429	185.834
1	-2.78328	GO:0045778	M1	1	0	GO Biological Processes	19	positive regulation of ossification	19_GO:0048518 positive regulation of biological process	-2.78328	12.9051	5.75747	30198	54	130	3	2.30769	1.31688	154|6256|7040	ADRB2|RXRA|TGFB1	-1.76231	0	71	0	0	-10.9429	185.834
1	-2.76028	GO:0070169	M1	1	0	GO Biological Processes	19	positive regulation of biomineral tissue development	19_GO:0110148 biomineralization	-2.76028	12.6705	5.69611	30198	55	130	3	2.30769	1.31688	154|6256|7040	ADRB2|RXRA|TGFB1	-1.7405	0	71	0	0	-10.9429	185.834
1	-2.73772	GO:0110151	M1	1	0	GO Biological Processes	19	positive regulation of biomineralization	19_GO:0110148 biomineralization	-2.73772	12.4442	5.63632	30198	56	130	3	2.30769	1.31688	154|6256|7040	ADRB2|RXRA|TGFB1	-1.71941	0	71	0	0	-10.9429	185.834
1	-2.65981	GO:0003206	M1	1	0	GO Biological Processes	19	cardiac chamber morphogenesis	19_GO:0032502 developmental process	-2.65981	7.37436	4.71457	30198	126	130	4	3.07692	1.51461	3091|4846|7040|7157	HIF1A|NOS3|TGFB1|TP53	-1.64472	0	71	0	0	-10.9429	185.834
1	-2.42958	GO:0035148	M1	1	0	GO Biological Processes	19	tube formation	19_GO:0032502 developmental process	-2.42958	6.36417	4.27212	30198	146	130	4	3.07692	1.51461	836|3091|7040|7422	CASP3|HIF1A|TGFB1|VEGFA	-1.42715	0	71	0	0	-10.9429	185.834
1	-2.32909	GO:0001837	M1	1	0	GO Biological Processes	19	epithelial to mesenchymal transition	19_GO:0032502 developmental process	-2.32909	8.93432	4.6135	30198	78	130	3	2.30769	1.31688	2932|3091|7040	GSK3B|HIF1A|TGFB1	-1.3348	0	71	0	0	-10.9429	185.834
1	-2.22378	GO:0003205	M1	1	0	GO Biological Processes	19	cardiac chamber development	19_GO:0032502 developmental process	-2.22378	5.56389	3.88875	30198	167	130	4	3.07692	1.51461	3091|4846|7040|7157	HIF1A|NOS3|TGFB1|TP53	-1.23804	0	71	0	0	-10.9429	185.834
1	-2.09211	GO:0014020	M1	1	0	GO Biological Processes	19	primary neural tube formation	19_GO:0032502 developmental process	-2.09211	7.33555	4.0667	30198	95	130	3	2.30769	1.31688	836|3091|7040	CASP3|HIF1A|TGFB1	-1.11232	0	71	0	0	-10.9429	185.834
1	-10.851	GO:0008406	M1	1	0	GO Biological Processes	19	gonad development	19_GO:0022414 reproductive process	-10.851	13.7264	12.4571	30198	220	130	13	10	2.63117	581|595|596|836|1545|2099|3309|3643|4313|4609|4846|6647|7422	BAX|CCND1|BCL2|CASP3|CYP1B1|ESR1|HSPA5|INSR|MMP2|MYC|NOS3|SOD1|VEGFA	-9.07994	0	72	1	1	-10.851	29.5645
1	-10.8059	GO:0008585	M1	1	0	GO Biological Processes	19	female gonad development	19_GO:0022414 reproductive process	-10.8059	23.7033	14.802	30198	98	130	10	7.69231	2.33709	581|596|836|2099|3309|4313|4609|4846|6647|7422	BAX|BCL2|CASP3|ESR1|HSPA5|MMP2|MYC|NOS3|SOD1|VEGFA	-9.04145	0	72	0	0	-10.851	29.5645
1	-10.7284	GO:0045137	M1	1	0	GO Biological Processes	19	development of primary sexual characteristics	19_GO:0022414 reproductive process	-10.7284	13.4213	12.2969	30198	225	130	13	10	2.63117	581|595|596|836|1545|2099|3309|3643|4313|4609|4846|6647|7422	BAX|CCND1|BCL2|CASP3|CYP1B1|ESR1|HSPA5|INSR|MMP2|MYC|NOS3|SOD1|VEGFA	-8.96723	0	72	0	0	-10.851	29.5645
1	-10.6301	GO:0046545	M1	1	0	GO Biological Processes	19	development of primary female sexual characteristics	19_GO:0022414 reproductive process	-10.6301	22.7738	14.4837	30198	102	130	10	7.69231	2.33709	581|596|836|2099|3309|4313|4609|4846|6647|7422	BAX|BCL2|CASP3|ESR1|HSPA5|MMP2|MYC|NOS3|SOD1|VEGFA	-8.88173	0	72	0	0	-10.851	29.5645
1	-10.0317	GO:0046660	M1	1	0	GO Biological Processes	19	female sex differentiation	19_GO:0022414 reproductive process	-10.0317	19.854	13.4355	30198	117	130	10	7.69231	2.33709	581|596|836|2099|3309|4313|4609|4846|6647|7422	BAX|BCL2|CASP3|ESR1|HSPA5|MMP2|MYC|NOS3|SOD1|VEGFA	-8.32833	0	72	0	0	-10.851	29.5645
1	-9.62625	GO:0007548	M1	1	0	GO Biological Processes	19	sex differentiation	19_GO:0022414 reproductive process	-9.62625	10.9413	10.9095	30198	276	130	13	10	2.63117	581|595|596|836|1545|2099|3309|3643|4313|4609|4846|6647|7422	BAX|CCND1|BCL2|CASP3|CYP1B1|ESR1|HSPA5|INSR|MMP2|MYC|NOS3|SOD1|VEGFA	-7.9491	0	72	0	0	-10.851	29.5645
1	-8.40035	GO:0001541	M1	1	0	GO Biological Processes	19	ovarian follicle development	19_GO:0022414 reproductive process	-8.40035	29.5645	13.9417	30198	55	130	7	5.38462	1.97964	581|596|2099|4313|4609|6647|7422	BAX|BCL2|ESR1|MMP2|MYC|SOD1|VEGFA	-6.82966	0	72	0	0	-10.851	29.5645
1	-7.69639	GO:0042698	M1	1	0	GO Biological Processes	19	ovulation cycle	19_GO:0048511 rhythmic process	-7.69639	23.5659	12.3392	30198	69	130	7	5.38462	1.97964	836|1545|2099|3309|4313|4846|4988	CASP3|CYP1B1|ESR1|HSPA5|MMP2|NOS3|OPRM1	-6.18581	0	72	0	0	-10.851	29.5645
1	-6.85876	GO:0048729	M1	1	0	GO Biological Processes	19	tissue morphogenesis	19_GO:0032502 developmental process	-6.85876	5.83859	7.57881	30198	557	130	14	10.7692	2.7188	596|760|836|1281|1950|1956|2099|3091|3586|4313|4609|4846|7040|7422	BCL2|CA2|CASP3|COL3A1|EGF|EGFR|ESR1|HIF1A|IL10|MMP2|MYC|NOS3|TGFB1|VEGFA	-5.42465	0	72	0	0	-10.851	29.5645
1	-6.24411	GO:0002009	M1	1	0	GO Biological Processes	19	morphogenesis of an epithelium	19_GO:0032502 developmental process	-6.24411	6.23604	7.33342	30198	447	130	12	9.23077	2.53873	596|760|836|1950|1956|2099|3091|3586|4313|4609|7040|7422	BCL2|CA2|CASP3|EGF|EGFR|ESR1|HIF1A|IL10|MMP2|MYC|TGFB1|VEGFA	-4.8626	0	72	0	0	-10.851	29.5645
1	-5.69469	GO:0022602	M1	1	0	GO Biological Processes	19	ovulation cycle process	19_GO:0048511 rhythmic process	-5.69469	24.1971	10.5758	30198	48	130	5	3.84615	1.68665	836|2099|3309|4313|4846	CASP3|ESR1|HSPA5|MMP2|NOS3	-4.36373	0	72	0	0	-10.851	29.5645
1	-4.54998	GO:0008584	M1	1	0	GO Biological Processes	19	male gonad development	19_GO:0022414 reproductive process	-4.54998	10.2482	7.10753	30198	136	130	6	4.61538	1.84023	581|595|596|1545|2099|3643	BAX|CCND1|BCL2|CYP1B1|ESR1|INSR	-3.34951	0	72	0	0	-10.851	29.5645
1	-4.53205	GO:0046546	M1	1	0	GO Biological Processes	19	development of primary male sexual characteristics	19_GO:0022414 reproductive process	-4.53205	10.1734	7.07603	30198	137	130	6	4.61538	1.84023	581|595|596|1545|2099|3643	BAX|CCND1|BCL2|CYP1B1|ESR1|INSR	-3.3347	0	72	0	0	-10.851	29.5645
1	-4.23761	GO:0060562	M1	1	0	GO Biological Processes	19	epithelial tube morphogenesis	19_GO:0032502 developmental process	-4.23761	6.05322	5.85152	30198	307	130	8	6.15385	2.10771	596|836|1950|2099|3091|4609|7040|7422	BCL2|CASP3|EGF|ESR1|HIF1A|MYC|TGFB1|VEGFA	-3.07235	0	72	0	0	-10.851	29.5645
1	-4.15563	GO:0046661	M1	1	0	GO Biological Processes	19	male sex differentiation	19_GO:0022414 reproductive process	-4.15563	8.71096	6.43035	30198	160	130	6	4.61538	1.84023	581|595|596|1545|2099|3643	BAX|CCND1|BCL2|CYP1B1|ESR1|INSR	-3.00015	0	72	0	0	-10.851	29.5645
1	-4.12578	GO:0061138	M1	1	0	GO Biological Processes	19	morphogenesis of a branching epithelium	19_GO:0032502 developmental process	-4.12578	8.60342	6.38038	30198	162	130	6	4.61538	1.84023	596|1950|2099|3586|4609|7422	BCL2|EGF|ESR1|IL10|MYC|VEGFA	-2.97512	0	72	0	0	-10.851	29.5645
1	-3.99641	GO:0001763	M1	1	0	GO Biological Processes	19	morphogenesis of a branching structure	19_GO:0032502 developmental process	-3.99641	8.15061	6.16576	30198	171	130	6	4.61538	1.84023	596|1950|2099|3586|4609|7422	BCL2|EGF|ESR1|IL10|MYC|VEGFA	-2.86064	0	72	0	0	-10.851	29.5645
1	-3.54799	GO:0048754	M1	1	0	GO Biological Processes	19	branching morphogenesis of an epithelial tube	19_GO:0032502 developmental process	-3.54799	8.73279	5.87669	30198	133	130	5	3.84615	1.68665	596|1950|2099|4609|7422	BCL2|EGF|ESR1|MYC|VEGFA	-2.45373	0	72	0	0	-10.851	29.5645
1	-10.8059	GO:0072593	M1	1	0	GO Biological Processes	19	reactive oxygen species metabolic process	19_GO:0008152 metabolic process	-10.8059	23.7033	14.802	30198	98	130	10	7.69231	2.33709	596|847|1543|1544|4353|4843|4846|6647|50507|653361	BCL2|CAT|CYP1A1|CYP1A2|MPO|NOS2|NOS3|SOD1|NOX4|NCF1	-9.04145	0	73	1	1	-10.8059	92.9169
1	-10.5612	GO:1903409	M1	1	0	GO Biological Processes	19	reactive oxygen species biosynthetic process	19_GO:0008152 metabolic process	-10.5612	92.9169	23.4132	30198	15	130	6	4.61538	1.84023	1543|1544|4353|6647|50507|653361	CYP1A1|CYP1A2|MPO|SOD1|NOX4|NCF1	-8.82222	0	73	0	0	-10.8059	92.9169
1	-7.71471	GO:0006801	M1	1	0	GO Biological Processes	19	superoxide metabolic process	19_GO:0008152 metabolic process	-7.71471	34.8438	14.0835	30198	40	130	6	4.61538	1.84023	4353|4843|4846|6647|50507|653361	MPO|NOS2|NOS3|SOD1|NOX4|NCF1	-6.20188	0	73	0	0	-10.8059	92.9169
1	-6.15456	GO:0042743	M1	1	0	GO Biological Processes	19	hydrogen peroxide metabolic process	19_GO:0008152 metabolic process	-6.15456	29.7811	11.8258	30198	39	130	5	3.84615	1.68665	847|1543|1544|4353|6647	CAT|CYP1A1|CYP1A2|MPO|SOD1	-4.78444	0	73	0	0	-10.8059	92.9169
1	-5.03857	GO:0050665	M1	1	0	GO Biological Processes	19	hydrogen peroxide biosynthetic process	19_GO:0008152 metabolic process	-5.03857	69.6877	14.2844	30198	10	130	3	2.30769	1.31688	1543|1544|6647	CYP1A1|CYP1A2|SOD1	-3.79139	0	73	0	0	-10.8059	92.9169
1	-4.66549	GO:0019430	M1	1	0	GO Biological Processes	19	removal of superoxide radicals	19_GO:0098754 detoxification	-4.66549	53.6059	12.4742	30198	13	130	3	2.30769	1.31688	4353|4846|6647	MPO|NOS3|SOD1	-3.45362	0	73	0	0	-10.8059	92.9169
1	-4.53242	GO:0046688	M1	1	0	GO Biological Processes	19	response to copper ion	19_GO:0050896 response to stimulus	-4.53242	22.6627	9.12664	30198	41	130	4	3.07692	1.51461	1543|3552|4780|6647	CYP1A1|IL1A|NFE2L2|SOD1	-3.3347	0	73	0	0	-10.8059	92.9169
1	-4.46659	GO:0071450	M1	1	0	GO Biological Processes	19	cellular response to oxygen radical	19_GO:0050896 response to stimulus	-4.46659	46.4585	11.5793	30198	15	130	3	2.30769	1.31688	4353|4846|6647	MPO|NOS3|SOD1	-3.27365	0	73	0	0	-10.8059	92.9169
1	-4.46659	GO:0071451	M1	1	0	GO Biological Processes	19	cellular response to superoxide	19_GO:0050896 response to stimulus	-4.46659	46.4585	11.5793	30198	15	130	3	2.30769	1.31688	4353|4846|6647	MPO|NOS3|SOD1	-3.27365	0	73	0	0	-10.8059	92.9169
1	-4.21701	GO:0000303	M1	1	0	GO Biological Processes	19	response to superoxide	19_GO:0050896 response to stimulus	-4.21701	38.7154	10.5244	30198	18	130	3	2.30769	1.31688	4353|4846|6647	MPO|NOS3|SOD1	-3.0583	0	73	0	0	-10.8059	92.9169
1	-4.14375	GO:0000305	M1	1	0	GO Biological Processes	19	response to oxygen radical	19_GO:0050896 response to stimulus	-4.14375	36.6777	10.2288	30198	19	130	3	2.30769	1.31688	4353|4846|6647	MPO|NOS3|SOD1	-2.99149	0	73	0	0	-10.8059	92.9169
1	-3.88732	GO:0042554	M1	1	0	GO Biological Processes	19	superoxide anion generation	19_GO:0008152 metabolic process	-3.88732	30.299	9.2426	30198	23	130	3	2.30769	1.31688	6647|50507|653361	SOD1|NOX4|NCF1	-2.76521	0	73	0	0	-10.8059	92.9169
1	-10.6595	GO:0007507	M1	1	0	GO Biological Processes	19	heart development	19_GO:0032502 developmental process	-10.6595	7.72876	10.3842	30198	541	130	18	13.8462	3.02922	836|841|1026|1281|3091|3552|3643|3725|4313|4846|5465|5467|5728|7040|7157|7412|7422|50507	CASP3|CASP8|CDKN1A|COL3A1|HIF1A|IL1A|INSR|JUN|MMP2|NOS3|PPARA|PPARD|PTEN|TGFB1|TP53|VCAM1|VEGFA|NOX4	-8.90479	0	74	1	1	-10.6595	7.72876
1	-10.6301	GO:0032677	M1	1	0	GO Biological Processes	19	regulation of interleukin-8 production	19_GO:0032501 multicellular organismal process	-10.6301	22.7738	14.4837	30198	102	130	10	7.69231	2.33709	1401|2152|3553|3569|3586|4843|5054|5970|7124|9370	CRP|F3|IL1B|IL6|IL10|NOS2|SERPINE1|RELA|TNF|ADIPOQ	-8.88173	0	75	1	1	-10.6301	132.738
1	-9.82911	GO:1904892	M1	1	0	GO Biological Processes	19	regulation of receptor signaling pathway via STAT	19_GO:0023052 signaling	-9.82911	24.0302	14.1448	30198	87	130	9	6.92308	2.22638	857|1545|1950|2147|3569|3586|5468|7040|7124	CAV1|CYP1B1|EGF|F2|IL6|IL10|PPARG|TGFB1|TNF	-8.14385	0	75	0	0	-10.6301	132.738
1	-9.57857	GO:0032757	M1	1	0	GO Biological Processes	19	positive regulation of interleukin-8 production	19_GO:0048518 positive regulation of biological process	-9.57857	29.9732	15.0159	30198	62	130	8	6.15385	2.10771	2152|3553|3569|4843|5054|5970|7124|9370	F3|IL1B|IL6|NOS2|SERPINE1|RELA|TNF|ADIPOQ	-7.90543	0	75	0	0	-10.6301	132.738
1	-9.39976	GO:0032642	M1	1	0	GO Biological Processes	19	regulation of chemokine production	19_GO:0032501 multicellular organismal process	-9.39976	21.5529	13.3312	30198	97	130	9	6.92308	2.22638	2950|3091|3162|3458|3553|3569|3586|7124|9370	GSTP1|HIF1A|HMOX1|IFNG|IL1B|IL6|IL10|TNF|ADIPOQ	-7.73321	0	75	0	0	-10.6301	132.738
1	-9.35469	GO:0014823	M1	1	0	GO Biological Processes	19	response to activity	19_GO:0050896 response to stimulus	-9.35469	28.1566	14.5223	30198	66	130	8	6.15385	2.10771	847|3091|3569|3586|4313|5467|7124|9370	CAT|HIF1A|IL6|IL10|MMP2|PPARD|TNF|ADIPOQ	-7.69479	0	75	0	0	-10.6301	132.738
1	-8.09028	GO:0060252	M1	1	0	GO Biological Processes	19	positive regulation of glial cell proliferation	19_GO:0032502 developmental process	-8.09028	68.3213	18.2562	30198	17	130	5	3.84615	1.68665	1869|3553|3569|4609|7124	E2F1|IL1B|IL6|MYC|TNF	-6.54605	0	75	0	0	-10.6301	132.738
1	-7.94457	GO:0010573	M1	1	0	GO Biological Processes	19	vascular endothelial growth factor production	19_GO:0032501 multicellular organismal process	-7.94457	132.738	22.9205	30198	7	130	4	3.07692	1.51461	3091|3553|3569|7124	HIF1A|IL1B|IL6|TNF	-6.41009	0	75	0	0	-10.6301	132.738
1	-7.89722	GO:0014013	M1	1	0	GO Biological Processes	19	regulation of gliogenesis	19_GO:0032502 developmental process	-7.89722	18.5834	11.5807	30198	100	130	8	6.15385	2.10771	1869|2147|3553|3569|3949|4609|7040|7124	E2F1|F2|IL1B|IL6|LDLR|MYC|TGFB1|TNF	-6.36755	0	75	0	0	-10.6301	132.738
1	-7.65218	GO:0032722	M1	1	0	GO Biological Processes	19	positive regulation of chemokine production	19_GO:0048518 positive regulation of biological process	-7.65218	23.2292	12.243	30198	70	130	7	5.38462	1.97964	3091|3162|3458|3553|3569|7124|9370	HIF1A|HMOX1|IFNG|IL1B|IL6|TNF|ADIPOQ	-6.14392	0	75	0	0	-10.6301	132.738
1	-7.58211	GO:1904894	M1	1	0	GO Biological Processes	19	positive regulation of receptor signaling pathway via STAT	19_GO:0023052 signaling	-7.58211	33.1846	13.7242	30198	42	130	6	4.61538	1.84023	1545|2147|3569|3586|7040|7124	CYP1B1|F2|IL6|IL10|TGFB1|TNF	-6.07926	0	75	0	0	-10.6301	132.738
1	-7.44094	GO:1900015	M1	1	0	GO Biological Processes	19	regulation of cytokine production involved in inflammatory response	19_GO:0032501 multicellular organismal process	-7.44094	21.6806	11.7909	30198	75	130	7	5.38462	1.97964	1432|2147|3091|3569|4843|5465|7124	MAPK14|F2|HIF1A|IL6|NOS2|PPARA|TNF	-5.94609	0	75	0	0	-10.6301	132.738
1	-7.40052	GO:0046425	M1	1	0	GO Biological Processes	19	regulation of receptor signaling pathway via JAK-STAT	19_GO:0023052 signaling	-7.40052	21.3953	11.7057	30198	76	130	7	5.38462	1.97964	857|1545|1950|2147|3569|3586|7124	CAV1|CYP1B1|EGF|F2|IL6|IL10|TNF	-5.90919	0	75	0	0	-10.6301	132.738
1	-7.16849	GO:0001816	M1	1	0	GO Biological Processes	19	cytokine production	19_GO:0032501 multicellular organismal process	-7.16849	46.4585	14.9512	30198	25	130	5	3.84615	1.68665	1281|3091|3553|3569|7124	COL3A1|HIF1A|IL1B|IL6|TNF	-5.70358	0	75	0	0	-10.6301	132.738
1	-6.74749	GO:0060251	M1	1	0	GO Biological Processes	19	regulation of glial cell proliferation	19_GO:0032502 developmental process	-6.74749	38.7154	13.5896	30198	30	130	5	3.84615	1.68665	1869|3553|3569|4609|7124	E2F1|IL1B|IL6|MYC|TNF	-5.32323	0	75	0	0	-10.6301	132.738
1	-6.46063	GO:0014015	M1	1	0	GO Biological Processes	19	positive regulation of gliogenesis	19_GO:0032502 developmental process	-6.46063	21.7774	10.9409	30198	64	130	6	4.61538	1.84023	1869|3553|3569|4609|7040|7124	E2F1|IL1B|IL6|MYC|TGFB1|TNF	-5.06882	0	75	0	0	-10.6301	132.738
1	-6.36019	GO:0002697	M1	1	0	GO Biological Processes	19	regulation of immune effector process	19_GO:0002376 immune system process	-6.36019	7.17757	7.70957	30198	356	130	11	8.46154	2.44093	196|3162|3383|3458|3553|3569|3586|4843|7040|7124|653361	AHR|HMOX1|ICAM1|IFNG|IL1B|IL6|IL10|NOS2|TGFB1|TNF|NCF1	-4.97322	0	75	0	0	-10.6301	132.738
1	-6.23007	GO:0001818	M1	1	0	GO Biological Processes	19	negative regulation of cytokine production	19_GO:0048519 negative regulation of biological process	-6.23007	6.96244	7.55657	30198	367	130	11	8.46154	2.44093	2147|2950|3162|3326|3458|3569|3586|5465|7040|7124|9370	F2|GSTP1|HMOX1|HSP90AB1|IFNG|IL6|IL10|PPARA|TGFB1|TNF|ADIPOQ	-4.85127	0	75	0	0	-10.6301	132.738
1	-6.21265	GO:0046427	M1	1	0	GO Biological Processes	19	positive regulation of receptor signaling pathway via JAK-STAT	19_GO:0023052 signaling	-6.21265	30.5648	11.9909	30198	38	130	5	3.84615	1.68665	1545|2147|3569|3586|7124	CYP1B1|F2|IL6|IL10|TNF	-4.83452	0	75	0	0	-10.6301	132.738
1	-6.04331	GO:0002703	M1	1	0	GO Biological Processes	19	regulation of leukocyte mediated immunity	19_GO:0002376 immune system process	-6.04331	8.8586	7.96925	30198	236	130	9	6.92308	2.22638	196|3162|3383|3553|3569|3586|4843|7040|7124	AHR|HMOX1|ICAM1|IL1B|IL6|IL10|NOS2|TGFB1|TNF	-4.67975	0	75	0	0	-10.6301	132.738
1	-5.7999	GO:0032652	M1	1	0	GO Biological Processes	19	regulation of interleukin-1 production	19_GO:0032501 multicellular organismal process	-5.7999	12.508	8.64614	30198	130	130	7	5.38462	1.97964	841|2950|3315|3458|3569|3586|7124	CASP8|GSTP1|HSPB1|IFNG|IL6|IL10|TNF	-4.45917	0	75	0	0	-10.6301	132.738
1	-5.71366	GO:0002819	M1	1	0	GO Biological Processes	19	regulation of adaptive immune response	19_GO:0002376 immune system process	-5.71366	9.67885	7.9325	30198	192	130	8	6.15385	2.10771	196|3553|3569|3586|3659|5321|7040|7124	AHR|IL1B|IL6|IL10|IRF1|PLA2G4A|TGFB1|TNF	-4.38028	0	75	0	0	-10.6301	132.738
1	-5.51266	GO:0042742	M1	1	0	GO Biological Processes	19	defense response to bacterium	19_GO:0044419 biological process involved in interspecies interaction between organisms	-5.51266	6.61801	6.96125	30198	351	130	10	7.69231	2.33709	1401|2147|3500|3553|3569|3586|4353|4843|5054|7124	CRP|F2|IGHG1|IL1B|IL6|IL10|MPO|NOS2|SERPINE1|TNF	-4.20522	0	75	0	0	-10.6301	132.738
1	-5.39107	GO:0032755	M1	1	0	GO Biological Processes	19	positive regulation of interleukin-6 production	19_GO:0048518 positive regulation of biological process	-5.39107	14.3686	8.67127	30198	97	130	6	4.61538	1.84023	3458|3552|3553|3569|4843|7124	IFNG|IL1A|IL1B|IL6|NOS2|TNF	-4.10101	0	75	0	0	-10.6301	132.738
1	-5.36516	GO:0002718	M1	1	0	GO Biological Processes	19	regulation of cytokine production involved in immune response	19_GO:0002376 immune system process	-5.36516	14.222	8.6204	30198	98	130	6	4.61538	1.84023	3162|3553|3569|3586|7040|7124	HMOX1|IL1B|IL6|IL10|TGFB1|TNF	-4.07729	0	75	0	0	-10.6301	132.738
1	-5.2452	GO:0045599	M1	1	0	GO Biological Processes	19	negative regulation of fat cell differentiation	19_GO:0032502 developmental process	-5.2452	19.6858	9.44657	30198	59	130	5	3.84615	1.68665	1869|3569|7040|7124|9370	E2F1|IL6|TGFB1|TNF|ADIPOQ	-3.97344	0	75	0	0	-10.6301	132.738
1	-5.10382	GO:0032731	M1	1	0	GO Biological Processes	19	positive regulation of interleukin-1 beta production	19_GO:0048518 positive regulation of biological process	-5.10382	18.4359	9.1092	30198	63	130	5	3.84615	1.68665	841|3315|3458|3569|7124	CASP8|HSPB1|IFNG|IL6|TNF	-3.84555	0	75	0	0	-10.6301	132.738
1	-5.05233	GO:0032651	M1	1	0	GO Biological Processes	19	regulation of interleukin-1 beta production	19_GO:0032501 multicellular organismal process	-5.05233	12.5563	8.02036	30198	111	130	6	4.61538	1.84023	841|2950|3315|3458|3569|7124	CASP8|GSTP1|HSPB1|IFNG|IL6|TNF	-3.80165	0	75	0	0	-10.6301	132.738
1	-4.96333	GO:0032675	M1	1	0	GO Biological Processes	19	regulation of interleukin-6 production	19_GO:0032501 multicellular organismal process	-4.96333	9.34509	7.25893	30198	174	130	7	5.38462	1.97964	3458|3552|3553|3569|3586|4843|7124	IFNG|IL1A|IL1B|IL6|IL10|NOS2|TNF	-3.72307	0	75	0	0	-10.6301	132.738
1	-4.91508	GO:0002822	M1	1	0	GO Biological Processes	19	regulation of adaptive immune response based on somatic recombination of immune receptors built from immunoglobulin superfamily domains	19_GO:0002376 immune system process	-4.91508	9.1867	7.18264	30198	177	130	7	5.38462	1.97964	196|3553|3569|3586|5321|7040|7124	AHR|IL1B|IL6|IL10|PLA2G4A|TGFB1|TNF	-3.6795	0	75	0	0	-10.6301	132.738
1	-4.88436	GO:0002699	M1	1	0	GO Biological Processes	19	positive regulation of immune effector process	19_GO:0002376 immune system process	-4.88436	7.46321	6.73376	30198	249	130	8	6.15385	2.10771	3162|3458|3553|3569|3586|4843|7040|7124	HMOX1|IFNG|IL1B|IL6|IL10|NOS2|TGFB1|TNF	-3.65236	0	75	0	0	-10.6301	132.738
1	-4.82126	GO:0032680	M1	1	0	GO Biological Processes	19	regulation of tumor necrosis factor production	19_GO:0032501 multicellular organismal process	-4.82126	8.8855	7.03537	30198	183	130	7	5.38462	1.97964	2950|3315|3458|3552|3569|3586|9370	GSTP1|HSPB1|IFNG|IL1A|IL6|IL10|ADIPOQ	-3.59404	0	75	0	0	-10.6301	132.738
1	-4.76008	GO:0032732	M1	1	0	GO Biological Processes	19	positive regulation of interleukin-1 production	19_GO:0048518 positive regulation of biological process	-4.76008	15.6954	8.32229	30198	74	130	5	3.84615	1.68665	841|3315|3458|3569|7124	CASP8|HSPB1|IFNG|IL6|TNF	-3.54227	0	75	0	0	-10.6301	132.738
1	-4.74566	GO:1903555	M1	1	0	GO Biological Processes	19	regulation of tumor necrosis factor superfamily cytokine production	19_GO:0032501 multicellular organismal process	-4.74566	8.64918	6.91771	30198	188	130	7	5.38462	1.97964	2950|3315|3458|3552|3569|3586|9370	GSTP1|HSPB1|IFNG|IL1A|IL6|IL10|ADIPOQ	-3.52971	0	75	0	0	-10.6301	132.738
1	-4.21701	GO:0150078	M1	1	0	GO Biological Processes	19	positive regulation of neuroinflammatory response	19_GO:0048518 positive regulation of biological process	-4.21701	38.7154	10.5244	30198	18	130	3	2.30769	1.31688	3553|3569|7124	IL1B|IL6|TNF	-3.0583	0	75	0	0	-10.6301	132.738
1	-4.05294	GO:0002700	M1	1	0	GO Biological Processes	19	regulation of production of molecular mediator of immune response	19_GO:0002376 immune system process	-4.05294	8.34583	6.25915	30198	167	130	6	4.61538	1.84023	3162|3553|3569|3586|7040|7124	HMOX1|IL1B|IL6|IL10|TGFB1|TNF	-2.91096	0	75	0	0	-10.6301	132.738
1	-3.94665	GO:0010829	M1	1	0	GO Biological Processes	19	negative regulation of glucose transmembrane transport	19_GO:0051179 localization	-3.94665	31.6762	9.4642	30198	22	130	3	2.30769	1.31688	3553|4609|7124	IL1B|MYC|TNF	-2.81549	0	75	0	0	-10.6301	132.738
1	-3.94134	GO:0002706	M1	1	0	GO Biological Processes	19	regulation of lymphocyte mediated immunity	19_GO:0002376 immune system process	-3.94134	7.96431	6.07535	30198	175	130	6	4.61538	1.84023	196|3553|3569|3586|7040|7124	AHR|IL1B|IL6|IL10|TGFB1|TNF	-2.81056	0	75	0	0	-10.6301	132.738
1	-3.8962	GO:0002824	M1	1	0	GO Biological Processes	19	positive regulation of adaptive immune response based on somatic recombination of immune receptors built from immunoglobulin superfamily domains	19_GO:0002376 immune system process	-3.8962	10.3702	6.53246	30198	112	130	5	3.84615	1.68665	3553|3569|5321|7040|7124	IL1B|IL6|PLA2G4A|TGFB1|TNF	-2.77034	0	75	0	0	-10.6301	132.738
1	-3.8071	GO:0002821	M1	1	0	GO Biological Processes	19	positive regulation of adaptive immune response	19_GO:0002376 immune system process	-3.8071	9.92702	6.36143	30198	117	130	5	3.84615	1.68665	3553|3569|5321|7040|7124	IL1B|IL6|PLA2G4A|TGFB1|TNF	-2.68945	0	75	0	0	-10.6301	132.738
1	-3.7658	GO:2000112	M1	1	0	GO Biological Processes	19	regulation of cellular macromolecule biosynthetic process	19_GO:0008152 metabolic process	-3.7658	4.11866	4.91602	30198	564	130	10	7.69231	2.33709	207|596|1545|2932|3315|3569|3643|3692|6197|7124	AKT1|BCL2|CYP1B1|GSK3B|HSPB1|IL6|INSR|EIF6|RPS6KA3|TNF	-2.65403	0	75	0	0	-10.6301	132.738
1	-3.67488	GO:1900017	M1	1	0	GO Biological Processes	19	positive regulation of cytokine production involved in inflammatory response	19_GO:0048518 positive regulation of biological process	-3.67488	25.8103	8.48046	30198	27	130	3	2.30769	1.31688	3091|3569|7124	HIF1A|IL6|TNF	-2.56926	0	75	0	0	-10.6301	132.738
1	-3.5246	GO:0002637	M1	1	0	GO Biological Processes	19	regulation of immunoglobulin production	19_GO:0002376 immune system process	-3.5246	12.5563	6.54457	30198	74	130	4	3.07692	1.51461	3569|3586|7040|7124	IL6|IL10|TGFB1|TNF	-2.43556	0	75	0	0	-10.6301	132.738
1	-3.47408	GO:0002705	M1	1	0	GO Biological Processes	19	positive regulation of leukocyte mediated immunity	19_GO:0002376 immune system process	-3.47408	8.41639	5.74168	30198	138	130	5	3.84615	1.68665	3553|3569|4843|7040|7124	IL1B|IL6|NOS2|TGFB1|TNF	-2.39258	0	75	0	0	-10.6301	132.738
1	-3.35425	GO:0042509	M1	1	0	GO Biological Processes	19	regulation of tyrosine phosphorylation of STAT protein	19_GO:0023052 signaling	-3.35425	11.3313	6.15979	30198	82	130	4	3.07692	1.51461	857|3458|3569|7124	CAV1|IFNG|IL6|TNF	-2.28217	0	75	0	0	-10.6301	132.738
1	-3.29499	GO:0050829	M1	1	0	GO Biological Processes	19	defense response to Gram-negative bacterium	19_GO:0044419 biological process involved in interspecies interaction between organisms	-3.29499	10.9314	6.02899	30198	85	130	4	3.07692	1.51461	2147|3569|4843|5054	F2|IL6|NOS2|SERPINE1	-2.2305	0	75	0	0	-10.6301	132.738
1	-2.98169	GO:0010717	M1	1	0	GO Biological Processes	19	regulation of epithelial to mesenchymal transition	19_GO:0032502 developmental process	-2.98169	9.02106	5.36172	30198	103	130	4	3.07692	1.51461	3553|3569|5728|7040	IL1B|IL6|PTEN|TGFB1	-1.94322	0	75	0	0	-10.6301	132.738
1	-2.96609	GO:0032760	M1	1	0	GO Biological Processes	19	positive regulation of tumor necrosis factor production	19_GO:0048518 positive regulation of biological process	-2.96609	8.93432	5.32952	30198	104	130	4	3.07692	1.51461	3315|3458|3552|3569	HSPB1|IFNG|IL1A|IL6	-1.92824	0	75	0	0	-10.6301	132.738
1	-2.90532	GO:0050830	M1	1	0	GO Biological Processes	19	defense response to Gram-positive bacterium	19_GO:0044419 biological process involved in interspecies interaction between organisms	-2.90532	8.60342	5.20488	30198	108	130	4	3.07692	1.51461	1401|3553|3569|7124	CRP|IL1B|IL6|TNF	-1.87509	0	75	0	0	-10.6301	132.738
1	-2.90532	GO:1903557	M1	1	0	GO Biological Processes	19	positive regulation of tumor necrosis factor superfamily cytokine production	19_GO:0048518 positive regulation of biological process	-2.90532	8.60342	5.20488	30198	108	130	4	3.07692	1.51461	3315|3458|3552|3569	HSPB1|IFNG|IL1A|IL6	-1.87509	0	75	0	0	-10.6301	132.738
1	-2.85514	GO:0002639	M1	1	0	GO Biological Processes	19	positive regulation of immunoglobulin production	19_GO:0002376 immune system process	-2.85514	13.6643	5.95174	30198	51	130	3	2.30769	1.31688	3569|3586|7040	IL6|IL10|TGFB1	-1.82971	0	75	0	0	-10.6301	132.738
1	-2.78328	GO:0010718	M1	1	0	GO Biological Processes	19	positive regulation of epithelial to mesenchymal transition	19_GO:0032502 developmental process	-2.78328	12.9051	5.75747	30198	54	130	3	2.30769	1.31688	3553|3569|7040	IL1B|IL6|TGFB1	-1.76231	0	75	0	0	-10.6301	132.738
1	-2.77728	GO:0002708	M1	1	0	GO Biological Processes	19	positive regulation of lymphocyte mediated immunity	19_GO:0002376 immune system process	-2.77728	7.94162	4.94662	30198	117	130	4	3.07692	1.51461	3553|3569|7040|7124	IL1B|IL6|TGFB1|TNF	-1.75661	0	75	0	0	-10.6301	132.738
1	-2.73703	GO:0002702	M1	1	0	GO Biological Processes	19	positive regulation of production of molecular mediator of immune response	19_GO:0002376 immune system process	-2.73703	7.74308	4.8666	30198	120	130	4	3.07692	1.51461	3553|3569|3586|7040	IL1B|IL6|IL10|TGFB1	-1.71901	0	75	0	0	-10.6301	132.738
1	-2.51506	GO:0042531	M1	1	0	GO Biological Processes	19	positive regulation of tyrosine phosphorylation of STAT protein	19_GO:0023052 signaling	-2.51506	10.4011	5.06539	30198	67	130	3	2.30769	1.31688	3458|3569|7124	IFNG|IL6|TNF	-1.50893	0	75	0	0	-10.6301	132.738
1	-2.48362	GO:0045727	M1	1	0	GO Biological Processes	19	positive regulation of translation	19_GO:0048518 positive regulation of biological process	-2.48362	6.58985	4.3746	30198	141	130	4	3.07692	1.51461	1545|3569|3692|7124	CYP1B1|IL6|EIF6|TNF	-1.47863	0	75	0	0	-10.6301	132.738
1	-2.35295	GO:0006417	M1	1	0	GO Biological Processes	19	regulation of translation	19_GO:0008152 metabolic process	-2.35295	3.44501	3.52035	30198	472	130	7	5.38462	1.97964	207|1545|3315|3569|3692|6197|7124	AKT1|CYP1B1|HSPB1|IL6|EIF6|RPS6KA3|TNF	-1.35559	0	75	0	0	-10.6301	132.738
1	-2.1835	GO:0002709	M1	1	0	GO Biological Processes	19	regulation of T cell mediated immunity	19_GO:0002376 immune system process	-2.1835	7.91906	4.274	30198	88	130	3	2.30769	1.31688	196|3553|3569	AHR|IL1B|IL6	-1.1983	0	75	0	0	-10.6301	132.738
1	-10.5873	GO:0019218	M1	1	0	GO Biological Processes	19	regulation of steroid metabolic process	19_GO:0008152 metabolic process	-10.5873	22.5527	14.407	30198	103	130	10	7.69231	2.33709	338|1066|3458|3552|3949|5447|6647|6720|7124|54658	APOB|CES1|IFNG|IL1A|LDLR|POR|SOD1|SREBF1|TNF|UGT1A1	-8.84522	0	76	1	1	-10.5873	58.0731
1	-9.09477	GO:0050810	M1	1	0	GO Biological Processes	19	regulation of steroid biosynthetic process	19_GO:0008152 metabolic process	-9.09477	26.1738	13.9637	30198	71	130	8	6.15385	2.10771	338|1066|3458|3552|5447|6647|6720|7124	APOB|CES1|IFNG|IL1A|POR|SOD1|SREBF1|TNF	-7.46937	0	76	0	0	-10.5873	58.0731
1	-8.24378	GO:0045940	M1	1	0	GO Biological Processes	19	positive regulation of steroid metabolic process	19_GO:0048518 positive regulation of biological process	-8.24378	42.235	15.5838	30198	33	130	6	4.61538	1.84023	1066|3458|3552|5447|6720|7124	CES1|IFNG|IL1A|POR|SREBF1|TNF	-6.68448	0	76	0	0	-10.5873	58.0731
1	-8.0032	GO:0090181	M1	1	0	GO Biological Processes	19	regulation of cholesterol metabolic process	19_GO:0008152 metabolic process	-8.0032	38.7154	14.8882	30198	36	130	6	4.61538	1.84023	338|1066|3949|5447|6647|6720	APOB|CES1|LDLR|POR|SOD1|SREBF1	-6.46387	0	76	0	0	-10.5873	58.0731
1	-7.36386	GO:0010893	M1	1	0	GO Biological Processes	19	positive regulation of steroid biosynthetic process	19_GO:0048518 positive regulation of biological process	-7.36386	50.4983	15.6146	30198	23	130	5	3.84615	1.68665	3458|3552|5447|6720|7124	IFNG|IL1A|POR|SREBF1|TNF	-5.87774	0	76	0	0	-10.5873	58.0731
1	-5.64618	GO:0045540	M1	1	0	GO Biological Processes	19	regulation of cholesterol biosynthetic process	19_GO:0008152 metabolic process	-5.64618	42.235	12.7218	30198	22	130	4	3.07692	1.51461	338|5447|6647|6720	APOB|POR|SOD1|SREBF1	-4.32003	0	76	0	0	-10.5873	58.0731
1	-5.64618	GO:0106118	M1	1	0	GO Biological Processes	19	regulation of sterol biosynthetic process	19_GO:0008152 metabolic process	-5.64618	42.235	12.7218	30198	22	130	4	3.07692	1.51461	338|5447|6647|6720	APOB|POR|SOD1|SREBF1	-4.32003	0	76	0	0	-10.5873	58.0731
1	-4.77807	GO:0090205	M1	1	0	GO Biological Processes	19	positive regulation of cholesterol metabolic process	19_GO:0048518 positive regulation of biological process	-4.77807	58.0731	13.0023	30198	12	130	3	2.30769	1.31688	1066|5447|6720	CES1|POR|SREBF1	-3.55792	0	76	0	0	-10.5873	58.0731
1	-4.15459	GO:1902930	M1	1	0	GO Biological Processes	19	regulation of alcohol biosynthetic process	19_GO:0008152 metabolic process	-4.15459	18.219	8.09231	30198	51	130	4	3.07692	1.51461	338|5447|6647|6720	APOB|POR|SOD1|SREBF1	-2.99992	0	76	0	0	-10.5873	58.0731
1	-10.519	GO:0045598	M1	1	0	GO Biological Processes	19	regulation of fat cell differentiation	19_GO:0032502 developmental process	-10.519	17.9945	13.3471	30198	142	130	11	8.46154	2.44093	207|1385|1432|1869|3569|5467|5468|5743|7040|7124|9370	AKT1|CREB1|MAPK14|E2F1|IL6|PPARD|PPARG|PTGS2|TGFB1|TNF|ADIPOQ	-8.7892	0	77	1	1	-10.519	31.3909
1	-8.90046	GO:0005975	M1	1	0	GO Biological Processes	19	carbohydrate metabolic process	19_GO:0008152 metabolic process	-8.90046	7.67486	9.42261	30198	454	130	15	11.5385	2.80207	207|1432|2805|2932|3643|4609|5321|5467|5728|5837|6517|7124|8972|9370|10327	AKT1|MAPK14|GOT1|GSK3B|INSR|MYC|PLA2G4A|PPARD|PTEN|PYGM|SLC2A4|TNF|MGAM|ADIPOQ|AKR1A1	-7.29026	0	77	0	0	-10.519	31.3909
1	-8.76252	GO:0010827	M1	1	0	GO Biological Processes	19	regulation of glucose transmembrane transport	19_GO:0051179 localization	-8.76252	23.8249	13.2718	30198	78	130	8	6.15385	2.10771	207|1432|3553|3643|4609|4780|7124|9370	AKT1|MAPK14|IL1B|INSR|MYC|NFE2L2|TNF|ADIPOQ	-7.17033	0	77	0	0	-10.519	31.3909
1	-8.12862	GO:0046324	M1	1	0	GO Biological Processes	19	regulation of glucose import	19_GO:0051179 localization	-8.12862	27.1008	13.3068	30198	60	130	7	5.38462	1.97964	207|1432|3643|4609|4780|7124|9370	AKT1|MAPK14|INSR|MYC|NFE2L2|TNF|ADIPOQ	-6.58141	0	77	0	0	-10.519	31.3909
1	-6.34101	GO:0045600	M1	1	0	GO Biological Processes	19	positive regulation of fat cell differentiation	19_GO:0032502 developmental process	-6.34101	20.8023	10.6696	30198	67	130	6	4.61538	1.84023	207|1385|1432|5467|5468|5743	AKT1|CREB1|MAPK14|PPARD|PPARG|PTGS2	-4.95609	0	77	0	0	-10.519	31.3909
1	-6.27242	GO:0046326	M1	1	0	GO Biological Processes	19	positive regulation of glucose import	19_GO:0051179 localization	-6.27242	31.3909	12.1625	30198	37	130	5	3.84615	1.68665	207|1432|3643|4780|9370	AKT1|MAPK14|INSR|NFE2L2|ADIPOQ	-4.88887	0	77	0	0	-10.519	31.3909
1	-5.97843	GO:0030258	M1	1	0	GO Biological Processes	19	lipid modification	19_GO:0008152 metabolic process	-5.97843	10.4991	8.33407	30198	177	130	8	6.15385	2.10771	1432|1543|1576|5447|5467|5728|8435|9370	MAPK14|CYP1A1|CYP3A4|POR|PPARD|PTEN|SOAT2|ADIPOQ	-4.62069	0	77	0	0	-10.519	31.3909
1	-5.88645	GO:0010828	M1	1	0	GO Biological Processes	19	positive regulation of glucose transmembrane transport	19_GO:0051179 localization	-5.88645	26.3969	11.085	30198	44	130	5	3.84615	1.68665	207|1432|3643|4780|9370	AKT1|MAPK14|INSR|NFE2L2|ADIPOQ	-4.53824	0	77	0	0	-10.519	31.3909
1	-5.33953	GO:0006006	M1	1	0	GO Biological Processes	19	glucose metabolic process	19_GO:0008152 metabolic process	-5.33953	14.0783	8.57028	30198	99	130	6	4.61538	1.84023	207|1432|4609|5467|7124|9370	AKT1|MAPK14|MYC|PPARD|TNF|ADIPOQ	-4.05656	0	77	0	0	-10.519	31.3909
1	-5.18367	GO:0005996	M1	1	0	GO Biological Processes	19	monosaccharide metabolic process	19_GO:0008152 metabolic process	-5.18367	10.0997	7.61222	30198	161	130	7	5.38462	1.97964	207|1432|4609|5467|7124|9370|10327	AKT1|MAPK14|MYC|PPARD|TNF|ADIPOQ|AKR1A1	-3.91559	0	77	0	0	-10.519	31.3909
1	-4.46176	GO:0019318	M1	1	0	GO Biological Processes	19	hexose metabolic process	19_GO:0008152 metabolic process	-4.46176	9.88478	6.9532	30198	141	130	6	4.61538	1.84023	207|1432|4609|5467|7124|9370	AKT1|MAPK14|MYC|PPARD|TNF|ADIPOQ	-3.26927	0	77	0	0	-10.519	31.3909
1	-3.33424	GO:0019395	M1	1	0	GO Biological Processes	19	fatty acid oxidation	19_GO:0008152 metabolic process	-3.33424	11.1948	6.11544	30198	83	130	4	3.07692	1.51461	1432|5447|5467|9370	MAPK14|POR|PPARD|ADIPOQ	-2.26481	0	77	0	0	-10.519	31.3909
1	-3.23798	GO:0034440	M1	1	0	GO Biological Processes	19	lipid oxidation	19_GO:0008152 metabolic process	-3.23798	10.5587	5.90457	30198	88	130	4	3.07692	1.51461	1432|5447|5467|9370	MAPK14|POR|PPARD|ADIPOQ	-2.17772	0	77	0	0	-10.519	31.3909
1	-10.4332	GO:0019748	M1	1	0	GO Biological Processes	19	secondary metabolic process	19_GO:0008152 metabolic process	-10.4332	37.9253	17.0093	30198	49	130	8	6.15385	2.10771	596|1543|1544|1545|1576|4780|10327|57016	BCL2|CYP1A1|CYP1A2|CYP1B1|CYP3A4|NFE2L2|AKR1A1|AKR1B10	-8.70788	0	78	1	1	-10.4332	99.5538
1	-10.3799	GO:0006805	M1	1	0	GO Biological Processes	19	xenobiotic metabolic process	19_GO:0050896 response to stimulus	-10.3799	21.5085	14.039	30198	108	130	10	7.69231	2.33709	196|1543|1544|1545|1576|2944|2950|5447|8856|54658	AHR|CYP1A1|CYP1A2|CYP1B1|CYP3A4|GSTM1|GSTP1|POR|NR1I2|UGT1A1	-8.65764	0	78	0	0	-10.4332	99.5538
1	-9.0277	GO:0042178	M1	1	0	GO Biological Processes	19	xenobiotic catabolic process	19_GO:0050896 response to stimulus	-9.0277	55.7502	18.0073	30198	25	130	6	4.61538	1.84023	1543|1544|1576|2944|8856|54658	CYP1A1|CYP1A2|CYP3A4|GSTM1|NR1I2|UGT1A1	-7.40746	0	78	0	0	-10.4332	99.5538
1	-8.09028	GO:0009404	M1	1	0	GO Biological Processes	19	toxin metabolic process	19_GO:0008152 metabolic process	-8.09028	68.3213	18.2562	30198	17	130	5	3.84615	1.68665	1543|1544|1545|1576|4780	CYP1A1|CYP1A2|CYP1B1|CYP3A4|NFE2L2	-6.54605	0	78	0	0	-10.4332	99.5538
1	-7.4184	GO:0006720	M1	1	0	GO Biological Processes	19	isoprenoid metabolic process	19_GO:0008152 metabolic process	-7.4184	16.1595	10.7096	30198	115	130	8	6.15385	2.10771	1543|1544|1545|1576|3156|5467|54658|57016	CYP1A1|CYP1A2|CYP1B1|CYP3A4|HMGCR|PPARD|UGT1A1|AKR1B10	-5.92444	0	78	0	0	-10.4332	99.5538
1	-7.13279	GO:0001523	M1	1	0	GO Biological Processes	19	retinoid metabolic process	19_GO:0008152 metabolic process	-7.13279	19.5909	11.1519	30198	83	130	7	5.38462	1.97964	1543|1544|1545|1576|5467|54658|57016	CYP1A1|CYP1A2|CYP1B1|CYP3A4|PPARD|UGT1A1|AKR1B10	-5.67183	0	78	0	0	-10.4332	99.5538
1	-7.10854	GO:0034754	M1	1	0	GO Biological Processes	19	cellular hormone metabolic process	19_GO:0008152 metabolic process	-7.10854	14.7487	10.1688	30198	126	130	8	6.15385	2.10771	1543|1544|1545|1576|2099|6696|54658|57016	CYP1A1|CYP1A2|CYP1B1|CYP3A4|ESR1|SPP1|UGT1A1|AKR1B10	-5.65285	0	78	0	0	-10.4332	99.5538
1	-7.02545	GO:0016101	M1	1	0	GO Biological Processes	19	diterpenoid metabolic process	19_GO:0008152 metabolic process	-7.02545	18.9075	10.9349	30198	86	130	7	5.38462	1.97964	1543|1544|1545|1576|5467|54658|57016	CYP1A1|CYP1A2|CYP1B1|CYP3A4|PPARD|UGT1A1|AKR1B10	-5.57891	0	78	0	0	-10.4332	99.5538
1	-6.82517	GO:0042759	M1	1	0	GO Biological Processes	19	long-chain fatty acid biosynthetic process	19_GO:0008152 metabolic process	-6.82517	40.0504	13.8339	30198	29	130	5	3.84615	1.68665	1543|1544|1576|2944|2950	CYP1A1|CYP1A2|CYP3A4|GSTM1|GSTP1	-5.39488	0	78	0	0	-10.4332	99.5538
1	-6.66454	GO:0042445	M1	1	0	GO Biological Processes	19	hormone metabolic process	19_GO:0008152 metabolic process	-6.66454	10.5057	8.84622	30198	199	130	9	6.92308	2.22638	1543|1544|1545|1576|1803|2099|6696|54658|57016	CYP1A1|CYP1A2|CYP1B1|CYP3A4|DPP4|ESR1|SPP1|UGT1A1|AKR1B10	-5.24782	0	78	0	0	-10.4332	99.5538
1	-6.66393	GO:0006721	M1	1	0	GO Biological Processes	19	terpenoid metabolic process	19_GO:0008152 metabolic process	-6.66393	16.7634	10.2246	30198	97	130	7	5.38462	1.97964	1543|1544|1545|1576|5467|54658|57016	CYP1A1|CYP1A2|CYP1B1|CYP3A4|PPARD|UGT1A1|AKR1B10	-5.24782	0	78	0	0	-10.4332	99.5538
1	-6.27242	GO:0008210	M1	1	0	GO Biological Processes	19	estrogen metabolic process	19_GO:0008152 metabolic process	-6.27242	31.3909	12.1625	30198	37	130	5	3.84615	1.68665	1543|1544|1545|1576|54658	CYP1A1|CYP1A2|CYP1B1|CYP3A4|UGT1A1	-4.88887	0	78	0	0	-10.4332	99.5538
1	-5.56957	GO:0043385	M1	1	0	GO Biological Processes	19	mycotoxin metabolic process	19_GO:0008152 metabolic process	-5.56957	99.5538	17.1469	30198	7	130	3	2.30769	1.31688	1544|1576|4780	CYP1A2|CYP3A4|NFE2L2	-4.25345	0	78	0	0	-10.4332	99.5538
1	-5.56957	GO:0046222	M1	1	0	GO Biological Processes	19	aflatoxin metabolic process	19_GO:0008152 metabolic process	-5.56957	99.5538	17.1469	30198	7	130	3	2.30769	1.31688	1544|1576|4780	CYP1A2|CYP3A4|NFE2L2	-4.25345	0	78	0	0	-10.4332	99.5538
1	-5.56957	GO:1901376	M1	1	0	GO Biological Processes	19	organic heteropentacyclic compound metabolic process	19_GO:0008152 metabolic process	-5.56957	99.5538	17.1469	30198	7	130	3	2.30769	1.31688	1544|1576|4780	CYP1A2|CYP3A4|NFE2L2	-4.25345	0	78	0	0	-10.4332	99.5538
1	-5.56187	GO:0042572	M1	1	0	GO Biological Processes	19	retinol metabolic process	19_GO:0008152 metabolic process	-5.56187	22.7738	10.2329	30198	51	130	5	3.84615	1.68665	1543|1544|1545|1576|57016	CYP1A1|CYP1A2|CYP1B1|CYP3A4|AKR1B10	-4.25039	0	78	0	0	-10.4332	99.5538
1	-5.44378	GO:0034308	M1	1	0	GO Biological Processes	19	primary alcohol metabolic process	19_GO:0008152 metabolic process	-5.44378	14.6711	8.77529	30198	95	130	6	4.61538	1.84023	1543|1544|1545|1576|10327|57016	CYP1A1|CYP1A2|CYP1B1|CYP3A4|AKR1A1|AKR1B10	-4.14763	0	78	0	0	-10.4332	99.5538
1	-5.03857	GO:0097267	M1	1	0	GO Biological Processes	19	omega-hydroxylase P450 pathway	19_GO:0008152 metabolic process	-5.03857	69.6877	14.2844	30198	10	130	3	2.30769	1.31688	1543|1544|1545	CYP1A1|CYP1A2|CYP1B1	-3.79139	0	78	0	0	-10.4332	99.5538
1	-4.91439	GO:0046685	M1	1	0	GO Biological Processes	19	response to arsenic-containing substance	19_GO:0050896 response to stimulus	-4.91439	28.1566	10.2632	30198	33	130	4	3.07692	1.51461	1543|1545|3162|4609	CYP1A1|CYP1B1|HMOX1|MYC	-3.6795	0	78	0	0	-10.4332	99.5538
1	-4.45272	GO:1901361	M1	1	0	GO Biological Processes	19	organic cyclic compound catabolic process	19_GO:0008152 metabolic process	-4.45272	5.61998	5.89542	30198	372	130	9	6.92308	2.22638	1543|1544|1576|3162|4780|6531|6696|7498|54658	CYP1A1|CYP1A2|CYP3A4|HMOX1|NFE2L2|SLC6A3|SPP1|XDH|UGT1A1	-3.26067	0	78	0	0	-10.4332	99.5538
1	-4.29527	GO:0006778	M1	1	0	GO Biological Processes	19	porphyrin-containing compound metabolic process	19_GO:0008152 metabolic process	-4.29527	19.7696	8.46747	30198	47	130	4	3.07692	1.51461	1543|1544|3162|54658	CYP1A1|CYP1A2|HMOX1|UGT1A1	-3.12375	0	78	0	0	-10.4332	99.5538
1	-4.29483	GO:0009812	M1	1	0	GO Biological Processes	19	flavonoid metabolic process	19_GO:0008152 metabolic process	-4.29483	40.9928	10.8453	30198	17	130	3	2.30769	1.31688	1543|5447|54658	CYP1A1|POR|UGT1A1	-3.12375	0	78	0	0	-10.4332	99.5538
1	-4.14375	GO:0019373	M1	1	0	GO Biological Processes	19	epoxygenase P450 pathway	19_GO:0008152 metabolic process	-4.14375	36.6777	10.2288	30198	19	130	3	2.30769	1.31688	1543|1544|1545	CYP1A1|CYP1A2|CYP1B1	-2.99149	0	78	0	0	-10.4332	99.5538
1	-3.90578	GO:0033013	M1	1	0	GO Biological Processes	19	tetrapyrrole metabolic process	19_GO:0008152 metabolic process	-3.90578	15.7486	7.45615	30198	59	130	4	3.07692	1.51461	1543|1544|3162|54658	CYP1A1|CYP1A2|HMOX1|UGT1A1	-2.77841	0	78	0	0	-10.4332	99.5538
1	-3.71624	GO:0070988	M1	1	0	GO Biological Processes	19	demethylation	19_GO:0008152 metabolic process	-3.71624	14.0783	6.99377	30198	66	130	4	3.07692	1.51461	1543|1544|1576|5447	CYP1A1|CYP1A2|CYP3A4|POR	-2.60701	0	78	0	0	-10.4332	99.5538
1	-3.67488	GO:0006706	M1	1	0	GO Biological Processes	19	steroid catabolic process	19_GO:0008152 metabolic process	-3.67488	25.8103	8.48046	30198	27	130	3	2.30769	1.31688	1544|1576|6696	CYP1A2|CYP3A4|SPP1	-2.56926	0	78	0	0	-10.4332	99.5538
1	-3.58097	GO:0008209	M1	1	0	GO Biological Processes	19	androgen metabolic process	19_GO:0008152 metabolic process	-3.58097	24.0302	8.15865	30198	29	130	3	2.30769	1.31688	1576|2099|6696	CYP3A4|ESR1|SPP1	-2.48565	0	78	0	0	-10.4332	99.5538
1	-3.45236	GO:0042573	M1	1	0	GO Biological Processes	19	retinoic acid metabolic process	19_GO:0008152 metabolic process	-3.45236	21.7774	7.7323	30198	32	130	3	2.30769	1.31688	1543|1576|54658	CYP1A1|CYP3A4|UGT1A1	-2.37424	0	78	0	0	-10.4332	99.5538
1	-2.42315	GO:0019439	M1	1	0	GO Biological Processes	19	aromatic compound catabolic process	19_GO:0008152 metabolic process	-2.42315	4.06342	3.75186	30198	343	130	6	4.61538	1.84023	1543|3162|5444|6531|7498|54658	CYP1A1|HMOX1|PON1|SLC6A3|XDH|UGT1A1	-1.42185	0	78	0	0	-10.4332	99.5538
1	-2.11744	GO:0006304	M1	1	0	GO Biological Processes	19	DNA modification	19_GO:0008152 metabolic process	-2.11744	7.4933	4.12372	30198	93	130	3	2.30769	1.31688	1543|1545|2353	CYP1A1|CYP1B1|FOS	-1.1363	0	78	0	0	-10.4332	99.5538
1	-10.4285	GO:0045861	M1	1	0	GO Biological Processes	19	negative regulation of proteolysis	19_GO:0048519 negative regulation of biological process	-10.4285	9.89882	11.0424	30198	352	130	15	11.5385	2.80207	207|332|2147|3326|3586|4318|5054|5328|5447|5743|6197|7076|7124|7157|7422	AKT1|BIRC5|F2|HSP90AB1|IL10|MMP9|SERPINE1|PLAU|POR|PTGS2|RPS6KA3|TIMP1|TNF|TP53|VEGFA	-8.7047	0	79	1	1	-10.4285	24.1343
1	-8.80796	GO:0043154	M1	1	0	GO Biological Processes	19	negative regulation of cysteine-type endopeptidase activity involved in apoptotic process	19_GO:0048519 negative regulation of biological process	-8.80796	24.1343	13.365	30198	77	130	8	6.15385	2.10771	207|332|4318|5447|5743|6197|7124|7422	AKT1|BIRC5|MMP9|POR|PTGS2|RPS6KA3|TNF|VEGFA	-7.20993	0	79	0	0	-10.4285	24.1343
1	-8.46117	GO:2000117	M1	1	0	GO Biological Processes	19	negative regulation of cysteine-type endopeptidase activity	19_GO:0048519 negative regulation of biological process	-8.46117	21.8628	12.665	30198	85	130	8	6.15385	2.10771	207|332|4318|5447|5743|6197|7124|7422	AKT1|BIRC5|MMP9|POR|PTGS2|RPS6KA3|TNF|VEGFA	-6.8852	0	79	0	0	-10.4285	24.1343
1	-7.10907	GO:0051346	M1	1	0	GO Biological Processes	19	negative regulation of hydrolase activity	19_GO:0065007 biological regulation	-7.10907	7.5135	8.30038	30198	371	130	12	9.23077	2.53873	207|332|2932|4318|4846|5054|5447|5743|6197|7076|7124|7422	AKT1|BIRC5|GSK3B|MMP9|NOS3|SERPINE1|POR|PTGS2|RPS6KA3|TIMP1|TNF|VEGFA	-5.65285	0	79	0	0	-10.4285	24.1343
1	-6.83457	GO:0010951	M1	1	0	GO Biological Processes	19	negative regulation of endopeptidase activity	19_GO:0048519 negative regulation of biological process	-6.83457	9.25467	8.63498	30198	251	130	10	7.69231	2.33709	207|332|4318|5054|5447|5743|6197|7076|7124|7422	AKT1|BIRC5|MMP9|SERPINE1|POR|PTGS2|RPS6KA3|TIMP1|TNF|VEGFA	-5.402	0	79	0	0	-10.4285	24.1343
1	-6.66223	GO:0010466	M1	1	0	GO Biological Processes	19	negative regulation of peptidase activity	19_GO:0048519 negative regulation of biological process	-6.66223	8.86612	8.40844	30198	262	130	10	7.69231	2.33709	207|332|4318|5054|5447|5743|6197|7076|7124|7422	AKT1|BIRC5|MMP9|SERPINE1|POR|PTGS2|RPS6KA3|TIMP1|TNF|VEGFA	-5.24686	0	79	0	0	-10.4285	24.1343
1	-10.359	GO:0030857	M1	1	0	GO Biological Processes	19	negative regulation of epithelial cell differentiation	19_GO:0032502 developmental process	-10.359	37.1668	16.8293	30198	50	130	8	6.15385	2.10771	595|857|3458|3552|4318|6772|7422|7498	CCND1|CAV1|IFNG|IL1A|MMP9|STAT1|VEGFA|XDH	-8.63819	0	80	1	1	-10.359	37.1668
1	-10.046	GO:0030856	M1	1	0	GO Biological Processes	19	regulation of epithelial cell differentiation	19_GO:0032502 developmental process	-10.046	16.2753	12.6178	30198	157	130	11	8.46154	2.44093	595|857|3458|3552|3553|4318|5054|6772|7124|7422|7498	CCND1|CAV1|IFNG|IL1A|IL1B|MMP9|SERPINE1|STAT1|TNF|VEGFA|XDH	-8.3412	0	80	0	0	-10.359	37.1668
1	-5.27336	GO:0030225	M1	1	0	GO Biological Processes	19	macrophage differentiation	19_GO:0002376 immune system process	-5.27336	34.4137	11.4212	30198	27	130	4	3.07692	1.51461	841|3458|4318|7422	CASP8|IFNG|MMP9|VEGFA	-3.99949	0	80	0	0	-10.359	37.1668
1	-10.3255	GO:0009615	M1	1	0	GO Biological Processes	19	response to virus	19_GO:0044419 biological process involved in interspecies interaction between organisms	-10.3255	9.73292	10.9296	30198	358	130	15	11.5385	2.80207	338|581|596|1147|1432|1543|3091|3315|3458|3569|3627|3659|5970|6772|7124	APOB|BAX|BCL2|CHUK|MAPK14|CYP1A1|HIF1A|HSPB1|IFNG|IL6|CXCL10|IRF1|RELA|STAT1|TNF	-8.60619	0	81	1	1	-10.3255	22.1231
1	-6.79	GO:0098586	M1	1	0	GO Biological Processes	19	cellular response to virus	19_GO:0044419 biological process involved in interspecies interaction between organisms	-6.79	17.4844	10.4688	30198	93	130	7	5.38462	1.97964	581|1147|1432|3091|3458|3569|3627	BAX|CHUK|MAPK14|HIF1A|IFNG|IL6|CXCL10	-5.36273	0	81	0	0	-10.3255	22.1231
1	-5.10382	GO:0032655	M1	1	0	GO Biological Processes	19	regulation of interleukin-12 production	19_GO:0032501 multicellular organismal process	-5.10382	18.4359	9.1092	30198	63	130	5	3.84615	1.68665	1432|3458|3586|3659|5970	MAPK14|IFNG|IL10|IRF1|RELA	-3.84555	0	81	0	0	-10.3255	22.1231
1	-4.4904	GO:0032735	M1	1	0	GO Biological Processes	19	positive regulation of interleukin-12 production	19_GO:0048518 positive regulation of biological process	-4.4904	22.1231	9.00733	30198	42	130	4	3.07692	1.51461	1432|3458|3659|5970	MAPK14|IFNG|IRF1|RELA	-3.29571	0	81	0	0	-10.3255	22.1231
1	-3.96241	GO:0051607	M1	1	0	GO Biological Processes	19	defense response to virus	19_GO:0044419 biological process involved in interspecies interaction between organisms	-3.96241	6.50418	5.7462	30198	250	130	7	5.38462	1.97964	596|3458|3569|3627|3659|5970|6772	BCL2|IFNG|IL6|CXCL10|IRF1|RELA|STAT1	-2.82934	0	81	0	0	-10.3255	22.1231
1	-3.95167	GO:0140546	M1	1	0	GO Biological Processes	19	defense response to symbiont	19_GO:0044419 biological process involved in interspecies interaction between organisms	-3.95167	6.47827	5.73067	30198	251	130	7	5.38462	1.97964	596|3458|3569|3627|3659|5970|6772	BCL2|IFNG|IL6|CXCL10|IRF1|RELA|STAT1	-2.81897	0	81	0	0	-10.3255	22.1231
1	-10.2506	GO:1990776	M1	1	0	GO Biological Processes	19	response to angiotensin	19_GO:0050896 response to stimulus	-10.2506	52.4531	18.8464	30198	31	130	7	5.38462	1.97964	760|857|1281|4609|4780|5743|5970	CA2|CAV1|COL3A1|MYC|NFE2L2|PTGS2|RELA	-8.53715	0	82	1	1	-10.2506	52.4531
1	-7.16849	GO:1904385	M1	1	0	GO Biological Processes	19	cellular response to angiotensin	19_GO:0050896 response to stimulus	-7.16849	46.4585	14.9512	30198	25	130	5	3.84615	1.68665	760|857|4609|4780|5970	CA2|CAV1|MYC|NFE2L2|RELA	-5.70358	0	82	0	0	-10.2506	52.4531
1	-10.2232	GO:0002683	M1	1	0	GO Biological Processes	19	negative regulation of immune system process	19_GO:0002376 immune system process	-10.2232	8.64343	10.4966	30198	430	130	16	12.3077	2.88136	196|207|836|1281|1432|1803|3162|3586|3659|3949|4609|5468|6347|7040|7124|9370	AHR|AKT1|CASP3|COL3A1|MAPK14|DPP4|HMOX1|IL10|IRF1|LDLR|MYC|PPARG|CCL2|TGFB1|TNF|ADIPOQ	-8.51118	0	83	1	1	-10.2232	8.64343
1	-3.83535	GO:0050777	M1	1	0	GO Biological Processes	19	negative regulation of immune response	19_GO:0002376 immune system process	-3.83535	7.61614	5.90286	30198	183	130	6	4.61538	1.84023	196|1281|1432|3162|3586|5468	AHR|COL3A1|MAPK14|HMOX1|IL10|PPARG	-2.71621	0	83	0	0	-10.2232	8.64343
1	-10.2131	GO:0048145	M1	1	0	GO Biological Processes	19	regulation of fibroblast proliferation	19_GO:0050789 regulation of biological process	-10.2131	26.4637	14.901	30198	79	130	9	6.92308	2.22638	581|1026|1869|1956|2099|2950|3725|4609|7157	BAX|CDKN1A|E2F1|EGFR|ESR1|GSTP1|JUN|MYC|TP53	-8.50257	0	84	1	1	-10.2131	29.0365
1	-7.22219	GO:0048146	M1	1	0	GO Biological Processes	19	positive regulation of fibroblast proliferation	19_GO:0048518 positive regulation of biological process	-7.22219	29.0365	12.7821	30198	48	130	6	4.61538	1.84023	1026|1869|1956|2099|3725|4609	CDKN1A|E2F1|EGFR|ESR1|JUN|MYC	-5.75301	0	84	0	0	-10.2131	29.0365
1	-2.83069	GO:0043392	M1	1	0	GO Biological Processes	19	negative regulation of DNA binding	19_GO:0065007 biological regulation	-2.83069	13.4015	5.88521	30198	52	130	3	2.30769	1.31688	1869|3162|3725	E2F1|HMOX1|JUN	-1.80765	0	84	0	0	-10.2131	29.0365
1	-2.55245	GO:2000144	M1	1	0	GO Biological Processes	19	positive regulation of DNA-templated transcription, initiation	19_GO:0048518 positive regulation of biological process	-2.55245	10.7212	5.15889	30198	65	130	3	2.30769	1.31688	2099|3725|7157	ESR1|JUN|TP53	-1.54316	0	84	0	0	-10.2131	29.0365
1	-2.36068	GO:2000142	M1	1	0	GO Biological Processes	19	regulation of DNA-templated transcription, initiation	19_GO:0008152 metabolic process	-2.36068	9.16943	4.68876	30198	76	130	3	2.30769	1.31688	2099|3725|7157	ESR1|JUN|TP53	-1.36276	0	84	0	0	-10.2131	29.0365
1	-10.0112	GO:1904645	M1	1	0	GO Biological Processes	19	response to amyloid-beta	19_GO:0050896 response to stimulus	-10.0112	33.788	16.0031	30198	55	130	8	6.15385	2.10771	154|2932|3383|4313|4314|4318|7124|7412	ADRB2|GSK3B|ICAM1|MMP2|MMP3|MMP9|TNF|VCAM1	-8.30923	0	85	1	1	-10.0112	34.8438
1	-8.55049	GO:0019932	M1	1	0	GO Biological Processes	19	second-messenger-mediated signaling	19_GO:0023052 signaling	-8.55049	11.7752	10.4745	30198	217	130	11	8.46154	2.44093	196|1131|1385|3576|4843|4846|5530|6401|7124|7412|10645	AHR|CHRM3|CREB1|CXCL8|NOS2|NOS3|PPP3CA|SELE|TNF|VCAM1|CAMKK2	-6.9724	0	85	0	0	-10.0112	34.8438
1	-6.81186	GO:0007159	M1	1	0	GO Biological Processes	19	leukocyte cell-cell adhesion	19_GO:0009987 cellular process	-6.81186	24.8885	11.7651	30198	56	130	6	4.61538	1.84023	3383|3553|4973|6401|7124|7412	ICAM1|IL1B|OLR1|SELE|TNF|VCAM1	-5.38308	0	85	0	0	-10.0112	34.8438
1	-5.98953	GO:0045123	M1	1	0	GO Biological Processes	19	cellular extravasation	19_GO:0040011 locomotion	-5.98953	27.6538	11.3658	30198	42	130	5	3.84615	1.68665	3383|6347|6401|7124|7412	ICAM1|CCL2|SELE|TNF|VCAM1	-4.62921	0	85	0	0	-10.0112	34.8438
1	-5.8368	GO:1904646	M1	1	0	GO Biological Processes	19	cellular response to amyloid-beta	19_GO:0050896 response to stimulus	-5.8368	25.8103	10.9515	30198	45	130	5	3.84615	1.68665	154|2932|3383|7124|7412	ADRB2|GSK3B|ICAM1|TNF|VCAM1	-4.49234	0	85	0	0	-10.0112	34.8438
1	-5.48361	GO:0019722	M1	1	0	GO Biological Processes	19	calcium-mediated signaling	19_GO:0023052 signaling	-5.48361	11.2141	8.10666	30198	145	130	7	5.38462	1.97964	1131|3576|5530|6401|7124|7412|10645	CHRM3|CXCL8|PPP3CA|SELE|TNF|VCAM1|CAMKK2	-4.18354	0	85	0	0	-10.0112	34.8438
1	-4.07454	GO:0050901	M1	1	0	GO Biological Processes	19	leukocyte tethering or rolling	19_GO:0040011 locomotion	-4.07454	34.8438	9.95522	30198	20	130	3	2.30769	1.31688	6401|7124|7412	SELE|TNF|VCAM1	-2.92903	0	85	0	0	-10.0112	34.8438
1	-3.93829	GO:0098609	M1	1	0	GO Biological Processes	19	cell-cell adhesion	19_GO:0009987 cellular process	-3.93829	4.32574	5.1131	30198	537	130	10	7.69231	2.33709	596|1545|1956|3315|3383|3553|4973|6401|7124|7412	BCL2|CYP1B1|EGFR|HSPB1|ICAM1|IL1B|OLR1|SELE|TNF|VCAM1	-2.80789	0	85	0	0	-10.0112	34.8438
1	-3.88732	GO:0061756	M1	1	0	GO Biological Processes	19	leukocyte adhesion to vascular endothelial cell	19_GO:0009987 cellular process	-3.88732	30.299	9.2426	30198	23	130	3	2.30769	1.31688	6401|7124|7412	SELE|TNF|VCAM1	-2.76521	0	85	0	0	-10.0112	34.8438
1	-2.85514	GO:0007157	M1	1	0	GO Biological Processes	19	heterophilic cell-cell adhesion via plasma membrane cell adhesion molecules	19_GO:0009987 cellular process	-2.85514	13.6643	5.95174	30198	51	130	3	2.30769	1.31688	3383|6401|7412	ICAM1|SELE|VCAM1	-1.82971	0	85	0	0	-10.0112	34.8438
1	-9.88618	GO:0051101	M1	1	0	GO Biological Processes	19	regulation of DNA binding	19_GO:0065007 biological regulation	-9.88618	19.1977	13.1884	30198	121	130	10	7.69231	2.33709	1869|1950|3162|3458|3725|4318|4609|5468|5599|7040	E2F1|EGF|HMOX1|IFNG|JUN|MMP9|MYC|PPARG|MAPK8|TGFB1	-8.19403	0	86	1	1	-9.88618	43.5548
1	-8.38878	GO:0051099	M1	1	0	GO Biological Processes	19	positive regulation of binding	19_GO:0065007 biological regulation	-8.38878	13.5054	10.8147	30198	172	130	10	7.69231	2.33709	857|1950|2932|3326|3458|4318|4609|5444|5468|7040	CAV1|EGF|GSK3B|HSP90AB1|IFNG|MMP9|MYC|PON1|PPARG|TGFB1	-6.82018	0	86	0	0	-9.88618	43.5548
1	-6.76508	GO:0043388	M1	1	0	GO Biological Processes	19	positive regulation of DNA binding	19_GO:0065007 biological regulation	-6.76508	24.4518	11.653	30198	57	130	6	4.61538	1.84023	1950|3458|4318|4609|5468|7040	EGF|IFNG|MMP9|MYC|PPARG|TGFB1	-5.33932	0	86	0	0	-9.88618	43.5548
1	-5.85023	GO:0010660	M1	1	0	GO Biological Processes	19	regulation of muscle cell apoptotic process	19_GO:0050789 regulation of biological process	-5.85023	17.2068	9.60365	30198	81	130	6	4.61538	1.84023	1029|3162|3458|4780|5468|7157	CDKN2A|HMOX1|IFNG|NFE2L2|PPARG|TP53	-4.5039	0	86	0	0	-9.88618	43.5548
1	-4.91439	GO:0010661	M1	1	0	GO Biological Processes	19	positive regulation of muscle cell apoptotic process	19_GO:0048518 positive regulation of biological process	-4.91439	28.1566	10.2632	30198	33	130	4	3.07692	1.51461	1029|3458|5468|7157	CDKN2A|IFNG|PPARG|TP53	-3.6795	0	86	0	0	-9.88618	43.5548
1	-4.37778	GO:0034393	M1	1	0	GO Biological Processes	19	positive regulation of smooth muscle cell apoptotic process	19_GO:0048518 positive regulation of biological process	-4.37778	43.5548	11.1953	30198	16	130	3	2.30769	1.31688	1029|3458|5468	CDKN2A|IFNG|PPARG	-3.19655	0	86	0	0	-9.88618	43.5548
1	-3.49374	GO:0034391	M1	1	0	GO Biological Processes	19	regulation of smooth muscle cell apoptotic process	19_GO:0050789 regulation of biological process	-3.49374	22.4799	7.86771	30198	31	130	3	2.30769	1.31688	1029|3458|5468	CDKN2A|IFNG|PPARG	-2.41088	0	86	0	0	-9.88618	43.5548
1	-9.6949	GO:0097191	M1	1	0	GO Biological Processes	19	extrinsic apoptotic signaling pathway	19_GO:0023052 signaling	-9.6949	23.2292	13.8869	30198	90	130	9	6.92308	2.22638	581|596|841|2932|3458|3552|3553|7040|7124	BAX|BCL2|CASP8|GSK3B|IFNG|IL1A|IL1B|TGFB1|TNF	-8.01507	0	87	1	1	-9.6949	25.8103
1	-7.93022	GO:0031334	M1	1	0	GO Biological Processes	19	positive regulation of protein-containing complex assembly	19_GO:0048518 positive regulation of biological process	-7.93022	12.0986	10.1441	30198	192	130	10	7.69231	2.33709	581|2099|2932|3458|4312|4314|7040|7124|7157|7422	BAX|ESR1|GSK3B|IFNG|MMP1|MMP3|TGFB1|TNF|TP53|VEGFA	-6.39767	0	87	0	0	-9.6949	25.8103
1	-6.67612	GO:0043254	M1	1	0	GO Biological Processes	19	regulation of protein-containing complex assembly	19_GO:0050789 regulation of biological process	-6.67612	6.84891	7.81144	30198	407	130	12	9.23077	2.53873	581|2099|2932|3309|3458|4312|4314|4985|7040|7124|7157|7422	BAX|ESR1|GSK3B|HSPA5|IFNG|MMP1|MMP3|OPRD1|TGFB1|TNF|TP53|VEGFA	-5.25633	0	87	0	0	-9.6949	25.8103
1	-5.80911	GO:0044089	M1	1	0	GO Biological Processes	19	positive regulation of cellular component biogenesis	19_GO:0048518 positive regulation of biological process	-5.80911	5.66567	6.86081	30198	492	130	12	9.23077	2.53873	581|857|2099|2932|3458|4312|4314|5578|7040|7124|7157|7422	BAX|CAV1|ESR1|GSK3B|IFNG|MMP1|MMP3|PRKCA|TGFB1|TNF|TP53|VEGFA	-4.46776	0	87	0	0	-9.6949	25.8103
1	-4.76052	GO:0008625	M1	1	0	GO Biological Processes	19	extrinsic apoptotic signaling pathway via death domain receptors	19_GO:0023052 signaling	-4.76052	25.8103	9.79386	30198	36	130	4	3.07692	1.51461	581|596|841|7124	BAX|BCL2|CASP8|TNF	-3.54227	0	87	0	0	-9.6949	25.8103
1	-9.58241	GO:0010506	M1	1	0	GO Biological Processes	19	regulation of autophagy	19_GO:0008152 metabolic process	-9.58241	9.59319	10.4621	30198	339	130	14	10.7692	2.7188	154|207|596|836|2932|3091|3162|3315|3458|3586|5599|6720|7157|10645	ADRB2|AKT1|BCL2|CASP3|GSK3B|HIF1A|HMOX1|HSPB1|IFNG|IL10|MAPK8|SREBF1|TP53|CAMKK2	-7.90661	0	88	1	1	-9.58241	10.2914
1	-5.23733	GO:0016241	M1	1	0	GO Biological Processes	19	regulation of macroautophagy	19_GO:0008152 metabolic process	-5.23733	10.2914	7.6995	30198	158	130	7	5.38462	1.97964	154|207|836|3091|3162|5599|7157	ADRB2|AKT1|CASP3|HIF1A|HMOX1|MAPK8|TP53	-3.96609	0	88	0	0	-9.58241	10.2914
1	-4.51427	GO:0010508	M1	1	0	GO Biological Processes	19	positive regulation of autophagy	19_GO:0048518 positive regulation of biological process	-4.51427	10.0997	7.04485	30198	138	130	6	4.61538	1.84023	154|2932|3091|3162|3458|10645	ADRB2|GSK3B|HIF1A|HMOX1|IFNG|CAMKK2	-3.31736	0	88	0	0	-9.58241	10.2914
1	-9.56856	GO:0060249	M1	1	0	GO Biological Processes	19	anatomical structure homeostasis	19_GO:0065007 biological regulation	-9.56856	10.8237	10.8393	30198	279	130	13	10	2.63117	31|154|581|596|1281|3091|3315|3569|4846|5743|6647|7422|50507	ACACA|ADRB2|BAX|BCL2|COL3A1|HIF1A|HSPB1|IL6|NOS3|PTGS2|SOD1|VEGFA|NOX4	-7.89675	0	89	1	1	-9.56856	11.8617
1	-9.32072	GO:0001894	M1	1	0	GO Biological Processes	19	tissue homeostasis	19_GO:0032501 multicellular organismal process	-9.32072	11.8617	10.9911	30198	235	130	12	9.23077	2.53873	31|154|581|596|1281|3315|3569|4846|5743|6647|7422|50507	ACACA|ADRB2|BAX|BCL2|COL3A1|HSPB1|IL6|NOS3|PTGS2|SOD1|VEGFA|NOX4	-7.66832	0	89	0	0	-9.56856	11.8617
1	-9.19623	GO:0048871	M1	1	0	GO Biological Processes	19	multicellular organismal homeostasis	19_GO:0032501 multicellular organismal process	-9.19623	8.95893	10.031	30198	363	130	14	10.7692	2.7188	31|154|581|596|1281|3315|3552|3553|3569|4846|5743|6647|7422|50507	ACACA|ADRB2|BAX|BCL2|COL3A1|HSPB1|IL1A|IL1B|IL6|NOS3|PTGS2|SOD1|VEGFA|NOX4	-7.56121	0	89	0	0	-9.56856	11.8617
1	-9.42768	GO:0050900	M1	1	0	GO Biological Processes	19	leukocyte migration	19_GO:0040011 locomotion	-9.42768	12.1196	11.1308	30198	230	130	12	9.23077	2.53873	3383|3553|3569|3576|3586|3627|4318|6347|6373|6401|7124|7412	ICAM1|IL1B|IL6|CXCL8|IL10|CXCL10|MMP9|CCL2|CXCL11|SELE|TNF|VCAM1	-7.7585	0	90	1	1	-9.42768	32.0403
1	-6.51989	GO:0060326	M1	1	0	GO Biological Processes	19	cell chemotaxis	19_GO:0040011 locomotion	-6.51989	10.0997	8.63806	30198	207	130	9	6.92308	2.22638	3553|3569|3576|3586|3627|6347|6373|7412|7422	IL1B|IL6|CXCL8|IL10|CXCL10|CCL2|CXCL11|VCAM1|VEGFA	-5.11895	0	90	0	0	-9.42768	32.0403
1	-5.68329	GO:0006935	M1	1	0	GO Biological Processes	19	chemotaxis	19_GO:0040011 locomotion	-5.68329	5.50891	6.72556	30198	506	130	12	9.23077	2.53873	1432|1803|3553|3569|3576|3586|3627|5328|6347|6373|7412|7422	MAPK14|DPP4|IL1B|IL6|CXCL8|IL10|CXCL10|PLAU|CCL2|CXCL11|VCAM1|VEGFA	-4.35354	0	90	0	0	-9.42768	32.0403
1	-5.66566	GO:0042330	M1	1	0	GO Biological Processes	19	taxis	19_GO:0040011 locomotion	-5.66566	5.48722	6.70665	30198	508	130	12	9.23077	2.53873	1432|1803|3553|3569|3576|3586|3627|5328|6347|6373|7412|7422	MAPK14|DPP4|IL1B|IL6|CXCL8|IL10|CXCL10|PLAU|CCL2|CXCL11|VCAM1|VEGFA	-4.3365	0	90	0	0	-9.42768	32.0403
1	-5.48361	GO:0030595	M1	1	0	GO Biological Processes	19	leukocyte chemotaxis	19_GO:0040011 locomotion	-5.48361	11.2141	8.10666	30198	145	130	7	5.38462	1.97964	3553|3569|3576|3586|3627|6347|6373	IL1B|IL6|CXCL8|IL10|CXCL10|CCL2|CXCL11	-4.18354	0	90	0	0	-9.42768	32.0403
1	-5.14486	GO:0072678	M1	1	0	GO Biological Processes	19	T cell migration	19_GO:0040011 locomotion	-5.14486	32.0403	10.9963	30198	29	130	4	3.07692	1.51461	3383|3627|6347|6373	ICAM1|CXCL10|CCL2|CXCL11	-3.88299	0	90	0	0	-9.42768	32.0403
1	-4.75734	GO:0097529	M1	1	0	GO Biological Processes	19	myeloid leukocyte migration	19_GO:0040011 locomotion	-4.75734	11.15	7.47714	30198	125	130	6	4.61538	1.84023	3553|3569|3576|3627|6347|6373	IL1B|IL6|CXCL8|CXCL10|CCL2|CXCL11	-3.54	0	90	0	0	-9.42768	32.0403
1	-4.6217	GO:0030593	M1	1	0	GO Biological Processes	19	neutrophil chemotaxis	19_GO:0040011 locomotion	-4.6217	14.702	8.01826	30198	79	130	5	3.84615	1.68665	3553|3576|3627|6347|6373	IL1B|CXCL8|CXCL10|CCL2|CXCL11	-3.41355	0	90	0	0	-9.42768	32.0403
1	-4.57556	GO:0051281	M1	1	0	GO Biological Processes	19	positive regulation of release of sequestered calcium ion into cytosol	19_GO:0051179 localization	-4.57556	23.2292	9.25027	30198	40	130	4	3.07692	1.51461	581|2147|3627|6373	BAX|F2|CXCL10|CXCL11	-3.37195	0	90	0	0	-9.42768	32.0403
1	-4.4925	GO:0071621	M1	1	0	GO Biological Processes	19	granulocyte chemotaxis	19_GO:0040011 locomotion	-4.4925	13.8269	7.74068	30198	84	130	5	3.84615	1.68665	3553|3576|3627|6347|6373	IL1B|CXCL8|CXCL10|CCL2|CXCL11	-3.29648	0	90	0	0	-9.42768	32.0403
1	-4.3714	GO:1990266	M1	1	0	GO Biological Processes	19	neutrophil migration	19_GO:0040011 locomotion	-4.3714	13.0501	7.48583	30198	89	130	5	3.84615	1.68665	3553|3576|3627|6347|6373	IL1B|CXCL8|CXCL10|CCL2|CXCL11	-3.19103	0	90	0	0	-9.42768	32.0403
1	-4.19226	GO:0097530	M1	1	0	GO Biological Processes	19	granulocyte migration	19_GO:0040011 locomotion	-4.19226	11.9738	7.11795	30198	97	130	5	3.84615	1.68665	3553|3576|3627|6347|6373	IL1B|CXCL8|CXCL10|CCL2|CXCL11	-3.03557	0	90	0	0	-9.42768	32.0403
1	-3.93307	GO:0071674	M1	1	0	GO Biological Processes	19	mononuclear cell migration	19_GO:0040011 locomotion	-3.93307	10.5587	6.60392	30198	110	130	5	3.84615	1.68665	3383|3569|3627|6347|6373	ICAM1|IL6|CXCL10|CCL2|CXCL11	-2.80343	0	90	0	0	-9.42768	32.0403
1	-3.59371	GO:0061844	M1	1	0	GO Biological Processes	19	antimicrobial humoral immune response mediated by antimicrobial peptide	19_GO:0044419 biological process involved in interspecies interaction between organisms	-3.59371	13.0869	6.70451	30198	71	130	4	3.07692	1.51461	2147|3576|3627|6373	F2|CXCL8|CXCL10|CXCL11	-2.49487	0	90	0	0	-9.42768	32.0403
1	-3.50224	GO:0072676	M1	1	0	GO Biological Processes	19	lymphocyte migration	19_GO:0040011 locomotion	-3.50224	12.3889	6.4933	30198	75	130	4	3.07692	1.51461	3383|3627|6347|6373	ICAM1|CXCL10|CCL2|CXCL11	-2.41435	0	90	0	0	-9.42768	32.0403
1	-3.39509	GO:0051279	M1	1	0	GO Biological Processes	19	regulation of release of sequestered calcium ion into cytosol	19_GO:0051179 localization	-3.39509	11.6146	6.25083	30198	80	130	4	3.07692	1.51461	581|2147|3627|6373	BAX|F2|CXCL10|CXCL11	-2.321	0	90	0	0	-9.42768	32.0403
1	-3.35425	GO:0070098	M1	1	0	GO Biological Processes	19	chemokine-mediated signaling pathway	19_GO:0023052 signaling	-3.35425	11.3313	6.15979	30198	82	130	4	3.07692	1.51461	3576|3627|6347|6373	CXCL8|CXCL10|CCL2|CXCL11	-2.28217	0	90	0	0	-9.42768	32.0403
1	-3.20114	GO:1990868	M1	1	0	GO Biological Processes	19	response to chemokine	19_GO:0050896 response to stimulus	-3.20114	10.3241	5.8249	30198	90	130	4	3.07692	1.51461	3576|3627|6347|6373	CXCL8|CXCL10|CCL2|CXCL11	-2.14378	0	90	0	0	-9.42768	32.0403
1	-3.20114	GO:1990869	M1	1	0	GO Biological Processes	19	cellular response to chemokine	19_GO:0050896 response to stimulus	-3.20114	10.3241	5.8249	30198	90	130	4	3.07692	1.51461	3576|3627|6347|6373	CXCL8|CXCL10|CCL2|CXCL11	-2.14378	0	90	0	0	-9.42768	32.0403
1	-2.90562	GO:0048247	M1	1	0	GO Biological Processes	19	lymphocyte chemotaxis	19_GO:0040011 locomotion	-2.90562	14.222	6.09059	30198	49	130	3	2.30769	1.31688	3627|6347|6373	CXCL10|CCL2|CXCL11	-1.87509	0	90	0	0	-9.42768	32.0403
1	-2.847	GO:0019730	M1	1	0	GO Biological Processes	19	antimicrobial humoral response	19_GO:0044419 biological process involved in interspecies interaction between organisms	-2.847	8.29615	5.08654	30198	112	130	4	3.07692	1.51461	2147|3576|3627|6373	F2|CXCL8|CXCL10|CXCL11	-1.82247	0	90	0	0	-9.42768	32.0403
1	-2.67239	GO:0051282	M1	1	0	GO Biological Processes	19	regulation of sequestering of calcium ion	19_GO:0051179 localization	-2.67239	7.43335	4.7392	30198	125	130	4	3.07692	1.51461	581|2147|3627|6373	BAX|F2|CXCL10|CXCL11	-1.65701	0	90	0	0	-9.42768	32.0403
1	-9.35356	GO:0010876	M1	1	0	GO Biological Processes	19	lipid localization	19_GO:0051179 localization	-9.35356	9.21273	10.2056	30198	353	130	14	10.7692	2.7188	338|857|1066|3553|3949|4547|4843|5321|5465|5467|5468|6720|7124|8435	APOB|CAV1|CES1|IL1B|LDLR|MTTP|NOS2|PLA2G4A|PPARA|PPARD|PPARG|SREBF1|TNF|SOAT2	-7.69479	0	91	1	1	-9.35356	82.9615
1	-8.57587	GO:0034383	M1	1	0	GO Biological Processes	19	low-density lipoprotein particle clearance	19_GO:0032501 multicellular organismal process	-8.57587	82.9615	20.1691	30198	14	130	5	3.84615	1.68665	338|3162|3949|8435|9370	APOB|HMOX1|LDLR|SOAT2|ADIPOQ	-6.99671	0	91	0	0	-9.35356	82.9615
1	-8.40035	GO:0097006	M1	1	0	GO Biological Processes	19	regulation of plasma lipoprotein particle levels	19_GO:0050789 regulation of biological process	-8.40035	29.5645	13.9417	30198	55	130	7	5.38462	1.97964	338|3162|3949|4353|4547|8435|9370	APOB|HMOX1|LDLR|MPO|MTTP|SOAT2|ADIPOQ	-6.82966	0	91	0	0	-9.35356	82.9615
1	-7.57109	GO:0015850	M1	1	0	GO Biological Processes	19	organic hydroxy compound transport	19_GO:0051179 localization	-7.57109	13.4015	10.2111	30198	156	130	9	6.92308	2.22638	338|857|1066|3949|4547|4609|6531|6532|8435	APOB|CAV1|CES1|LDLR|MTTP|MYC|SLC6A3|SLC6A4|SOAT2	-6.07003	0	91	0	0	-9.35356	82.9615
1	-7.2639	GO:0034381	M1	1	0	GO Biological Processes	19	plasma lipoprotein particle clearance	19_GO:0032501 multicellular organismal process	-7.2639	48.3942	15.2727	30198	24	130	5	3.84615	1.68665	338|3162|3949|8435|9370	APOB|HMOX1|LDLR|SOAT2|ADIPOQ	-5.7897	0	91	0	0	-9.35356	82.9615
1	-7.18324	GO:0055088	M1	1	0	GO Biological Processes	19	lipid homeostasis	19_GO:0065007 biological regulation	-7.18324	12.0846	9.61395	30198	173	130	9	6.92308	2.22638	31|338|857|1066|2805|3949|4547|5468|8435	ACACA|APOB|CAV1|CES1|GOT1|LDLR|MTTP|PPARG|SOAT2	-5.71488	0	91	0	0	-9.35356	82.9615
1	-5.94724	GO:0015918	M1	1	0	GO Biological Processes	19	sterol transport	19_GO:0051179 localization	-5.94724	17.8686	9.80847	30198	78	130	6	4.61538	1.84023	338|857|1066|3949|4547|8435	APOB|CAV1|CES1|LDLR|MTTP|SOAT2	-4.59142	0	91	0	0	-9.35356	82.9615
1	-5.89552	GO:0006869	M1	1	0	GO Biological Processes	19	lipid transport	19_GO:0051179 localization	-5.89552	7.30479	7.43182	30198	318	130	10	7.69231	2.33709	338|857|1066|3949|4547|4843|5321|5467|5468|8435	APOB|CAV1|CES1|LDLR|MTTP|NOS2|PLA2G4A|PPARD|PPARG|SOAT2	-4.54479	0	91	0	0	-9.35356	82.9615
1	-5.33953	GO:0042632	M1	1	0	GO Biological Processes	19	cholesterol homeostasis	19_GO:0065007 biological regulation	-5.33953	14.0783	8.57028	30198	99	130	6	4.61538	1.84023	338|857|1066|3949|4547|8435	APOB|CAV1|CES1|LDLR|MTTP|SOAT2	-4.05656	0	91	0	0	-9.35356	82.9615
1	-5.31419	GO:0055092	M1	1	0	GO Biological Processes	19	sterol homeostasis	19_GO:0065007 biological regulation	-5.31419	13.9375	8.52087	30198	100	130	6	4.61538	1.84023	338|857|1066|3949|4547|8435	APOB|CAV1|CES1|LDLR|MTTP|SOAT2	-4.03337	0	91	0	0	-9.35356	82.9615
1	-5.17326	GO:0030301	M1	1	0	GO Biological Processes	19	cholesterol transport	19_GO:0051179 localization	-5.17326	19.0404	9.27388	30198	61	130	5	3.84615	1.68665	338|857|1066|3949|8435	APOB|CAV1|CES1|LDLR|SOAT2	-3.90881	0	91	0	0	-9.35356	82.9615
1	-5.03857	GO:0034379	M1	1	0	GO Biological Processes	19	very-low-density lipoprotein particle assembly	19_GO:0032501 multicellular organismal process	-5.03857	69.6877	14.2844	30198	10	130	3	2.30769	1.31688	338|4547|8435	APOB|MTTP|SOAT2	-3.79139	0	91	0	0	-9.35356	82.9615
1	-4.8174	GO:0042157	M1	1	0	GO Biological Processes	19	lipoprotein metabolic process	19_GO:0008152 metabolic process	-4.8174	11.4242	7.58603	30198	122	130	6	4.61538	1.84023	338|1509|3949|4547|4973|5465	APOB|CTSD|LDLR|MTTP|OLR1|PPARA	-3.59113	0	91	0	0	-9.35356	82.9615
1	-4.4904	GO:0071827	M1	1	0	GO Biological Processes	19	plasma lipoprotein particle organization	19_GO:0032501 multicellular organismal process	-4.4904	22.1231	9.00733	30198	42	130	4	3.07692	1.51461	338|4353|4547|8435	APOB|MPO|MTTP|SOAT2	-3.29571	0	91	0	0	-9.35356	82.9615
1	-4.37778	GO:0034374	M1	1	0	GO Biological Processes	19	low-density lipoprotein particle remodeling	19_GO:0032501 multicellular organismal process	-4.37778	43.5548	11.1953	30198	16	130	3	2.30769	1.31688	338|4353|4547	APOB|MPO|MTTP	-3.19655	0	91	0	0	-9.35356	82.9615
1	-4.37778	GO:0042159	M1	1	0	GO Biological Processes	19	lipoprotein catabolic process	19_GO:0008152 metabolic process	-4.37778	43.5548	11.1953	30198	16	130	3	2.30769	1.31688	338|1509|3949	APOB|CTSD|LDLR	-3.19655	0	91	0	0	-9.35356	82.9615
1	-4.37052	GO:0071825	M1	1	0	GO Biological Processes	19	protein-lipid complex subunit organization	19_GO:0009987 cellular process	-4.37052	20.6482	8.67292	30198	45	130	4	3.07692	1.51461	338|4353|4547|8435	APOB|MPO|MTTP|SOAT2	-3.19057	0	91	0	0	-9.35356	82.9615
1	-4.23549	GO:0006639	M1	1	0	GO Biological Processes	19	acylglycerol metabolic process	19_GO:0008152 metabolic process	-4.23549	12.2259	7.20576	30198	95	130	5	3.84615	1.68665	338|847|857|4547|5321	APOB|CAT|CAV1|MTTP|PLA2G4A	-3.07188	0	91	0	0	-9.35356	82.9615
1	-4.21701	GO:0042953	M1	1	0	GO Biological Processes	19	lipoprotein transport	19_GO:0051179 localization	-4.21701	38.7154	10.5244	30198	18	130	3	2.30769	1.31688	338|4547|5468	APOB|MTTP|PPARG	-3.0583	0	91	0	0	-9.35356	82.9615
1	-4.21375	GO:0006638	M1	1	0	GO Biological Processes	19	neutral lipid metabolic process	19_GO:0008152 metabolic process	-4.21375	12.0986	7.16153	30198	96	130	5	3.84615	1.68665	338|847|857|4547|5321	APOB|CAT|CAV1|MTTP|PLA2G4A	-3.05585	0	91	0	0	-9.35356	82.9615
1	-4.14375	GO:0044872	M1	1	0	GO Biological Processes	19	lipoprotein localization	19_GO:0051179 localization	-4.14375	36.6777	10.2288	30198	19	130	3	2.30769	1.31688	338|4547|5468	APOB|MTTP|PPARG	-2.99149	0	91	0	0	-9.35356	82.9615
1	-3.88732	GO:0034377	M1	1	0	GO Biological Processes	19	plasma lipoprotein particle assembly	19_GO:0032501 multicellular organismal process	-3.88732	30.299	9.2426	30198	23	130	3	2.30769	1.31688	338|4547|8435	APOB|MTTP|SOAT2	-2.76521	0	91	0	0	-9.35356	82.9615
1	-3.72467	GO:0065005	M1	1	0	GO Biological Processes	19	protein-lipid complex assembly	19_GO:0009987 cellular process	-3.72467	26.803	8.65477	30198	26	130	3	2.30769	1.31688	338|4547|8435	APOB|MTTP|SOAT2	-2.61471	0	91	0	0	-9.35356	82.9615
1	-3.66606	GO:0006641	M1	1	0	GO Biological Processes	19	triglyceride metabolic process	19_GO:0008152 metabolic process	-3.66606	13.6643	6.87442	30198	68	130	4	3.07692	1.51461	338|847|857|4547	APOB|CAT|CAV1|MTTP	-2.56151	0	91	0	0	-9.35356	82.9615
1	-3.64157	GO:0048844	M1	1	0	GO Biological Processes	19	artery morphogenesis	19_GO:0032502 developmental process	-3.64157	13.4662	6.81661	30198	69	130	4	3.07692	1.51461	338|1281|3949|7422	APOB|COL3A1|LDLR|VEGFA	-2.53885	0	91	0	0	-9.35356	82.9615
1	-3.58097	GO:0034368	M1	1	0	GO Biological Processes	19	protein-lipid complex remodeling	19_GO:0009987 cellular process	-3.58097	24.0302	8.15865	30198	29	130	3	2.30769	1.31688	338|4353|4547	APOB|MPO|MTTP	-2.48565	0	91	0	0	-9.35356	82.9615
1	-3.58097	GO:0034369	M1	1	0	GO Biological Processes	19	plasma lipoprotein particle remodeling	19_GO:0032501 multicellular organismal process	-3.58097	24.0302	8.15865	30198	29	130	3	2.30769	1.31688	338|4353|4547	APOB|MPO|MTTP	-2.48565	0	91	0	0	-9.35356	82.9615
1	-3.49374	GO:0034367	M1	1	0	GO Biological Processes	19	protein-containing complex remodeling	19_GO:0009987 cellular process	-3.49374	22.4799	7.86771	30198	31	130	3	2.30769	1.31688	338|4353|4547	APOB|MPO|MTTP	-2.41088	0	91	0	0	-9.35356	82.9615
1	-3.07894	GO:0060840	M1	1	0	GO Biological Processes	19	artery development	19_GO:0032502 developmental process	-3.07894	9.57906	5.56463	30198	97	130	4	3.07692	1.51461	338|1281|3949|7422	APOB|COL3A1|LDLR|VEGFA	-2.03113	0	91	0	0	-9.35356	82.9615
1	-3.03249	GO:0046486	M1	1	0	GO Biological Processes	19	glycerolipid metabolic process	19_GO:0008152 metabolic process	-3.03249	4.55475	4.44261	30198	357	130	7	5.38462	1.97964	338|847|857|4547|5321|5444|5728	APOB|CAT|CAV1|MTTP|PLA2G4A|PON1|PTEN	-1.98875	0	91	0	0	-9.35356	82.9615
1	-9.27428	GO:0045787	M1	1	0	GO Biological Processes	19	positive regulation of cell cycle	19_GO:0048518 positive regulation of biological process	-9.27428	9.08406	10.1175	30198	358	130	14	10.7692	2.7188	207|332|595|1543|1950|1956|3552|3553|3586|3643|4609|5578|6532|7124	AKT1|BIRC5|CCND1|CYP1A1|EGF|EGFR|IL1A|IL1B|IL10|INSR|MYC|PRKCA|SLC6A4|TNF	-7.62567	0	92	1	1	-9.27428	139.375
1	-6.90586	GO:0038034	M1	1	0	GO Biological Processes	19	signal transduction in absence of ligand	19_GO:0023052 signaling	-6.90586	41.4808	14.091	30198	28	130	5	3.84615	1.68665	581|596|2932|3552|3553	BAX|BCL2|GSK3B|IL1A|IL1B	-5.46868	0	92	0	0	-9.27428	139.375
1	-6.90586	GO:0097192	M1	1	0	GO Biological Processes	19	extrinsic apoptotic signaling pathway in absence of ligand	19_GO:0023052 signaling	-6.90586	41.4808	14.091	30198	28	130	5	3.84615	1.68665	581|596|2932|3552|3553	BAX|BCL2|GSK3B|IL1A|IL1B	-5.46868	0	92	0	0	-9.27428	139.375
1	-6.70842	GO:0090068	M1	1	0	GO Biological Processes	19	positive regulation of cell cycle process	19_GO:0048518 positive regulation of biological process	-6.70842	8.96881	8.46889	30198	259	130	10	7.69231	2.33709	207|332|595|1543|1950|1956|3552|3553|3643|7124	AKT1|BIRC5|CCND1|CYP1A1|EGF|EGFR|IL1A|IL1B|INSR|TNF	-5.2864	0	92	0	0	-9.27428	139.375
1	-6.68307	GO:0032872	M1	1	0	GO Biological Processes	19	regulation of stress-activated MAPK cascade	19_GO:0023052 signaling	-6.68307	10.5587	8.87307	30198	198	130	9	6.92308	2.22638	1956|2950|3552|3553|4609|7124|7422|7498|653361	EGFR|GSTP1|IL1A|IL1B|MYC|TNF|VEGFA|XDH|NCF1	-5.26253	0	92	0	0	-9.27428	139.375
1	-6.62778	GO:0070302	M1	1	0	GO Biological Processes	19	regulation of stress-activated protein kinase signaling cascade	19_GO:0023052 signaling	-6.62778	10.4011	8.79309	30198	201	130	9	6.92308	2.22638	1956|2950|3552|3553|4609|7124|7422|7498|653361	EGFR|GSTP1|IL1A|IL1B|MYC|TNF|VEGFA|XDH|NCF1	-5.21896	0	92	0	0	-9.27428	139.375
1	-6.53045	GO:2000191	M1	1	0	GO Biological Processes	19	regulation of fatty acid transport	19_GO:0051179 localization	-6.53045	35.1958	12.9235	30198	33	130	5	3.84615	1.68665	207|3552|3553|5321|5465	AKT1|IL1A|IL1B|PLA2G4A|PPARA	-5.12809	0	92	0	0	-9.27428	139.375
1	-6.19023	GO:0032890	M1	1	0	GO Biological Processes	19	regulation of organic acid transport	19_GO:0051179 localization	-6.19023	19.6303	10.3341	30198	71	130	6	4.61538	1.84023	207|3552|3553|5321|5465|7124	AKT1|IL1A|IL1B|PLA2G4A|PPARA|TNF	-4.81344	0	92	0	0	-9.27428	139.375
1	-6.11089	GO:0031649	M1	1	0	GO Biological Processes	19	heat generation	19_GO:0032501 multicellular organismal process	-6.11089	139.375	20.3466	30198	5	130	3	2.30769	1.31688	154|3552|3553	ADRB2|IL1A|IL1B	-4.7434	0	92	0	0	-9.27428	139.375
1	-5.88645	GO:0045840	M1	1	0	GO Biological Processes	19	positive regulation of mitotic nuclear division	19_GO:0048518 positive regulation of biological process	-5.88645	26.3969	11.085	30198	44	130	5	3.84615	1.68665	1950|3552|3553|3643|7124	EGF|IL1A|IL1B|INSR|TNF	-4.53824	0	92	0	0	-9.27428	139.375
1	-5.58101	GO:0044070	M1	1	0	GO Biological Processes	19	regulation of anion transport	19_GO:0051179 localization	-5.58101	15.4862	9.04971	30198	90	130	6	4.61538	1.84023	760|1066|3552|3553|5321|7124	CA2|CES1|IL1A|IL1B|PLA2G4A|TNF	-4.2602	0	92	0	0	-9.27428	139.375
1	-5.56957	GO:0035234	M1	1	0	GO Biological Processes	19	ectopic germ cell programmed cell death	19_GO:0022414 reproductive process	-5.56957	99.5538	17.1469	30198	7	130	3	2.30769	1.31688	581|3552|3553	BAX|IL1A|IL1B	-4.25345	0	92	0	0	-9.27428	139.375
1	-5.52515	GO:0051781	M1	1	0	GO Biological Processes	19	positive regulation of cell division	19_GO:0048518 positive regulation of biological process	-5.52515	15.1495	8.93737	30198	92	130	6	4.61538	1.84023	332|847|3552|3553|7040|7422	BIRC5|CAT|IL1A|IL1B|TGFB1|VEGFA	-4.21483	0	92	0	0	-9.27428	139.375
1	-5.2452	GO:0051785	M1	1	0	GO Biological Processes	19	positive regulation of nuclear division	19_GO:0048518 positive regulation of biological process	-5.2452	19.6858	9.44657	30198	59	130	5	3.84615	1.68665	1950|3552|3553|3643|7124	EGF|IL1A|IL1B|INSR|TNF	-3.97344	0	92	0	0	-9.27428	139.375
1	-5.03857	GO:0010623	M1	1	0	GO Biological Processes	19	programmed cell death involved in cell development	19_GO:0032502 developmental process	-5.03857	69.6877	14.2844	30198	10	130	3	2.30769	1.31688	581|3552|3553	BAX|IL1A|IL1B	-3.79139	0	92	0	0	-9.27428	139.375
1	-4.96906	GO:1900745	M1	1	0	GO Biological Processes	19	positive regulation of p38MAPK cascade	19_GO:0023052 signaling	-4.96906	29.0365	10.4338	30198	32	130	4	3.07692	1.51461	3553|7422|7498|653361	IL1B|VEGFA|XDH|NCF1	-3.72733	0	92	0	0	-9.27428	139.375
1	-4.90004	GO:0007088	M1	1	0	GO Biological Processes	19	regulation of mitotic nuclear division	19_GO:0050789 regulation of biological process	-4.90004	11.8115	7.73728	30198	118	130	6	4.61538	1.84023	332|1950|3552|3553|3643|7124	BIRC5|EGF|IL1A|IL1B|INSR|TNF	-3.66707	0	92	0	0	-9.27428	139.375
1	-4.73082	GO:0051302	M1	1	0	GO Biological Processes	19	regulation of cell division	19_GO:0050789 regulation of biological process	-4.73082	8.60342	6.8947	30198	189	130	7	5.38462	1.97964	332|847|3552|3553|4609|7040|7422	BIRC5|CAT|IL1A|IL1B|MYC|TGFB1|VEGFA	-3.51579	0	92	0	0	-9.27428	139.375
1	-4.62317	GO:0032874	M1	1	0	GO Biological Processes	19	positive regulation of stress-activated MAPK cascade	19_GO:0023052 signaling	-4.62317	10.5587	7.23688	30198	132	130	6	4.61538	1.84023	3552|3553|7124|7422|7498|653361	IL1A|IL1B|TNF|VEGFA|XDH|NCF1	-3.41355	0	92	0	0	-9.27428	139.375
1	-4.58628	GO:0070304	M1	1	0	GO Biological Processes	19	positive regulation of stress-activated protein kinase signaling cascade	19_GO:0023052 signaling	-4.58628	10.4011	7.17152	30198	134	130	6	4.61538	1.84023	3552|3553|7124|7422|7498|653361	IL1A|IL1B|TNF|VEGFA|XDH|NCF1	-3.38176	0	92	0	0	-9.27428	139.375
1	-4.56213	GO:0032306	M1	1	0	GO Biological Processes	19	regulation of prostaglandin secretion	19_GO:0023052 signaling	-4.56213	49.7769	12.003	30198	14	130	3	2.30769	1.31688	3552|3553|5321	IL1A|IL1B|PLA2G4A	-3.36121	0	92	0	0	-9.27428	139.375
1	-4.56213	GO:0032308	M1	1	0	GO Biological Processes	19	positive regulation of prostaglandin secretion	19_GO:0023052 signaling	-4.56213	49.7769	12.003	30198	14	130	3	2.30769	1.31688	3552|3553|5321	IL1A|IL1B|PLA2G4A	-3.36121	0	92	0	0	-9.27428	139.375
1	-4.44453	GO:0046328	M1	1	0	GO Biological Processes	19	regulation of JNK cascade	19_GO:0023052 signaling	-4.44453	9.81517	6.92326	30198	142	130	6	4.61538	1.84023	1956|2950|3552|3553|7124|653361	EGFR|GSTP1|IL1A|IL1B|TNF|NCF1	-3.25379	0	92	0	0	-9.27428	139.375
1	-4.39365	GO:0051783	M1	1	0	GO Biological Processes	19	regulation of nuclear division	19_GO:0050789 regulation of biological process	-4.39365	9.6121	6.83518	30198	145	130	6	4.61538	1.84023	332|1950|3552|3553|3643|7124	BIRC5|EGF|IL1A|IL1B|INSR|TNF	-3.20855	0	92	0	0	-9.27428	139.375
1	-4.33245	GO:1900744	M1	1	0	GO Biological Processes	19	regulation of p38MAPK cascade	19_GO:0023052 signaling	-4.33245	20.1993	8.56857	30198	46	130	4	3.07692	1.51461	3553|7422|7498|653361	IL1B|VEGFA|XDH|NCF1	-3.15421	0	92	0	0	-9.27428	139.375
1	-4.29527	GO:0045601	M1	1	0	GO Biological Processes	19	regulation of endothelial cell differentiation	19_GO:0032502 developmental process	-4.29527	19.7696	8.46747	30198	47	130	4	3.07692	1.51461	3553|7124|7422|7498	IL1B|TNF|VEGFA|XDH	-3.12375	0	92	0	0	-9.27428	139.375
1	-4.29483	GO:1901550	M1	1	0	GO Biological Processes	19	regulation of endothelial cell development	19_GO:0032502 developmental process	-4.29483	40.9928	10.8453	30198	17	130	3	2.30769	1.31688	3553|7124|7422	IL1B|TNF|VEGFA	-3.12375	0	92	0	0	-9.27428	139.375
1	-4.29483	GO:1903140	M1	1	0	GO Biological Processes	19	regulation of establishment of endothelial barrier	19_GO:0032502 developmental process	-4.29483	40.9928	10.8453	30198	17	130	3	2.30769	1.31688	3553|7124|7422	IL1B|TNF|VEGFA	-3.12375	0	92	0	0	-9.27428	139.375
1	-4.00896	GO:0032305	M1	1	0	GO Biological Processes	19	positive regulation of icosanoid secretion	19_GO:0051179 localization	-4.00896	33.1846	9.70111	30198	21	130	3	2.30769	1.31688	3552|3553|5321	IL1A|IL1B|PLA2G4A	-2.87242	0	92	0	0	-9.27428	139.375
1	-3.94665	GO:0032303	M1	1	0	GO Biological Processes	19	regulation of icosanoid secretion	19_GO:0051179 localization	-3.94665	31.6762	9.4642	30198	22	130	3	2.30769	1.31688	3552|3553|5321	IL1A|IL1B|PLA2G4A	-2.81549	0	92	0	0	-9.27428	139.375
1	-3.77655	GO:2000193	M1	1	0	GO Biological Processes	19	positive regulation of fatty acid transport	19_GO:0051179 localization	-3.77655	27.8751	8.83918	30198	25	130	3	2.30769	1.31688	3552|3553|5321	IL1A|IL1B|PLA2G4A	-2.66368	0	92	0	0	-9.27428	139.375
1	-3.49374	GO:0001659	M1	1	0	GO Biological Processes	19	temperature homeostasis	19_GO:0032501 multicellular organismal process	-3.49374	22.4799	7.86771	30198	31	130	3	2.30769	1.31688	154|3552|3553	ADRB2|IL1A|IL1B	-2.41088	0	92	0	0	-9.27428	139.375
1	-3.09579	GO:0046330	M1	1	0	GO Biological Processes	19	positive regulation of JNK cascade	19_GO:0023052 signaling	-3.09579	9.67885	5.60017	30198	96	130	4	3.07692	1.51461	3552|3553|7124|653361	IL1A|IL1B|TNF|NCF1	-2.04672	0	92	0	0	-9.27428	139.375
1	-3.01358	GO:0032892	M1	1	0	GO Biological Processes	19	positive regulation of organic acid transport	19_GO:0051179 localization	-3.01358	15.4862	6.39434	30198	45	130	3	2.30769	1.31688	3552|3553|5321	IL1A|IL1B|PLA2G4A	-1.97338	0	92	0	0	-9.27428	139.375
1	-2.90562	GO:1903793	M1	1	0	GO Biological Processes	19	positive regulation of anion transport	19_GO:0051179 localization	-2.90562	14.222	6.09059	30198	49	130	3	2.30769	1.31688	3552|3553|5321	IL1A|IL1B|PLA2G4A	-1.87509	0	92	0	0	-9.27428	139.375
1	-9.0957	GO:0007162	M1	1	0	GO Biological Processes	19	negative regulation of cell adhesion	19_GO:0048519 negative regulation of biological process	-9.0957	9.90098	10.2732	30198	305	130	13	10	2.63117	207|836|1029|1545|3586|3659|4313|5054|5465|5728|7040|7422|9370	AKT1|CASP3|CDKN2A|CYP1B1|IL10|IRF1|MMP2|SERPINE1|PPARA|PTEN|TGFB1|VEGFA|ADIPOQ	-7.46937	0	93	1	1	-9.0957	10.2107
1	-5.59786	GO:0022408	M1	1	0	GO Biological Processes	19	negative regulation of cell-cell adhesion	19_GO:0048519 negative regulation of biological process	-5.59786	9.33838	7.7599	30198	199	130	8	6.15385	2.10771	207|836|3586|3659|5465|7040|7422|9370	AKT1|CASP3|IL10|IRF1|PPARA|TGFB1|VEGFA|ADIPOQ	-4.27587	0	93	0	0	-9.0957	10.2107
1	-5.3346	GO:0050866	M1	1	0	GO Biological Processes	19	negative regulation of cell activation	19_GO:0048519 negative regulation of biological process	-5.3346	8.60342	7.37406	30198	216	130	8	6.15385	2.10771	836|2147|3162|3586|3659|3949|4846|7056	CASP3|F2|HMOX1|IL10|IRF1|LDLR|NOS3|THBD	-4.05216	0	93	0	0	-9.0957	10.2107
1	-3.38923	GO:1903038	M1	1	0	GO Biological Processes	19	negative regulation of leukocyte cell-cell adhesion	19_GO:0048519 negative regulation of biological process	-3.38923	8.06571	5.58839	30198	144	130	5	3.84615	1.68665	207|836|3586|3659|5465	AKT1|CASP3|IL10|IRF1|PPARA	-2.31549	0	93	0	0	-9.0957	10.2107
1	-3.18305	GO:0070664	M1	1	0	GO Biological Processes	19	negative regulation of leukocyte proliferation	19_GO:0048519 negative regulation of biological process	-3.18305	10.2107	5.786	30198	91	130	4	3.07692	1.51461	836|1401|2950|3586	CASP3|CRP|GSTP1|IL10	-2.12762	0	93	0	0	-9.0957	10.2107
1	-2.81807	GO:0002695	M1	1	0	GO Biological Processes	19	negative regulation of leukocyte activation	19_GO:0002376 immune system process	-2.81807	6.01794	4.59842	30198	193	130	5	3.84615	1.68665	836|3162|3586|3659|3949	CASP3|HMOX1|IL10|IRF1|LDLR	-1.79563	0	93	0	0	-9.0957	10.2107
1	-2.22518	GO:0032945	M1	1	0	GO Biological Processes	19	negative regulation of mononuclear cell proliferation	19_GO:0048519 negative regulation of biological process	-2.22518	8.19855	4.36997	30198	85	130	3	2.30769	1.31688	836|1401|3586	CASP3|CRP|IL10	-1.23916	0	93	0	0	-9.0957	10.2107
1	-8.96592	GO:0010821	M1	1	0	GO Biological Processes	19	regulation of mitochondrion organization	19_GO:0050789 regulation of biological process	-8.96592	15.4862	11.6948	30198	150	130	10	7.69231	2.33709	207|581|2932|3091|4318|5468|5599|6720|7157|10645	AKT1|BAX|GSK3B|HIF1A|MMP9|PPARG|MAPK8|SREBF1|TP53|CAMKK2	-7.34994	0	94	1	1	-8.96592	40.9928
1	-7.40052	GO:0006970	M1	1	0	GO Biological Processes	19	response to osmotic stress	19_GO:0050896 response to stimulus	-7.40052	21.3953	11.7057	30198	76	130	7	5.38462	1.97964	581|836|3326|5743|6517|7124|7157	BAX|CASP3|HSP90AB1|PTGS2|SLC2A4|TNF|TP53	-5.90919	0	94	0	0	-8.96592	40.9928
1	-7.40052	GO:0010822	M1	1	0	GO Biological Processes	19	positive regulation of mitochondrion organization	19_GO:0048518 positive regulation of biological process	-7.40052	21.3953	11.7057	30198	76	130	7	5.38462	1.97964	581|2932|3091|4318|5599|7157|10645	BAX|GSK3B|HIF1A|MMP9|MAPK8|TP53|CAMKK2	-5.90919	0	94	0	0	-8.96592	40.9928
1	-6.53783	GO:0010638	M1	1	0	GO Biological Processes	19	positive regulation of organelle organization	19_GO:0048518 positive regulation of biological process	-6.53783	6.00358	7.44088	30198	503	130	13	10	2.63117	154|581|1950|2932|3091|3552|3553|3643|4318|5599|7124|7157|10645	ADRB2|BAX|EGF|GSK3B|HIF1A|IL1A|IL1B|INSR|MMP9|MAPK8|TNF|TP53|CAMKK2	-5.1319	0	94	0	0	-8.96592	40.9928
1	-5.72677	GO:2000106	M1	1	0	GO Biological Processes	19	regulation of leukocyte apoptotic process	19_GO:0050789 regulation of biological process	-5.72677	16.3971	9.34701	30198	85	130	6	4.61538	1.84023	581|1029|3091|3586|5728|7157	BAX|CDKN2A|HIF1A|IL10|PTEN|TP53	-4.39278	0	94	0	0	-8.96592	40.9928
1	-5.71179	GO:2001235	M1	1	0	GO Biological Processes	19	positive regulation of apoptotic signaling pathway	19_GO:0023052 signaling	-5.71179	12.1347	8.49391	30198	134	130	7	5.38462	1.97964	581|857|4609|5728|6647|7124|7157	BAX|CAV1|MYC|PTEN|SOD1|TNF|TP53	-4.37901	0	94	0	0	-8.96592	40.9928
1	-5.48692	GO:0009651	M1	1	0	GO Biological Processes	19	response to salt stress	19_GO:0050896 response to stimulus	-5.48692	38.7154	12.1537	30198	24	130	4	3.07692	1.51461	581|3326|7124|7157	BAX|HSP90AB1|TNF|TP53	-4.18476	0	94	0	0	-8.96592	40.9928
1	-5.47792	GO:0051402	M1	1	0	GO Biological Processes	19	neuron apoptotic process	19_GO:0009987 cellular process	-5.47792	21.9144	10.0202	30198	53	130	5	3.84615	1.68665	581|596|836|3309|7157	BAX|BCL2|CASP3|HSPA5|TP53	-4.17897	0	94	0	0	-8.96592	40.9928
1	-5.31982	GO:0070228	M1	1	0	GO Biological Processes	19	regulation of lymphocyte apoptotic process	19_GO:0050789 regulation of biological process	-5.31982	20.3765	9.62799	30198	57	130	5	3.84615	1.68665	581|3091|3586|5728|7157	BAX|HIF1A|IL10|PTEN|TP53	-4.03847	0	94	0	0	-8.96592	40.9928
1	-5.27336	GO:2000108	M1	1	0	GO Biological Processes	19	positive regulation of leukocyte apoptotic process	19_GO:0048518 positive regulation of biological process	-5.27336	34.4137	11.4212	30198	27	130	4	3.07692	1.51461	581|1029|3586|7157	BAX|CDKN2A|IL10|TP53	-3.99949	0	94	0	0	-8.96592	40.9928
1	-5.17326	GO:0070997	M1	1	0	GO Biological Processes	19	neuron death	19_GO:0009987 cellular process	-5.17326	19.0404	9.27388	30198	61	130	5	3.84615	1.68665	581|596|836|3309|7157	BAX|BCL2|CASP3|HSPA5|TP53	-3.90881	0	94	0	0	-8.96592	40.9928
1	-5.17326	GO:2001244	M1	1	0	GO Biological Processes	19	positive regulation of intrinsic apoptotic signaling pathway	19_GO:0023052 signaling	-5.17326	19.0404	9.27388	30198	61	130	5	3.84615	1.68665	581|857|4609|6647|7157	BAX|CAV1|MYC|SOD1|TP53	-3.90881	0	94	0	0	-8.96592	40.9928
1	-5.13824	GO:0046902	M1	1	0	GO Biological Processes	19	regulation of mitochondrial membrane permeability	19_GO:0051179 localization	-5.13824	18.7333	9.19058	30198	62	130	5	3.84615	1.68665	581|596|2932|5599|7157	BAX|BCL2|GSK3B|MAPK8|TP53	-3.8774	0	94	0	0	-8.96592	40.9928
1	-5.08416	GO:0048147	M1	1	0	GO Biological Processes	19	negative regulation of fibroblast proliferation	19_GO:0048519 negative regulation of biological process	-5.08416	30.9723	10.7996	30198	30	130	4	3.07692	1.51461	581|2950|4609|7157	BAX|GSTP1|MYC|TP53	-3.82894	0	94	0	0	-8.96592	40.9928
1	-4.86148	GO:0035794	M1	1	0	GO Biological Processes	19	positive regulation of mitochondrial membrane permeability	19_GO:0051179 localization	-4.86148	27.3285	10.1	30198	34	130	4	3.07692	1.51461	581|2932|5599|7157	BAX|GSK3B|MAPK8|TP53	-3.6314	0	94	0	0	-8.96592	40.9928
1	-4.85834	GO:0007006	M1	1	0	GO Biological Processes	19	mitochondrial membrane organization	19_GO:0009987 cellular process	-4.85834	11.6146	7.66076	30198	120	130	6	4.61538	1.84023	581|596|2932|4609|5599|7157	BAX|BCL2|GSK3B|MYC|MAPK8|TP53	-3.62969	0	94	0	0	-8.96592	40.9928
1	-4.67588	GO:0090559	M1	1	0	GO Biological Processes	19	regulation of membrane permeability	19_GO:0065007 biological regulation	-4.67588	15.0839	8.13646	30198	77	130	5	3.84615	1.68665	581|596|2932|5599|7157	BAX|BCL2|GSK3B|MAPK8|TP53	-3.46224	0	94	0	0	-8.96592	40.9928
1	-4.61987	GO:1905710	M1	1	0	GO Biological Processes	19	positive regulation of membrane permeability	19_GO:0065007 biological regulation	-4.61987	23.8249	9.37849	30198	39	130	4	3.07692	1.51461	581|2932|5599|7157	BAX|GSK3B|MAPK8|TP53	-3.41355	0	94	0	0	-8.96592	40.9928
1	-4.29527	GO:0090199	M1	1	0	GO Biological Processes	19	regulation of release of cytochrome c from mitochondria	19_GO:0023052 signaling	-4.29527	19.7696	8.46747	30198	47	130	4	3.07692	1.51461	207|581|4318|7157	AKT1|BAX|MMP9|TP53	-3.12375	0	94	0	0	-8.96592	40.9928
1	-4.29483	GO:0070230	M1	1	0	GO Biological Processes	19	positive regulation of lymphocyte apoptotic process	19_GO:0048518 positive regulation of biological process	-4.29483	40.9928	10.8453	30198	17	130	3	2.30769	1.31688	581|3586|7157	BAX|IL10|TP53	-3.12375	0	94	0	0	-8.96592	40.9928
1	-4.07454	GO:0001836	M1	1	0	GO Biological Processes	19	release of cytochrome c from mitochondria	19_GO:0023052 signaling	-4.07454	34.8438	9.95522	30198	20	130	3	2.30769	1.31688	581|596|7157	BAX|BCL2|TP53	-2.92903	0	94	0	0	-8.96592	40.9928
1	-3.90578	GO:0008637	M1	1	0	GO Biological Processes	19	apoptotic mitochondrial changes	19_GO:0009987 cellular process	-3.90578	15.7486	7.45615	30198	59	130	4	3.07692	1.51461	207|581|596|7157	AKT1|BAX|BCL2|TP53	-2.77841	0	94	0	0	-8.96592	40.9928
1	-3.78979	GO:0042752	M1	1	0	GO Biological Processes	19	regulation of circadian rhythm	19_GO:0048511 rhythmic process	-3.78979	9.84289	6.32846	30198	118	130	5	3.84615	1.68665	2932|5465|5468|5599|7157	GSK3B|PPARA|PPARG|MAPK8|TP53	-2.67398	0	94	0	0	-8.96592	40.9928
1	-3.77655	GO:0097300	M1	1	0	GO Biological Processes	19	programmed necrotic cell death	19_GO:0009987 cellular process	-3.77655	27.8751	8.83918	30198	25	130	3	2.30769	1.31688	581|7124|7157	BAX|TNF|TP53	-2.66368	0	94	0	0	-8.96592	40.9928
1	-3.67488	GO:0090200	M1	1	0	GO Biological Processes	19	positive regulation of release of cytochrome c from mitochondria	19_GO:0023052 signaling	-3.67488	25.8103	8.48046	30198	27	130	3	2.30769	1.31688	581|4318|7157	BAX|MMP9|TP53	-2.56926	0	94	0	0	-8.96592	40.9928
1	-3.62703	GO:0070265	M1	1	0	GO Biological Processes	19	necrotic cell death	19_GO:0009987 cellular process	-3.62703	24.8885	8.31536	30198	28	130	3	2.30769	1.31688	581|7124|7157	BAX|TNF|TP53	-2.5257	0	94	0	0	-8.96592	40.9928
1	-3.58097	GO:0048873	M1	1	0	GO Biological Processes	19	homeostasis of number of cells within a tissue	19_GO:0032501 multicellular organismal process	-3.58097	24.0302	8.15865	30198	29	130	3	2.30769	1.31688	581|596|4846	BAX|BCL2|NOS3	-2.48565	0	94	0	0	-8.96592	40.9928
1	-3.41233	GO:0070059	M1	1	0	GO Biological Processes	19	intrinsic apoptotic signaling pathway in response to endoplasmic reticulum stress	19_GO:0023052 signaling	-3.41233	21.1175	7.60292	30198	33	130	3	2.30769	1.31688	581|596|7157	BAX|BCL2|TP53	-2.33758	0	94	0	0	-8.96592	40.9928
1	-3.31449	GO:0046651	M1	1	0	GO Biological Processes	19	lymphocyte proliferation	19_GO:0002376 immune system process	-3.31449	11.0615	6.07185	30198	84	130	4	3.07692	1.51461	581|596|3586|7157	BAX|BCL2|IL10|TP53	-2.24704	0	94	0	0	-8.96592	40.9928
1	-3.30826	GO:0006839	M1	1	0	GO Biological Processes	19	mitochondrial transport	19_GO:0051179 localization	-3.30826	7.74308	5.44374	30198	150	130	5	3.84615	1.68665	581|596|2932|5599|7157	BAX|BCL2|GSK3B|MAPK8|TP53	-2.24181	0	94	0	0	-8.96592	40.9928
1	-3.29499	GO:0032943	M1	1	0	GO Biological Processes	19	mononuclear cell proliferation	19_GO:0009987 cellular process	-3.29499	10.9314	6.02899	30198	85	130	4	3.07692	1.51461	581|596|3586|7157	BAX|BCL2|IL10|TP53	-2.2305	0	94	0	0	-8.96592	40.9928
1	-3.24621	GO:0007005	M1	1	0	GO Biological Processes	19	mitochondrion organization	19_GO:0009987 cellular process	-3.24621	4.32172	4.56166	30198	430	130	8	6.15385	2.10771	207|581|596|2932|4609|4846|5599|7157	AKT1|BAX|BCL2|GSK3B|MYC|NOS3|MAPK8|TP53	-2.18465	0	94	0	0	-8.96592	40.9928
1	-3.07894	GO:0070661	M1	1	0	GO Biological Processes	19	leukocyte proliferation	19_GO:0009987 cellular process	-3.07894	9.57906	5.56463	30198	97	130	4	3.07692	1.51461	581|596|3586|7157	BAX|BCL2|IL10|TP53	-2.03113	0	94	0	0	-8.96592	40.9928
1	-3.07148	GO:0042100	M1	1	0	GO Biological Processes	19	B cell proliferation	19_GO:0002376 immune system process	-3.07148	16.2064	6.5612	30198	43	130	3	2.30769	1.31688	581|596|3586	BAX|BCL2|IL10	-2.02618	0	94	0	0	-8.96592	40.9928
1	-8.9084	GO:0014066	M1	1	0	GO Biological Processes	19	regulation of phosphatidylinositol 3-kinase signaling	19_GO:0023052 signaling	-8.9084	19.0057	12.4398	30198	110	130	9	6.92308	2.22638	847|1950|1956|2147|3643|5467|5728|7124|653361	CAT|EGF|EGFR|F2|INSR|PPARD|PTEN|TNF|NCF1	-7.29705	0	95	1	1	-8.9084	20.5829
1	-7.28264	GO:0014068	M1	1	0	GO Biological Processes	19	positive regulation of phosphatidylinositol 3-kinase signaling	19_GO:0023052 signaling	-7.28264	20.5829	11.4596	30198	79	130	7	5.38462	1.97964	847|1950|2147|3643|5467|7124|653361	CAT|EGF|F2|INSR|PPARD|TNF|NCF1	-5.80422	0	95	0	0	-8.9084	20.5829
1	-4.3714	GO:0061097	M1	1	0	GO Biological Processes	19	regulation of protein tyrosine kinase activity	19_GO:0008152 metabolic process	-4.3714	13.0501	7.48583	30198	89	130	5	3.84615	1.68665	857|1950|5770|50507|653361	CAV1|EGF|PTPN1|NOX4|NCF1	-3.19103	0	95	0	0	-8.9084	20.5829
1	-4.05666	GO:0061098	M1	1	0	GO Biological Processes	19	positive regulation of protein tyrosine kinase activity	19_GO:0048518 positive regulation of biological process	-4.05666	17.2068	7.83783	30198	54	130	4	3.07692	1.51461	1950|5770|50507|653361	EGF|PTPN1|NOX4|NCF1	-2.9139	0	95	0	0	-8.9084	20.5829
1	-3.5473	GO:0042058	M1	1	0	GO Biological Processes	19	regulation of epidermal growth factor receptor signaling pathway	19_GO:0023052 signaling	-3.5473	12.7283	6.59684	30198	73	130	4	3.07692	1.51461	1950|1956|4318|653361	EGF|EGFR|MMP9|NCF1	-2.45373	0	95	0	0	-8.9084	20.5829
1	-3.41592	GO:1901184	M1	1	0	GO Biological Processes	19	regulation of ERBB signaling pathway	19_GO:0023052 signaling	-3.41592	11.7616	6.29757	30198	79	130	4	3.07692	1.51461	1950|1956|4318|653361	EGF|EGFR|MMP9|NCF1	-2.33949	0	95	0	0	-8.9084	20.5829
1	-3.2996	GO:0045742	M1	1	0	GO Biological Processes	19	positive regulation of epidermal growth factor receptor signaling pathway	19_GO:0023052 signaling	-3.2996	19.3577	7.2467	30198	36	130	3	2.30769	1.31688	1950|4318|653361	EGF|MMP9|NCF1	-2.23412	0	95	0	0	-8.9084	20.5829
1	-3.22988	GO:1901186	M1	1	0	GO Biological Processes	19	positive regulation of ERBB signaling pathway	19_GO:0023052 signaling	-3.22988	18.3389	7.03231	30198	38	130	3	2.30769	1.31688	1950|4318|653361	EGF|MMP9|NCF1	-2.17059	0	95	0	0	-8.9084	20.5829
1	-8.84445	GO:0060627	M1	1	0	GO Biological Processes	19	regulation of vesicle-mediated transport	19_GO:0051179 localization	-8.84445	6.94706	9.12584	30198	535	130	16	12.3077	2.88136	857|1950|2932|3162|3458|3553|3643|5054|5530|5770|6347|6401|6647|7124|7422|9370	CAV1|EGF|GSK3B|HMOX1|IFNG|IL1B|INSR|SERPINE1|PPP3CA|PTPN1|CCL2|SELE|SOD1|TNF|VEGFA|ADIPOQ	-7.24109	0	96	1	1	-8.84445	34.4137
1	-6.50225	GO:0030100	M1	1	0	GO Biological Processes	19	regulation of endocytosis	19_GO:0051179 localization	-6.50225	10.0511	8.61284	30198	208	130	9	6.92308	2.22638	857|1950|3643|5054|5530|5770|6401|7422|9370	CAV1|EGF|INSR|SERPINE1|PPP3CA|PTPN1|SELE|VEGFA|ADIPOQ	-5.10655	0	96	0	0	-8.84445	34.4137
1	-5.47792	GO:0048260	M1	1	0	GO Biological Processes	19	positive regulation of receptor-mediated endocytosis	19_GO:0051179 localization	-5.47792	21.9144	10.0202	30198	53	130	5	3.84615	1.68665	1950|3643|5054|6401|7422	EGF|INSR|SERPINE1|SELE|VEGFA	-4.17897	0	96	0	0	-8.84445	34.4137
1	-5.39107	GO:0045807	M1	1	0	GO Biological Processes	19	positive regulation of endocytosis	19_GO:0051179 localization	-5.39107	14.3686	8.67127	30198	97	130	6	4.61538	1.84023	1950|3643|5054|5530|6401|7422	EGF|INSR|SERPINE1|PPP3CA|SELE|VEGFA	-4.10101	0	96	0	0	-8.84445	34.4137
1	-5.27336	GO:0002092	M1	1	0	GO Biological Processes	19	positive regulation of receptor internalization	19_GO:0051179 localization	-5.27336	34.4137	11.4212	30198	27	130	4	3.07692	1.51461	1950|3643|6401|7422	EGF|INSR|SELE|VEGFA	-3.99949	0	96	0	0	-8.84445	34.4137
1	-5.07494	GO:0048259	M1	1	0	GO Biological Processes	19	regulation of receptor-mediated endocytosis	19_GO:0051179 localization	-5.07494	12.6705	8.06288	30198	110	130	6	4.61538	1.84023	1950|3643|5054|6401|7422|9370	EGF|INSR|SERPINE1|SELE|VEGFA|ADIPOQ	-3.82124	0	96	0	0	-8.84445	34.4137
1	-3.93482	GO:0002090	M1	1	0	GO Biological Processes	19	regulation of receptor internalization	19_GO:0051179 localization	-3.93482	16.0202	7.52867	30198	58	130	4	3.07692	1.51461	1950|3643|6401|7422	EGF|INSR|SELE|VEGFA	-2.8048	0	96	0	0	-8.84445	34.4137
1	-3.50328	GO:0032147	M1	1	0	GO Biological Processes	19	activation of protein kinase activity	19_GO:0048518 positive regulation of biological process	-3.50328	8.54016	5.79485	30198	136	130	5	3.84615	1.68665	154|1950|3643|7422|10645	ADRB2|EGF|INSR|VEGFA|CAMKK2	-2.41458	0	96	0	0	-8.84445	34.4137
1	-2.42958	GO:0018108	M1	1	0	GO Biological Processes	19	peptidyl-tyrosine phosphorylation	19_GO:0008152 metabolic process	-2.42958	6.36417	4.27212	30198	146	130	4	3.07692	1.51461	1950|1956|3643|10645	EGF|EGFR|INSR|CAMKK2	-1.42715	0	96	0	0	-8.84445	34.4137
1	-2.39817	GO:0018212	M1	1	0	GO Biological Processes	19	peptidyl-tyrosine modification	19_GO:0008152 metabolic process	-2.39817	6.23604	4.21291	30198	149	130	4	3.07692	1.51461	1950|1956|3643|10645	EGF|EGFR|INSR|CAMKK2	-1.398	0	96	0	0	-8.84445	34.4137
1	-8.82419	GO:0006468	M1	1	0	GO Biological Processes	19	protein phosphorylation	19_GO:0008152 metabolic process	-8.82419	5.93929	8.71938	30198	704	130	18	13.8462	3.02922	207|332|595|596|1147|1385|1432|1950|1956|2932|3486|3643|5578|5599|6197|6347|7040|10645	AKT1|BIRC5|CCND1|BCL2|CHUK|CREB1|MAPK14|EGF|EGFR|GSK3B|IGFBP3|INSR|PRKCA|MAPK8|RPS6KA3|CCL2|TGFB1|CAMKK2	-7.22308	0	97	1	1	-8.82419	15.9104
1	-5.86964	GO:0018105	M1	1	0	GO Biological Processes	19	peptidyl-serine phosphorylation	19_GO:0008152 metabolic process	-5.86964	10.1549	8.16788	30198	183	130	8	6.15385	2.10771	207|596|1147|1432|2932|5578|5599|6197	AKT1|BCL2|CHUK|MAPK14|GSK3B|PRKCA|MAPK8|RPS6KA3	-4.52206	0	97	0	0	-8.82419	15.9104
1	-5.48652	GO:0018209	M1	1	0	GO Biological Processes	19	peptidyl-serine modification	19_GO:0008152 metabolic process	-5.48652	9.02106	7.59563	30198	206	130	8	6.15385	2.10771	207|596|1147|1432|2932|5578|5599|6197	AKT1|BCL2|CHUK|MAPK14|GSK3B|PRKCA|MAPK8|RPS6KA3	-4.18476	0	97	0	0	-8.82419	15.9104
1	-4.78896	GO:0018107	M1	1	0	GO Biological Processes	19	peptidyl-threonine phosphorylation	19_GO:0008152 metabolic process	-4.78896	15.9104	8.38667	30198	73	130	5	3.84615	1.68665	207|596|2932|5578|5599	AKT1|BCL2|GSK3B|PRKCA|MAPK8	-3.56648	0	97	0	0	-8.82419	15.9104
1	-4.54315	GO:0018210	M1	1	0	GO Biological Processes	19	peptidyl-threonine modification	19_GO:0008152 metabolic process	-4.54315	14.1642	7.84879	30198	82	130	5	3.84615	1.68665	207|596|2932|5578|5599	AKT1|BCL2|GSK3B|PRKCA|MAPK8	-3.34402	0	97	0	0	-8.82419	15.9104
1	-3.01358	GO:1990090	M1	1	0	GO Biological Processes	19	cellular response to nerve growth factor stimulus	19_GO:0050896 response to stimulus	-3.01358	15.4862	6.39434	30198	45	130	3	2.30769	1.31688	207|1869|3309	AKT1|E2F1|HSPA5	-1.97338	0	97	0	0	-8.82419	15.9104
1	-2.95836	GO:1990089	M1	1	0	GO Biological Processes	19	response to nerve growth factor	19_GO:0050896 response to stimulus	-2.95836	14.8272	6.23782	30198	47	130	3	2.30769	1.31688	207|1869|3309	AKT1|E2F1|HSPA5	-1.92327	0	97	0	0	-8.82419	15.9104
1	-2.26059	GO:0043488	M1	1	0	GO Biological Processes	19	regulation of mRNA stability	19_GO:0048519 negative regulation of biological process	-2.26059	5.70042	3.95657	30198	163	130	4	3.07692	1.51461	207|1432|1869|5578	AKT1|MAPK14|E2F1|PRKCA	-1.27129	0	97	0	0	-8.82419	15.9104
1	-2.15316	GO:0043487	M1	1	0	GO Biological Processes	19	regulation of RNA stability	19_GO:0008152 metabolic process	-2.15316	5.30954	3.75945	30198	175	130	4	3.07692	1.51461	207|1432|1869|5578	AKT1|MAPK14|E2F1|PRKCA	-1.16932	0	97	0	0	-8.82419	15.9104
1	-2.10262	GO:0061013	M1	1	0	GO Biological Processes	19	regulation of mRNA catabolic process	19_GO:0048519 negative regulation of biological process	-2.10262	5.13353	3.66757	30198	181	130	4	3.07692	1.51461	207|1432|1869|5578	AKT1|MAPK14|E2F1|PRKCA	-1.12203	0	97	0	0	-8.82419	15.9104
1	-8.76252	GO:1903201	M1	1	0	GO Biological Processes	19	regulation of oxidative stress-induced cell death	19_GO:0050896 response to stimulus	-8.76252	23.8249	13.2718	30198	78	130	8	6.15385	2.10771	207|3091|3315|3586|4314|4780|6647|7124	AKT1|HIF1A|HSPB1|IL10|MMP3|NFE2L2|SOD1|TNF	-7.17033	0	98	1	1	-8.76252	63.3524
1	-8.14809	GO:1900407	M1	1	0	GO Biological Processes	19	regulation of cellular response to oxidative stress	19_GO:0050896 response to stimulus	-8.14809	19.9821	12.055	30198	93	130	8	6.15385	2.10771	207|3091|3315|3586|4314|4780|6647|7124	AKT1|HIF1A|HSPB1|IL10|MMP3|NFE2L2|SOD1|TNF	-6.59589	0	98	0	0	-8.76252	63.3524
1	-7.82903	GO:1902882	M1	1	0	GO Biological Processes	19	regulation of response to oxidative stress	19_GO:0050896 response to stimulus	-7.82903	18.219	11.4539	30198	102	130	8	6.15385	2.10771	207|3091|3315|3586|4314|4780|6647|7124	AKT1|HIF1A|HSPB1|IL10|MMP3|NFE2L2|SOD1|TNF	-6.30599	0	98	0	0	-8.76252	63.3524
1	-6.82517	GO:1902175	M1	1	0	GO Biological Processes	19	regulation of oxidative stress-induced intrinsic apoptotic signaling pathway	19_GO:0023052 signaling	-6.82517	40.0504	13.8339	30198	29	130	5	3.84615	1.68665	207|3091|3315|4780|6647	AKT1|HIF1A|HSPB1|NFE2L2|SOD1	-5.39488	0	98	0	0	-8.76252	63.3524
1	-5.8222	GO:1902176	M1	1	0	GO Biological Processes	19	negative regulation of oxidative stress-induced intrinsic apoptotic signaling pathway	19_GO:0023052 signaling	-5.8222	46.4585	13.3717	30198	20	130	4	3.07692	1.51461	207|3091|3315|4780	AKT1|HIF1A|HSPB1|NFE2L2	-4.47961	0	98	0	0	-8.76252	63.3524
1	-5.39732	GO:1903202	M1	1	0	GO Biological Processes	19	negative regulation of oxidative stress-induced cell death	19_GO:0048519 negative regulation of biological process	-5.39732	21.1175	9.8189	30198	55	130	5	3.84615	1.68665	207|3091|3315|3586|4780	AKT1|HIF1A|HSPB1|IL10|NFE2L2	-4.1056	0	98	0	0	-8.76252	63.3524
1	-4.90163	GO:0043619	M1	1	0	GO Biological Processes	19	regulation of transcription from RNA polymerase II promoter in response to oxidative stress	19_GO:0050896 response to stimulus	-4.90163	63.3524	13.6001	30198	11	130	3	2.30769	1.31688	3091|3162|4780	HIF1A|HMOX1|NFE2L2	-3.66819	0	98	0	0	-8.76252	63.3524
1	-3.79468	GO:0006879	M1	1	0	GO Biological Processes	19	cellular iron ion homeostasis	19_GO:0065007 biological regulation	-3.79468	14.7487	7.18287	30198	63	130	4	3.07692	1.51461	3091|3162|4609|6647	HIF1A|HMOX1|MYC|SOD1	-2.67813	0	98	0	0	-8.76252	63.3524
1	-3.29499	GO:0055072	M1	1	0	GO Biological Processes	19	iron ion homeostasis	19_GO:0065007 biological regulation	-3.29499	10.9314	6.02899	30198	85	130	4	3.07692	1.51461	3091|3162|4609|6647	HIF1A|HMOX1|MYC|SOD1	-2.2305	0	98	0	0	-8.76252	63.3524
1	-2.90532	GO:0046916	M1	1	0	GO Biological Processes	19	cellular transition metal ion homeostasis	19_GO:0065007 biological regulation	-2.90532	8.60342	5.20488	30198	108	130	4	3.07692	1.51461	3091|3162|4609|6647	HIF1A|HMOX1|MYC|SOD1	-1.87509	0	98	0	0	-8.76252	63.3524
1	-2.65167	GO:0098930	M1	1	0	GO Biological Processes	19	axonal transport	19_GO:0051179 localization	-2.65167	11.6146	5.41158	30198	60	130	3	2.30769	1.31688	3091|3315|6647	HIF1A|HSPB1|SOD1	-1.63746	0	98	0	0	-8.76252	63.3524
1	-2.53989	GO:0055076	M1	1	0	GO Biological Processes	19	transition metal ion homeostasis	19_GO:0065007 biological regulation	-2.53989	6.83213	4.48217	30198	136	130	4	3.07692	1.51461	3091|3162|4609|6647	HIF1A|HMOX1|MYC|SOD1	-1.53118	0	98	0	0	-8.76252	63.3524
1	-2.40981	GO:0016239	M1	1	0	GO Biological Processes	19	positive regulation of macroautophagy	19_GO:0048518 positive regulation of biological process	-2.40981	9.54626	4.80701	30198	73	130	3	2.30769	1.31688	154|3091|3162	ADRB2|HIF1A|HMOX1	-1.40936	0	98	0	0	-8.76252	63.3524
1	-2.39319	GO:0008088	M1	1	0	GO Biological Processes	19	axo-dendritic transport	19_GO:0051179 localization	-2.39319	9.41726	4.76685	30198	74	130	3	2.30769	1.31688	3091|3315|6647	HIF1A|HSPB1|SOD1	-1.39387	0	98	0	0	-8.76252	63.3524
1	-8.58184	GO:0001503	M1	1	0	GO Biological Processes	19	ossification	19_GO:0032501 multicellular organismal process	-8.58184	10.2107	10.0521	30198	273	130	12	9.23077	2.53873	207|596|847|1432|1956|2194|4313|4318|5743|6696|7040|9970	AKT1|BCL2|CAT|MAPK14|EGFR|FASN|MMP2|MMP9|PTGS2|SPP1|TGFB1|NR1I3	-7.00053	0	99	1	1	-8.58184	10.5587
1	-4.62317	GO:0001649	M1	1	0	GO Biological Processes	19	osteoblast differentiation	19_GO:0032502 developmental process	-4.62317	10.5587	7.23688	30198	132	130	6	4.61538	1.84023	207|847|1432|2194|6696|9970	AKT1|CAT|MAPK14|FASN|SPP1|NR1I3	-3.41355	0	99	0	0	-8.58184	10.5587
1	-8.41805	GO:0010039	M1	1	0	GO Biological Processes	19	response to iron ion	19_GO:0050896 response to stimulus	-8.41805	44.9598	16.1017	30198	31	130	6	4.61538	1.84023	595|596|1543|3091|3162|6531	CCND1|BCL2|CYP1A1|HIF1A|HMOX1|SLC6A3	-6.84314	0	100	1	1	-8.41805	44.9598
1	-2.59111	GO:0042440	M1	1	0	GO Biological Processes	19	pigment metabolic process	19_GO:0008152 metabolic process	-2.59111	11.0615	5.25654	30198	63	130	3	2.30769	1.31688	596|3162|54658	BCL2|HMOX1|UGT1A1	-1.58009	0	100	0	0	-8.41805	44.9598
1	-8.2054	GO:0070555	M1	1	0	GO Biological Processes	19	response to interleukin-1	19_GO:0050896 response to stimulus	-8.2054	15.8381	11.2339	30198	132	130	9	6.92308	2.22638	3091|3553|3576|4313|4609|5578|5970|6347|6401	HIF1A|IL1B|CXCL8|MMP2|MYC|PRKCA|RELA|CCL2|SELE	-6.64915	0	101	1	1	-8.2054	33.1846
1	-6.51404	GO:0071347	M1	1	0	GO Biological Processes	19	cellular response to interleukin-1	19_GO:0050896 response to stimulus	-6.51404	15.9416	9.93905	30198	102	130	7	5.38462	1.97964	3091|3553|3576|4313|4609|5970|6347	HIF1A|IL1B|CXCL8|MMP2|MYC|RELA|CCL2	-5.11452	0	101	0	0	-8.2054	33.1846
1	-4.00896	GO:0060353	M1	1	0	GO Biological Processes	19	regulation of cell adhesion molecule production	19_GO:0050789 regulation of biological process	-4.00896	33.1846	9.70111	30198	21	130	3	2.30769	1.31688	857|3553|3576	CAV1|IL1B|CXCL8	-2.87242	0	101	0	0	-8.2054	33.1846
1	-3.31449	GO:0071774	M1	1	0	GO Biological Processes	19	response to fibroblast growth factor	19_GO:0050896 response to stimulus	-3.31449	11.0615	6.07185	30198	84	130	4	3.07692	1.51461	2002|3576|4609|6347	ELK1|CXCL8|MYC|CCL2	-2.24704	0	101	0	0	-8.2054	33.1846
1	-2.32909	GO:0044344	M1	1	0	GO Biological Processes	19	cellular response to fibroblast growth factor stimulus	19_GO:0050896 response to stimulus	-2.32909	8.93432	4.6135	30198	78	130	3	2.30769	1.31688	3576|4609|6347	CXCL8|MYC|CCL2	-1.3348	0	101	0	0	-8.2054	33.1846
1	-8.12862	GO:0043407	M1	1	0	GO Biological Processes	19	negative regulation of MAP kinase activity	19_GO:0023052 signaling	-8.12862	27.1008	13.3068	30198	60	130	7	5.38462	1.97964	857|2950|3156|3553|5468|5770|9370	CAV1|GSTP1|HMGCR|IL1B|PPARG|PTPN1|ADIPOQ	-6.58141	0	102	1	1	-8.12862	69.6877
1	-7.03554	GO:0043409	M1	1	0	GO Biological Processes	19	negative regulation of MAPK cascade	19_GO:0023052 signaling	-7.03554	11.6146	9.39185	30198	180	130	9	6.92308	2.22638	857|2950|3156|3553|4609|5468|5728|5770|9370	CAV1|GSTP1|HMGCR|IL1B|MYC|PPARG|PTEN|PTPN1|ADIPOQ	-5.58742	0	102	0	0	-8.12862	69.6877
1	-6.1889	GO:0001959	M1	1	0	GO Biological Processes	19	regulation of cytokine-mediated signaling pathway	19_GO:0023052 signaling	-6.1889	11.1948	8.66049	30198	166	130	8	6.15385	2.10771	841|857|2950|3091|3569|5468|5770|9370	CASP8|CAV1|GSTP1|HIF1A|IL6|PPARG|PTPN1|ADIPOQ	-4.81279	0	102	0	0	-8.12862	69.6877
1	-5.96002	GO:0060759	M1	1	0	GO Biological Processes	19	regulation of response to cytokine stimulus	19_GO:0050896 response to stimulus	-5.96002	10.4401	8.30582	30198	178	130	8	6.15385	2.10771	841|857|2950|3091|3569|5468|5770|9370	CASP8|CAV1|GSTP1|HIF1A|IL6|PPARG|PTPN1|ADIPOQ	-4.60356	0	102	0	0	-8.12862	69.6877
1	-5.56187	GO:0043124	M1	1	0	GO Biological Processes	19	negative regulation of I-kappaB kinase/NF-kappaB signaling	19_GO:0023052 signaling	-5.56187	22.7738	10.2329	30198	51	130	5	3.84615	1.68665	841|2099|2950|6772|9370	CASP8|ESR1|GSTP1|STAT1|ADIPOQ	-4.25039	0	102	0	0	-8.12862	69.6877
1	-5.03857	GO:0033483	M1	1	0	GO Biological Processes	19	gas homeostasis	19_GO:0065007 biological regulation	-5.03857	69.6877	14.2844	30198	10	130	3	2.30769	1.31688	857|2950|3091	CAV1|GSTP1|HIF1A	-3.79139	0	102	0	0	-8.12862	69.6877
1	-4.39502	GO:0001960	M1	1	0	GO Biological Processes	19	negative regulation of cytokine-mediated signaling pathway	19_GO:0023052 signaling	-4.39502	13.1984	7.53514	30198	88	130	5	3.84615	1.68665	857|2950|3569|5468|9370	CAV1|GSTP1|IL6|PPARG|ADIPOQ	-3.20949	0	102	0	0	-8.12862	69.6877
1	-4.27973	GO:0060761	M1	1	0	GO Biological Processes	19	negative regulation of response to cytokine stimulus	19_GO:0048519 negative regulation of biological process	-4.27973	12.4888	7.29624	30198	93	130	5	3.84615	1.68665	857|2950|3569|5468|9370	CAV1|GSTP1|IL6|PPARG|ADIPOQ	-3.10991	0	102	0	0	-8.12862	69.6877
1	-4.00896	GO:0071637	M1	1	0	GO Biological Processes	19	regulation of monocyte chemotactic protein-1 production	19_GO:0032501 multicellular organismal process	-4.00896	33.1846	9.70111	30198	21	130	3	2.30769	1.31688	2950|3553|9370	GSTP1|IL1B|ADIPOQ	-2.87242	0	102	0	0	-8.12862	69.6877
1	-3.88732	GO:1900120	M1	1	0	GO Biological Processes	19	regulation of receptor binding	19_GO:0065007 biological regulation	-3.88732	30.299	9.2426	30198	23	130	3	2.30769	1.31688	3586|4318|9370	IL10|MMP9|ADIPOQ	-2.76521	0	102	0	0	-8.12862	69.6877
1	-3.45847	GO:0070373	M1	1	0	GO Biological Processes	19	negative regulation of ERK1 and ERK2 cascade	19_GO:0023052 signaling	-3.45847	12.0671	6.39362	30198	77	130	4	3.07692	1.51461	2950|5728|5770|9370	GSTP1|PTEN|PTPN1|ADIPOQ	-2.37765	0	102	0	0	-8.12862	69.6877
1	-2.7156	GO:0010803	M1	1	0	GO Biological Processes	19	regulation of tumor necrosis factor-mediated signaling pathway	19_GO:0023052 signaling	-2.7156	12.2259	5.57804	30198	57	130	3	2.30769	1.31688	841|2950|9370	CASP8|GSTP1|ADIPOQ	-1.69847	0	102	0	0	-8.12862	69.6877
1	-2.65167	GO:0043506	M1	1	0	GO Biological Processes	19	regulation of JUN kinase activity	19_GO:0008152 metabolic process	-2.65167	11.6146	5.41158	30198	60	130	3	2.30769	1.31688	2950|5770|7124	GSTP1|PTPN1|TNF	-1.63746	0	102	0	0	-8.12862	69.6877
1	-2.34477	GO:0032720	M1	1	0	GO Biological Processes	19	negative regulation of tumor necrosis factor production	19_GO:0048519 negative regulation of biological process	-2.34477	9.05035	4.65079	30198	77	130	3	2.30769	1.31688	2950|3586|9370	GSTP1|IL10|ADIPOQ	-1.34853	0	102	0	0	-8.12862	69.6877
1	-2.31363	GO:1903556	M1	1	0	GO Biological Processes	19	negative regulation of tumor necrosis factor superfamily cytokine production	19_GO:0048519 negative regulation of biological process	-2.31363	8.82123	4.57688	30198	79	130	3	2.30769	1.31688	2950|3586|9370	GSTP1|IL10|ADIPOQ	-1.32073	0	102	0	0	-8.12862	69.6877
1	-8.11102	GO:1904035	M1	1	0	GO Biological Processes	19	regulation of epithelial cell apoptotic process	19_GO:0050789 regulation of biological process	-8.11102	19.7696	11.9841	30198	94	130	8	6.15385	2.10771	3162|3383|3569|4780|5054|5465|6347|7124	HMOX1|ICAM1|IL6|NFE2L2|SERPINE1|PPARA|CCL2|TNF	-6.56481	0	103	1	1	-8.11102	37.4665
1	-7.11301	GO:1902041	M1	1	0	GO Biological Processes	19	regulation of extrinsic apoptotic signaling pathway via death domain receptors	19_GO:0023052 signaling	-7.11301	27.8751	12.5057	30198	50	130	6	4.61538	1.84023	2932|3162|3383|4846|5054|5728	GSK3B|HMOX1|ICAM1|NOS3|SERPINE1|PTEN	-5.65448	0	103	0	0	-8.11102	37.4665
1	-6.6726	GO:1902042	M1	1	0	GO Biological Processes	19	negative regulation of extrinsic apoptotic signaling pathway via death domain receptors	19_GO:0023052 signaling	-6.6726	37.4665	13.357	30198	31	130	5	3.84615	1.68665	2932|3162|3383|4846|5054	GSK3B|HMOX1|ICAM1|NOS3|SERPINE1	-5.25428	0	103	0	0	-8.11102	37.4665
1	-5.51946	GO:1904036	M1	1	0	GO Biological Processes	19	negative regulation of epithelial cell apoptotic process	19_GO:0048519 negative regulation of biological process	-5.51946	22.3358	10.125	30198	52	130	5	3.84615	1.68665	3162|3383|4780|5054|5465	HMOX1|ICAM1|NFE2L2|SERPINE1|PPARA	-4.21086	0	103	0	0	-8.11102	37.4665
1	-5.2452	GO:2000351	M1	1	0	GO Biological Processes	19	regulation of endothelial cell apoptotic process	19_GO:0050789 regulation of biological process	-5.2452	19.6858	9.44657	30198	59	130	5	3.84615	1.68665	3383|4780|5054|6347|7124	ICAM1|NFE2L2|SERPINE1|CCL2|TNF	-3.97344	0	103	0	0	-8.11102	37.4665
1	-3.37357	GO:2000352	M1	1	0	GO Biological Processes	19	negative regulation of endothelial cell apoptotic process	19_GO:0048519 negative regulation of biological process	-3.37357	20.4964	7.47912	30198	34	130	3	2.30769	1.31688	3383|4780|5054	ICAM1|NFE2L2|SERPINE1	-2.30083	0	103	0	0	-8.11102	37.4665
1	-8.07499	GO:0051047	M1	1	0	GO Biological Processes	19	positive regulation of secretion	19_GO:0051179 localization	-8.07499	9.1997	9.43237	30198	303	130	12	9.23077	2.53873	1385|3091|3458|3552|3553|5321|5467|5468|5530|6532|6696|7040	CREB1|HIF1A|IFNG|IL1A|IL1B|PLA2G4A|PPARD|PPARG|PPP3CA|SLC6A4|SPP1|TGFB1	-6.53211	0	104	1	1	-8.07499	9.67885
1	-7.47015	GO:1903532	M1	1	0	GO Biological Processes	19	positive regulation of secretion by cell	19_GO:0051179 localization	-7.47015	9.25803	9.06227	30198	276	130	11	8.46154	2.44093	1385|3091|3458|3552|3553|5321|5467|5468|6532|6696|7040	CREB1|HIF1A|IFNG|IL1A|IL1B|PLA2G4A|PPARD|PPARG|SLC6A4|SPP1|TGFB1	-5.97355	0	104	0	0	-8.07499	9.67885
1	-3.72211	GO:0046887	M1	1	0	GO Biological Processes	19	positive regulation of hormone secretion	19_GO:0023052 signaling	-3.72211	9.52018	6.2004	30198	122	130	5	3.84615	1.68665	1385|3091|5467|5468|6696	CREB1|HIF1A|PPARD|PPARG|SPP1	-2.61252	0	104	0	0	-8.07499	9.67885
1	-2.42668	GO:0015908	M1	1	0	GO Biological Processes	19	fatty acid transport	19_GO:0051179 localization	-2.42668	9.67885	4.84796	30198	72	130	3	2.30769	1.31688	5321|5467|5468	PLA2G4A|PPARD|PPARG	-1.4251	0	104	0	0	-8.07499	9.67885
1	-7.97714	GO:0070542	M1	1	0	GO Biological Processes	19	response to fatty acid	19_GO:0050896 response to stimulus	-7.97714	25.8103	12.9619	30198	63	130	7	5.38462	1.97964	847|1869|3949|5444|5743|6720|9370	CAT|E2F1|LDLR|PON1|PTGS2|SREBF1|ADIPOQ	-6.43976	0	105	1	1	-7.97714	25.8103
1	-3.33602	GO:0071398	M1	1	0	GO Biological Processes	19	cellular response to fatty acid	19_GO:0050896 response to stimulus	-3.33602	19.9108	7.3605	30198	35	130	3	2.30769	1.31688	1869|3949|6720	E2F1|LDLR|SREBF1	-2.26626	0	105	0	0	-7.97714	25.8103
1	-7.94457	GO:0010742	M1	1	0	GO Biological Processes	19	macrophage derived foam cell differentiation	19_GO:0032502 developmental process	-7.94457	132.738	22.9205	30198	7	130	4	3.07692	1.51461	5468|6772|7040|8435	PPARG|STAT1|TGFB1|SOAT2	-6.41009	0	106	1	1	-7.94457	132.738
1	-7.64499	GO:0090077	M1	1	0	GO Biological Processes	19	foam cell differentiation	19_GO:0032502 developmental process	-7.64499	116.146	21.4173	30198	8	130	4	3.07692	1.51461	5468|6772|7040|8435	PPARG|STAT1|TGFB1|SOAT2	-6.13764	0	106	0	0	-7.94457	132.738
1	-7.38308	GO:0050680	M1	1	0	GO Biological Processes	19	negative regulation of epithelial cell proliferation	19_GO:0048519 negative regulation of biological process	-7.38308	12.7477	9.91908	30198	164	130	9	6.92308	2.22638	857|5467|5468|5728|6347|6772|7040|7124|7498	CAV1|PPARD|PPARG|PTEN|CCL2|STAT1|TGFB1|TNF|XDH	-5.89523	0	106	0	0	-7.94457	132.738
1	-6.01418	GO:0001937	M1	1	0	GO Biological Processes	19	negative regulation of endothelial cell proliferation	19_GO:0048519 negative regulation of biological process	-6.01418	18.3389	9.95146	30198	76	130	6	4.61538	1.84023	857|5468|6347|6772|7124|7498	CAV1|PPARG|CCL2|STAT1|TNF|XDH	-4.65321	0	106	0	0	-7.94457	132.738
1	-7.76228	GO:0071346	M1	1	0	GO Biological Processes	19	cellular response to interferon-gamma	19_GO:0044419 biological process involved in interspecies interaction between organisms	-7.76228	17.8686	11.3307	30198	104	130	8	6.15385	2.10771	3458|3659|4609|4843|6347|6772|7124|7157	IFNG|IRF1|MYC|NOS2|CCL2|STAT1|TNF|TP53	-6.24761	0	107	1	1	-7.76228	84.4699
1	-7.10854	GO:0034341	M1	1	0	GO Biological Processes	19	response to interferon-gamma	19_GO:0044419 biological process involved in interspecies interaction between organisms	-7.10854	14.7487	10.1688	30198	126	130	8	6.15385	2.10771	3458|3659|4609|4843|6347|6772|7124|7157	IFNG|IRF1|MYC|NOS2|CCL2|STAT1|TNF|TP53	-5.65285	0	107	0	0	-7.76228	84.4699
1	-6.97593	GO:0060333	M1	1	0	GO Biological Processes	19	interferon-gamma-mediated signaling pathway	19_GO:0044419 biological process involved in interspecies interaction between organisms	-6.97593	84.4699	18.2061	30198	11	130	4	3.07692	1.51461	3458|3659|6772|7157	IFNG|IRF1|STAT1|TP53	-5.53331	0	107	0	0	-7.76228	84.4699
1	-5.73188	GO:0051769	M1	1	0	GO Biological Processes	19	regulation of nitric-oxide synthase biosynthetic process	19_GO:0008152 metabolic process	-5.73188	44.2462	13.0353	30198	21	130	4	3.07692	1.51461	2950|3458|6347|6772	GSTP1|IFNG|CCL2|STAT1	-4.39728	0	107	0	0	-7.76228	84.4699
1	-4.29483	GO:0051770	M1	1	0	GO Biological Processes	19	positive regulation of nitric-oxide synthase biosynthetic process	19_GO:0048518 positive regulation of biological process	-4.29483	40.9928	10.8453	30198	17	130	3	2.30769	1.31688	3458|6347|6772	IFNG|CCL2|STAT1	-3.12375	0	107	0	0	-7.76228	84.4699
1	-3.94665	GO:2000310	M1	1	0	GO Biological Processes	19	regulation of NMDA receptor activity	19_GO:0023052 signaling	-3.94665	31.6762	9.4642	30198	22	130	3	2.30769	1.31688	3458|4988|6347	IFNG|OPRM1|CCL2	-2.81549	0	107	0	0	-7.76228	84.4699
1	-3.84924	GO:0099601	M1	1	0	GO Biological Processes	19	regulation of neurotransmitter receptor activity	19_GO:0023052 signaling	-3.84924	15.2323	7.31629	30198	61	130	4	3.07692	1.51461	154|3458|4988|6347	ADRB2|IFNG|OPRM1|CCL2	-2.72974	0	107	0	0	-7.76228	84.4699
1	-3.01358	GO:0007259	M1	1	0	GO Biological Processes	19	receptor signaling pathway via JAK-STAT	19_GO:0023052 signaling	-3.01358	15.4862	6.39434	30198	45	130	3	2.30769	1.31688	3458|6347|6772	IFNG|CCL2|STAT1	-1.97338	0	107	0	0	-7.76228	84.4699
1	-2.98565	GO:0097696	M1	1	0	GO Biological Processes	19	receptor signaling pathway via STAT	19_GO:0023052 signaling	-2.98565	15.1495	6.31485	30198	46	130	3	2.30769	1.31688	3458|6347|6772	IFNG|CCL2|STAT1	-1.94656	0	107	0	0	-7.76228	84.4699
1	-7.69589	GO:0046209	M1	1	0	GO Biological Processes	19	nitric oxide metabolic process	19_GO:0008152 metabolic process	-7.69589	58.0731	16.7881	30198	20	130	5	3.84615	1.68665	207|1545|4843|4846|5447	AKT1|CYP1B1|NOS2|NOS3|POR	-6.18581	0	108	1	1	-7.69589	58.0731
1	-7.57929	GO:2001057	M1	1	0	GO Biological Processes	19	reactive nitrogen species metabolic process	19_GO:0008152 metabolic process	-7.57929	55.3077	16.3695	30198	21	130	5	3.84615	1.68665	207|1545|4843|4846|5447	AKT1|CYP1B1|NOS2|NOS3|POR	-6.07734	0	108	0	0	-7.69589	58.0731
1	-6.92209	GO:0010631	M1	1	0	GO Biological Processes	19	epithelial cell migration	19_GO:0040011 locomotion	-6.92209	18.2702	10.7286	30198	89	130	7	5.38462	1.97964	207|1545|1803|4846|5467|5728|7422	AKT1|CYP1B1|DPP4|NOS3|PPARD|PTEN|VEGFA	-5.48336	0	108	0	0	-7.69589	58.0731
1	-6.82244	GO:0090132	M1	1	0	GO Biological Processes	19	epithelium migration	19_GO:0032501 multicellular organismal process	-6.82244	17.6744	10.5322	30198	92	130	7	5.38462	1.97964	207|1545|1803|4846|5467|5728|7422	AKT1|CYP1B1|DPP4|NOS3|PPARD|PTEN|VEGFA	-5.3929	0	108	0	0	-7.69589	58.0731
1	-6.63329	GO:0090130	M1	1	0	GO Biological Processes	19	tissue migration	19_GO:0032501 multicellular organismal process	-6.63329	16.5923	10.1658	30198	98	130	7	5.38462	1.97964	207|1545|1803|4846|5467|5728|7422	AKT1|CYP1B1|DPP4|NOS3|PPARD|PTEN|VEGFA	-5.22303	0	108	0	0	-7.69589	58.0731
1	-6.34101	GO:0043542	M1	1	0	GO Biological Processes	19	endothelial cell migration	19_GO:0040011 locomotion	-6.34101	20.8023	10.6696	30198	67	130	6	4.61538	1.84023	207|1545|1803|4846|5728|7422	AKT1|CYP1B1|DPP4|NOS3|PTEN|VEGFA	-4.95609	0	108	0	0	-7.69589	58.0731
1	-6.24162	GO:0006809	M1	1	0	GO Biological Processes	19	nitric oxide biosynthetic process	19_GO:0008152 metabolic process	-6.24162	58.0731	15.0148	30198	16	130	4	3.07692	1.51461	207|1545|4843|4846	AKT1|CYP1B1|NOS2|NOS3	-4.86215	0	108	0	0	-7.69589	58.0731
[truncated: 387 more rows]

## Sheet: Supplementary Table S7-MF
Supplementary Table S7 The GO and pathway enrichment analyses of 130 overlapping targets（molecular functions）
[truncated: 147 more rows]

## Sheet: Supplementary Table S7-CC
Supplementary Table S7 The GO and pathway enrichment analyses of 130 overlapping targets (cellular components)
[truncated: 93 more rows]

[truncated: 1 more sheets: Supplementary Table S7-KEGG]
