# Supplementary material for: Chaihu Shugan powder alleviates liver inflammation and hepatic steatosis in NAFLD mice: A network pharmacology study and in vivo experimental validation
Source: Front Pharmacol. 2022 Sep 12;13:967623. doi: 10.3389/fphar.2022.967623 (PMC9512055; doi:10.3389/fphar.2022.967623)
Supplement: Supplementary file 5 [file DataSheet1.xlsx]

## Sheet: Supplementary Table S2
Supplementary Table S2 The total positive and negative ion chromatograms of CSP aqueous extract
Peak No.	RT [min]	m/z	Formula	Calc. MW (Da)	Name	DeltaMass [ppm]	Ions Type	Area -S
1	0.864	175.119	C6H14N4O2	174.112	DL-Arginine	-0.23	[M+H]+1	1.7825e+10
2	0.903	195.05	C6H12O7	196.058	Gluconic acid	-3.87	[M-H]-1	8.33841e+09
3	0.94	153.076	C5H12O5	152.068	pentane-1,2,3,4,5-pentol	-0.01	[M+H]+1	6.83438e+08
4	0.983	138.055	C7H7NO2	137.048	Trigonelline	-0.13	[M+H]+1	1.78345e+09
5	1.178	191.019	C6H8O7	192.026	Isocitric acid	-3.87	[M-H]-1	4.08833e+08
6	1.289	168.066	C8H9NO3	167.058	Pyridoxal	0.13	[M+H]+1	8.77324e+08
7	1.65	150.091	C9H11NO	149.084	N-(2,4-Dimethylphenyl)formamide	0.13	[M+H]+1	1.08474e+10
8	1.727	124.039	C6H5NO2	123.032	Picolinic acid	1.45	[M+H]+1	7.321e+08
9	3.111	307.083	C15H14O7	306.073	Resivit	-0.64	[M+Na]+1	1.86475e+07
10	3.273	127.039	C6H6O3	126.032	Phloroglucinol	1.42	[M+H]+1	5.17288e+08
11	4.142	145.05	C6H8O4	144.042	5-hydroxy-4-methoxy-5,6-dihydro-2H-pyran-2-one	0.08	[M+H]+1	2.04165e+09
12	5.267	127.039	C6H6O3	126.032	5-Hydroxymethyl-2-furaldehyde	1.1	[M+H]+1	8.10324e+09
13	6.612	127.039	C6H6O3	126.032	Pyrogallol	0.95	[M+H]+1	1.31936e+09
14	7.008	353.088	C16H18O9	354.095	Neochlorogenic acid	0.27	[M-H]-1	4.42633e+08
15	7.232	121.065	C8H8O	120.058	Acetophenone	1.45	[M+H]+1	9.65207e+07
16	7.353	188.071	C11H9NO2	187.063	trans-3-Indoleacrylic acid	-0.2	[M+H]+1	8.24944e+08
17	8.278	289.072	C15H14O6	290.079	(+)-catechin	0.71	[M-H]-1	1.46713e+07
18	9.057	353.088	C16H18O9	354.095	Chlorogenic acid	0.21	[M-H]-1	1.07668e+09
19	9.47	353.088	C16H18O9	354.095	Neochlorogenic acid	0.41	[M-H]-1	6.20742e+08
20	9.764	481.17	C23H28O11	480.163	albiflorin_qt/paeoniflorin/paeoniflorin_qt	-0.63	[M+H]+1	1.2757e+07
21	10.017	419.133	C21H22O9	418.126	liquiritin isomer	-0.94	[M+H]+1	1.00298e+09
22	10.438	481.17	C23H28O11	480.163	albiflorin_qt/paeoniflorin/paeoniflorin_qt	-0.67	[M+H]+1	1.14896e+09
23	10.576	257.081	C15H12O4	256.073	(2R)-7-hydroxy-2-(4-hydroxyphenyl)chroman-4-one/DFV	-0.67	[M+H]+1	2.28465e+07
24	11.134	407.099	C19H20O10	408.106	khellol glucoside	0.4	[M-H]-1	3.24502e+07
25	11.531	367.103	C17H20O9	368.111	(1S,3R,4R,5R)-1,3,4-trihydroxy-5-{[(2E)-3-(4-hydroxy-3-methoxyphenyl)prop-2-enoyl]oxy}cyclohexane-1-carboxylic acid	-0.61	[M-H]-1	1.49659e+08
26	11.56	481.17	C23H28O11	480.163	albiflorin_qt/paeoniflorin/paeoniflorin_qt	-0.01	[M+H]+1	2.7466e+07
27	11.567	787.23	C33H42O19	742.232	Troxerutin	-0.02	[M+FA-H]-1	1.9009e+08
28	11.57	193.086	C11H12O3	192.079	4-methoxy-6-(prop-2-en-1-yl)-2H-1,3-benzodioxole	-0.5	[M+H]+1	6.30264e+08
29	11.624	593.151	C27H30O15	594.158	5,7-Dihydroxy-2-(4-hydroxyphenyl)-6,8-bis[3,4,5-trihydroxy-6-(hydroxymethyl)tetrahydro-2H-pyran-2-yl]-4H-chromen-4-one	-0.05	[M-H]-1	5.62019e+08
30	11.989	787.231	C33H42O19	742.232	Troxerutin isomer	0.51	[M+FA-H]-1	4.90762e+07
31	12.329	257.081	C15H12O4	256.073	(2R)-7-hydroxy-2-(4-hydroxyphenyl)chroman-4-one/DFV	-0.63	[M+H]+1	2.12371e+07
32	12.412	481.17	C23H28O11	480.163	albiflorin_qt/paeoniflorin/paeoniflorin_qt	0.22	[M+H]+1	1.1759e+07
33	12.6	419.133	C21H22O9	418.126	liquiritin isomer	-0.48	[M+H]+1	2.01895e+07
34	12.665	193.05	C10H10O4	194.057	Ferulic acid	-3.11	[M-H]-1	5.58898e+08
35	12.812	257.081	C15H12O4	256.073	(2R)-7-hydroxy-2-(4-hydroxyphenyl)chroman-4-one/DFV	-1.19	[M+H]+1	1.67396e+08
36	12.831	449.108	C21H20O11	448.1	petunidin	-0.69	[M+H]+1	1.93703e+09
37	12.869	741.225	C33H42O19	742.232	Troxerutin isomer	0.19	[M-H]-1	9.76768e+07
38	13.185	436.16	C21H22O9	418.126	liquiritin	-3.54	[M+H]+1	5.14475e+09
39	13.186	257.081	C15H12O4	256.073	(2R)-7-hydroxy-2-(4-hydroxyphenyl)chroman-4-one/DFV	-1.05	[M+H]+1	1.99287e+09
40	13.317	257.081	C15H12O4	256.073	(2R)-7-hydroxy-2-(4-hydroxyphenyl)chroman-4-one/DFV	-1.08	[M+H]+1	1.50993e+09
41	13.399	289.07	C15H12O6	288.063	2-(3,4-dihydroxyphenyl)-5,7-dihydroxy-3,4-dihydro-2H-1-benzopyran-4-one	-1.18	[M+H]+1	8.24083e+08
42	13.541	331.081	C17H14O7	330.074	Quercetin der.isomer	-0.17	[M+H]+1	1.13286e+07
43	13.731	303.086	C16H14O6	302.079	Hesperetin isomer	-0.79	[M+H]+1	7.53242e+07
44	14.206	579.172	C27H32O14	580.179	7-{[4,5-dihydroxy-6-(hydroxymethyl)-3-{[(2S,3R,4R,5R,6S)-3,4,5-trihydroxy-6-methyloxan-2-yl]oxy}oxan-2-yl]oxy}-5-hydroxy-2-(4-hydroxyphenyl)-3,4-dihydro-2H-1-benzopyran-4-one	-0.18	[M-H]-1	5.08504e+09
45	14.273	303.086	C16H14O6	302.079	Hesperetin isomer	-0.61	[M+H]+1	1.90359e+08
46	14.303	581.186	C27H32O14	580.179	Naringin	-0.91	[M+H]+1	1.80329e+09
47	14.374	257.081	C15H12O4	256.073	(2R)-7-hydroxy-2-(4-hydroxyphenyl)chroman-4-one/DFV	-0.58	[M+H]+1	3.32334e+07
48	14.422	741.225	C33H42O19	742.233	Troxerutin isomer	0.69	[M-H]-1	3.6377e+07
49	14.491	433.114	C21H22O10	434.121	7-Hydroxy-2-(4-hydroxyphenyl)-4-oxo-3,4-dihydro-2H-chromen-5-yl β-D-glucopyranoside	-0.69	[M-H]-1	1.35658e+08
50	14.543	303.086	C16H14O6	302.079	Hesperetin isomer	-0.67	[M+H]+1	2.48672e+07
51	14.562	579.172	C27H32O14	580.179	7-{[4,5-dihydroxy-6-(hydroxymethyl)-3-{[(2S,3R,4R,5R,6S)-3,4,5-trihydroxy-6-methyloxan-2-yl]oxy}oxan-2-yl]oxy}-5-hydroxy-2-(4-hydroxyphenyl)-3,4-dihydro-2H-1-benzopyran-4-one	-0.4	[M-H]-1	1.43462e+10
52	14.651	581.186	C27H32O14	580.179	Naringin	-0.94	[M+H]+1	2.75297e+09
53	14.653	435.128	C21H22O10	434.121	7-Hydroxy-2-(4-hydroxyphenyl)-4-oxo-3,4-dihydro-2H-chromen-5-yl β-D-glucopyranoside	-0.94	[M+H]+1	1.00298e+09
54	14.66	741.225	C33H42O19	742.232	Troxerutin isomer	-0.31	[M-H]-1	1.13448e+07
55	14.706	303.049	C15H10O7	302.042	quercetin isomer	-1.37	[M+H]+1	3.49262e+09
56	14.721	481.17	C23H28O11	480.163	albiflorin_qt/paeoniflorin/paeoniflorin_qt	-0.19	[M+H]+1	5.02214e+07
57	14.811	257.081	C15H12O4	256.073	(2R)-7-hydroxy-2-(4-hydroxyphenyl)chroman-4-one/DFV	-1.08	[M+H]+1	3.0313e+07
58	14.887	609.182	C28H34O15	610.19	5,7-dihydroxy-2-(3-hydroxy-4-methoxyphenyl)chroman-4-one isomer	-0.01	[M-H]-1	6.3665e+09
59	14.959	611.196	C28H34O15	610.189	5,7-dihydroxy-2-(3-hydroxy-4-methoxyphenyl)chroman-4-one isomer	-1.45	[M+H]+1	3.57163e+09
60	14.964	303.086	C16H14O6	302.079	Hesperetin	-1.37	[M+H]+1	3.49262e+09
61	15.062	515.119	C25H24O12	516.127	4,5-Dicaffeoylquinic acid	-0.09	[M-H]-1	1.46068e+08
62	15.149	609.182	C28H34O15	610.19	5,7-dihydroxy-2-(3-hydroxy-4-methoxyphenyl)chroman-4-one	-0.06	[M-H]-1	9.1857e+09
63	15.211	303.086	C16H14O6	302.079	Hesperetin	-1.01	[M+H]+1	4.38205e+08
64	15.629	267.066	C16H12O4	268.073	formononetin/HMO/Isodalbergin	-0.87	[M-H]-1	1.2974e+07
65	15.652	257.081	C15H12O4	256.073	(2R)-7-hydroxy-2-(4-hydroxyphenyl)chroman-4-one/DFV	-0.81	[M+H]+1
66	15.664	419.133	C21H22O9	418.126	liquiritin isomer	-0.38	[M+H]+1	5.37366e+07
67	15.845	257.08	C15H12O4	256.073	(2R)-7-hydroxy-2-(4-hydroxyphenyl)chroman-4-one/DFV	-1.31	[M+H]+1	2.32368e+08
68	15.853	317.065	C16H12O7	316.058	Isorhamnetin isomer	-0.96	[M+H]+1	5.8793e+07
69	15.917	303.086	C16H14O6	302.079	Hesperetin isomer	-0.61	[M+H]+1	9.76106e+07
70	16.018	315.086	C17H14O6	314.079	Jaranol/Odoratin	-0.78	[M+H]+1	2.53776e+07
71	16.049	447.092	C21H18O11	446.085	Baicalin	-0.39	[M+H]+1	1.08031e+08
72	16.062	419.133	C21H22O9	418.126	liquiritin isomer	-0.77	[M+H]+1	4.70656e+08
73	16.077	285.077	C16H14O5	286.084	Licochalcone B/Sainfuran	0.03	[M-H]-1	2.18118e+07
74	16.164	271.061	C15H12O5	272.069	naringenin isomer	0.21	[M-H]-1	2.46548e+07
75	16.279	317.065	C16H12O7	316.058	Isorhamnetin isomer	-0.57	[M+H]+1	3.18601e+07
76	16.305	303.086	C16H14O6	302.079	Hesperetin isomer	-0.96	[M+H]+1	1.12174e+08
77	16.383	299.056	C16H12O6	300.063	Chryseriol/7,2',4'-trihydroxy－5-methoxy-3－arylcoumarin	0.02	[M-H]-1	3.13696e+07
78	16.464	247.096	C14H14O4	246.089	Columbianetin	-0.86	[M+H]+1	1.14864e+09
79	16.477	285.076	C16H14O5	286.084	Licochalcone B/Sainfuran	-1.52	[M-H]-1	5.52383e+07
80	16.594	257.081	C15H12O4	256.073	(2R)-7-hydroxy-2-(4-hydroxyphenyl)chroman-4-one/DFV	-0.87	[M+H]+1	5.25023e+07
81	16.63	285.076	C16H14O5	286.083	Licochalcone B/Sainfuran	-2.46	[M-H]-1	2.82864e+07
82	16.722	317.065	C16H12O7	316.058	Isorhamnetin isomer	-0.49	[M+H]+1	2.9087e+07
83	16.738	283.061	C16H12O5	284.068	Inermine/Calycosin	-0.18	[M-H]-1	4.85589e+07
84	16.757	303.05	C15H10O7	302.043	quercetin	-1.14	[M+H]+1	1.06966e+10
85	16.79	267.066	C16H12O4	268.074	formononetin/HMO/Isodalbergin	0.41	[M-H]-1	6.53687e+07
86	16.848	273.075	C15H12O5	272.068	naringenin	-1.4	[M+H]+1	6.66725e+08
87	16.857	331.155	C19H24O5	332.162	Marmin isomer	0.25	[M-H]-1	1.53791e+07
88	16.884	221.082	C12H14O4	222.089	4-(4-Ethoxyphenyl)-4-oxobutanoic acid	-1.76	[M-H]-1	2.51683e+08
89	17.025	331.155	C19H24O5	332.162	Marmin isomer	0.24	[M-H]-1	2.37321e+07
90	17.047	471.201	C26H30O8	470.194	Limonin	-0.69	[M+H]+1	1.93703e+09
91	17.049	585.196	C30H32O12	584.189	benzoyl paeoniflorin	-0.66	[M+H]+1	1.9969e+08
92	17.148	287.055	C15H10O6	286.048	kaempferol	-1.23	[M+H]+1	3.51188e+07
93	17.18	269.082	C16H14O4	270.089	Medicarpin	0.14	[M-H]-1	1.16793e+07
94	17.185	303.086	C16H14O6	302.079	Hesperetin isomer	-0.89	[M+H]+1	8.70589e+07
95	17.243	361.091	C18H16O8	360.084	Areapillin isomer	-0.55	[M+H]+1	1.04779e+07
96	17.392	331.155	C19H24O5	332.163	Marmin isomer	0.5	[M-H]-1	1.33554e+07
97	17.425	299.056	C16H12O6	300.063	Chryseriol/7,2',4'-trihydroxy－5-methoxy-3－arylcoumarin	0.14	[M-H]-1	2.68638e+07
98	17.599	331.155	C19H24O5	332.162	Marmin isomer	0.35	[M-H]-1	1.17305e+07
99	17.628	345.062	C16H12O6	300.063	Chryseriol/7,2',4'-trihydroxy－5-methoxy-3－arylcoumarin	-0.04	[M+FA-H]-1	1.85538e+08
100	17.659	257.081	C15H12O4	256.073	(2R)-7-hydroxy-2-(4-hydroxyphenyl)chroman-4-one/DFV	-1.09	[M+H]+1	4.85592e+07
101	17.669	317.065	C16H12O7	316.058	Isorhamnetin	-0.45	[M+H]+1
102	17.677	329.067	C17H14O7	330.074	Quercetin der.	0.04	[M-H]-1	3.57868e+07
103	17.762	361.091	C18H16O8	360.084	Areapillin	-1.21	[M+H]+1	6.78257e+08
104	17.777	377.161	C19H24O5	332.162	Marmin	0.26	[M+FA-H]-1	4.22104e+07
105	17.818	153.127	C10H16O	152.12	Citral	-0.62	[M+H]+1	6.55512e+08
106	17.819	163.039	C9H6O3	162.032	7-Hydroxycoumarine	-0.89	[M+H]+1	9.84976e+08
107	17.847	267.066	C16H12O4	268.074	formononetin/HMO/Isodalbergin	0	[M-H]-1	4.71476e+07
108	17.87	371.149	C21H22O6	370.141	glyasperin B	-3.29	[M+H]+1	1.71911e+07
109	17.891	327.218	C18H32O5	328.225	Corchorifatty acid F	-0.1	[M-H]-1	1.6179e+08
110	17.963	373.128	C20H20O7	372.12	Tangeritin	-1.21	[M+H]+1	6.78257e+08
111	18.02	285.077	C16H14O5	286.084	Licochalcone B/Sainfuran	-0.21	[M-H]-1	4.14182e+07
112	18.045	367.119	C21H20O6	368.126	Gancaonin B/Glyasperins M/3-(2,4-dihydroxyphenyl)-8-(1,1-dimethylprop-2-enyl)-7-hydroxy-5-methoxy-coumarin	-0.5	[M-H]-1	3.67714e+07
113	18.057	373.128	C20H20O7	372.12	Tangeritin	-1.21	[M+H]+1	1.26792e+09
114	18.067	403.138	C21H22O8	402.131	nobiletin isomer	-0.68	[M+H]+1	7.17826e+07
115	18.096	271.061	C15H12O5	272.069	naringenin isomer	0.28	[M-H]-1	1.64381e+07
116	18.129	313.072	C17H14O6	314.079	Jaranol/Odoratin	0.2	[M-H]-1	9.74564e+07
117	18.158	403.138	C21H22O8	402.131	nobiletin isomer	-0.89	[M+H]+1	3.03565e+07
118	18.172	315.086	C17H14O6	314.079	Jaranol/Odoratin	0.09	[M+H]+1	1.67184e+07
119	18.173	249.149	C15H22O3	250.157	2-[(1S,2S,4aR,8aS)-1-hydroxy-4a-methyl-8-methylidene-decahydronaphthalen-2-yl]prop-2-enoic acid	-0.74	[M-H]-1	2.25255e+08
120	18.179	283.061	C16H12O5	284.069	Inermine/Calycosin	0.22	[M-H]-1	1.15506e+07
121	18.179	353.102	C20H16O6	352.095	Semilicoisoflavone B/Licoisoflavone B/3-(3,4-dihydroxyphenyl)-5,7-dihydroxy-8-(3-methylbut-2-enyl)chromone/2-(3,4-dihydroxyphenyl)-5,7-dihydroxy-6-(3-methylbut-2-enyl)chromone/Licoisoflavone/licoisoflavanone/Isolicoflavonol/glyasperin F/8-Isopentenyl-kaempferol	-0.91	[M+H]+1	4.33144e+08
122	18.207	355.154	C21H22O5	354.146	licochalcone G/dehydroglyasperins C/1-Methoxyphaseollidin/3'-Hydroxy-4'-O-Methylglabridin/3'-Methoxyglabridin	-1.06	[M+H]+1	8.05841e+08
123	18.246	343.117	C19H18O6	342.11	2-(2,6-dimethoxyphenyl)-5,6-dimethoxy-4H-chromen-4-one	-1.06	[M+H]+1	8.05841e+08
124	18.312	367.119	C21H20O6	368.126	Gancaonin B/Glyasperins M/3-(2,4-dihydroxyphenyl)-8-(1,1-dimethylprop-2-enyl)-7-hydroxy-5-methoxy-coumarin	-0.49	[M-H]-1	7.83191e+07
125	18.319	353.102	C20H16O6	352.094	Semilicoisoflavone B/Licoisoflavone B/3-(3,4-dihydroxyphenyl)-5,7-dihydroxy-8-(3-methylbut-2-enyl)chromone/2-(3,4-dihydroxyphenyl)-5,7-dihydroxy-6-(3-methylbut-2-enyl)chromone/Licoisoflavone/licoisoflavanone/Isolicoflavonol/glyasperin F/8-Isopentenyl-kaempferol	0.1	[M+H]+1	1.49323e+07
126	18.322	343.117	C19H18O6	342.11	2-(2,6-dimethoxyphenyl)-5,6-dimethoxy-4H-chromen-4-one	-0.97	[M+H]+1	1.02169e+09
127	18.376	403.138	C21H22O8	402.131	nobiletin	-0.5	[M+H]+1	1.56167e+07
128	18.411	195.138	C12H18O2	194.13	Sedanolide	-0.97	[M+H]+1	8.09646e+08
129	18.444	433.149	C22H24O9	432.142	(-)-Medicocarpin/3,5,6,7-tetramethoxy-2-(3,4,5-trimethoxyphenyl)chromone	-0.53	[M+NH4]+1	1.06149e+08
130	18.463	439.356	C30H48O3	456.36	Mairin	-0.54	[M+H]+1	7.9776e+07
131	18.589	373.128	C20H20O7	372.121	Tangeritin	-0.76	[M+H]+1	7.77065e+09
132	18.678	403.138	C21H22O8	402.131	nobiletin isomer	-0.6	[M+H]+1	2.43953e+07

## Sheet: Supplementary Table S3
Supplementary Table S3 139 active compounds in CSP were selected from the TCMSP database
No	Mol ID	Molecule Name	OB (%)	DL	Herb
1	MOL000449	Stigmasterol	43.83	0.76	ChaiHu,XiangFu
2	MOL000354	isorhamnetin	49.6	0.31	ChaiHu, XiangFu, GanCao
3	MOL000098	quercetin	46.43	0.28	ChaiHu, XiangFu, GanCao
4	MOL001910	11alpha,12alpha-epoxy-3beta-23-dihydroxy-30-norolean-20-en-28,12beta-olide	64.77	0.38	BaiShao
5	MOL001918	paeoniflorgenone	87.59	0.37	BaiShao
6	MOL001919	(3S,5R,8R,9R,10S,14S)-3,17-dihydroxy-4,4,8,10,14-pentamethyl-2,3,5,6,7,9-hexahydro-1H-cyclopenta[a]phenanthrene-15,16-dione	43.56	0.53	BaiShao
7	MOL001921	Lactiflorin	49.12	0.8	BaiShao
8	MOL001924	paeoniflorin	53.87	0.79	BaiShao
9	MOL001925	paeoniflorin_qt	68.18	0.4	BaiShao
10	MOL001928	albiflorin_qt	66.64	0.33	BaiShao
11	MOL001930	benzoyl paeoniflorin	31.27	0.75	BaiShao
12	MOL000492	(+)-catechin	54.83	0.24	BaiShao
13	MOL000422	kaempferol	41.88	0.24	ChaiHu, BaiShao, XiangFu, GanCao
14	MOL001645	Linoleyl acetate	42.1	0.2	ChaiHu
15	MOL004653	(+)-Anomalin	46.06	0.66	ChaiHu
16	MOL004702	saikosaponin c_qt	30.5	0.63	ChaiHu
17	MOL004718	α-spinasterol	42.98	0.76	ChaiHu
18	MOL000490	petunidin	30.05	0.31	ChaiHu
19	MOL002776	Baicalin	40.12	0.75	ChaiHu
20	MOL004598	3,5,6,7-tetramethoxy-2-(3,4,5-trimethoxyphenyl)chromone	31.97	0.59	ChaiHu
21	MOL004609	Areapillin	48.96	0.41	ChaiHu
22	MOL013187	Cubebin	57.13	0.64	ChaiHu
23	MOL004624	Longikaurin A	47.72	0.53	ChaiHu
24	MOL004628	Octalupine	47.82	0.28	ChaiHu
25	MOL004644	Sainfuran	79.91	0.23	ChaiHu
26	MOL004648	Troxerutin	31.6	0.28	ChaiHu
27	MOL005100	5,7-dihydroxy-2-(3-hydroxy-4-methoxyphenyl)chroman-4-one	47.74	0.27	ChenPi
28	MOL005815	Citromitin	86.9	0.51	ChenPi
29	MOL001494	Mandenol	42	0.19	ChuanXiong
30	MOL002135	Myricanone	40.6	0.51	ChuanXiong
31	MOL002140	Perlolyrine	65.95	0.27	ChuanXiong
32	MOL002151	senkyunone	47.66	0.24	ChuanXiong
33	MOL002157	wallichilide	42.31	0.71	ChuanXiong
34	MOL000433	FA	68.96	0.71	ChuanXiong
35	MOL000211	Mairin	55.38	0.78	BaiShao, GanCao
36	MOL000359	sitosterol	36.91	0.75	BaiShao, ZhiQiao, ChenPi, XiangFu, GanCao
37	MOL000358	beta-sitosterol	36.91	0.75	BaiShao, ZhiQiao, XiangFu
38	MOL004328	naringenin	59.29	0.21	ZhiQiao, ChenPi, GanCao
39	MOL001484	Inermine	75.18	0.54	GanCao
40	MOL004805	(2S)-2-[4-hydroxy-3-(3-methylbut-2-enyl)phenyl]-8,8-dimethyl-2,3-dihydropyrano[2,3-f]chromen-4-one	31.79	0.72	GanCao
41	MOL004806	euchrenone	30.29	0.57	GanCao
42	MOL004808	glyasperin B	65.22	0.44	GanCao
43	MOL004810	glyasperin F	75.84	0.54	GanCao
44	MOL004811	Glyasperin C	45.56	0.4	GanCao
45	MOL004814	Isotrifoliol	31.94	0.42	GanCao
46	MOL004815	(E)-1-(2,4-dihydroxyphenyl)-3-(2,2-dimethylchromen-6-yl)prop-2-en-1-one	39.62	0.35	GanCao
47	MOL004820	kanzonols W	50.48	0.52	GanCao
48	MOL004824	(2S)-6-(2,4-dihydroxyphenyl)-2-(2-hydroxypropan-2-yl)-4-methoxy-2,3-dihydrofuro[3,2-g]chromen-7-one	60.25	0.63	GanCao
49	MOL004827	Semilicoisoflavone B	48.78	0.55	GanCao
50	MOL001792	DFV	32.76	0.18	GanCao
51	MOL004828	Glepidotin A	44.72	0.35	GanCao
52	MOL004829	Glepidotin B	64.46	0.34	GanCao
53	MOL004833	Phaseolinisoflavan	32.01	0.45	GanCao
54	MOL004835	Glypallichalcone	61.6	0.19	GanCao
55	MOL004838	8-(6-hydroxy-2-benzofuranyl)-2,2-dimethyl-5-chromenol	58.44	0.38	GanCao
56	MOL004841	Licochalcone B	76.76	0.19	GanCao
57	MOL004848	licochalcone G	49.25	0.32	GanCao
58	MOL004849	3-(2,4-dihydroxyphenyl)-8-(1,1-dimethylprop-2-enyl)-7-hydroxy-5-methoxy-coumarin	59.62	0.43	GanCao
59	MOL004855	Licoricone	63.58	0.47	GanCao
60	MOL004856	Gancaonin A	51.08	0.4	GanCao
61	MOL002311	Glycyrol	90.78	0.67	GanCao
62	MOL004857	Gancaonin B	48.79	0.45	GanCao
63	MOL004860	licorice glycoside E	32.89	0.27	GanCao
64	MOL004863	3-(3,4-dihydroxyphenyl)-5,7-dihydroxy-8-(3-methylbut-2-enyl)chromone	66.37	0.41	GanCao
65	MOL004864	5,7-dihydroxy-3-(4-methoxyphenyl)-8-(3-methylbut-2-enyl)chromone	30.49	0.41	GanCao
66	MOL004866	2-(3,4-dihydroxyphenyl)-5,7-dihydroxy-6-(3-methylbut-2-enyl)chromone	44.15	0.41	GanCao
67	MOL004879	Glycyrin	52.61	0.47	GanCao
68	MOL004882	Licocoumarone	33.21	0.36	GanCao
69	MOL004883	Licoisoflavone	41.61	0.42	GanCao
70	MOL004884	Licoisoflavone B	38.93	0.55	GanCao
71	MOL004885	licoisoflavanone	52.47	0.54	GanCao
72	MOL000239	Jaranol	50.83	0.29	GanCao
73	MOL004891	shinpterocarpin	80.3	0.73	GanCao
74	MOL004898	(E)-3-[3,4-dihydroxy-5-(3-methylbut-2-enyl)phenyl]-1-(2,4-dihydroxyphenyl)prop-2-en-1-one	46.27	0.31	GanCao
75	MOL004903	liquiritin	65.69	0.74	GanCao
76	MOL004904	licopyranocoumarin	80.36	0.65	GanCao
77	MOL004905	3,22-Dihydroxy-11-oxo-delta(12)-oleanene-27-alpha-methoxycarbonyl-29-oic acid	34.32	0.55	GanCao
78	MOL004907	Glyzaglabrin	61.07	0.35	GanCao
79	MOL004908	Glabridin	53.25	0.47	GanCao
80	MOL004910	Glabranin	52.9	0.31	GanCao
81	MOL004911	Glabrene	46.27	0.44	GanCao
82	MOL004912	Glabrone	52.51	0.5	GanCao
83	MOL002565	Medicarpin	49.22	0.34	GanCao
84	MOL004913	1,3-dihydroxy-9-methoxy-6-benzofurano[3,2-c]chromenone	48.14	0.43	GanCao
85	MOL004914	1,3-dihydroxy-8,9-dimethoxy-6-benzofurano[3,2-c]chromenone	62.9	0.53	GanCao
86	MOL004915	Eurycarpin A	43.28	0.37	GanCao
87	MOL004917	glycyroside	37.25	0.79	GanCao
88	MOL004924	(-)-Medicocarpin	40.99	0.95	GanCao
89	MOL004935	Sigmoidin-B	34.88	0.41	GanCao
90	MOL004941	(2R)-7-hydroxy-2-(4-hydroxyphenyl)chroman-4-one	71.12	0.18	GanCao
91	MOL004945	(2S)-7-hydroxy-2-(4-hydroxyphenyl)-8-(3-methylbut-2-enyl)chroman-4-one	36.57	0.32	GanCao
92	MOL004948	Isoglycyrol	44.7	0.84	GanCao
93	MOL004949	Isolicoflavonol	45.17	0.42	GanCao
94	MOL003656	Lupiwighteone	51.64	0.37	GanCao
95	MOL004957	HMO	38.37	0.21	GanCao
96	MOL004959	1-Methoxyphaseollidin	69.98	0.64	GanCao
97	MOL004961	Quercetin der.	46.45	0.33	GanCao
98	MOL004966	3'-Hydroxy-4'-O-Methylglabridin	43.71	0.57	GanCao
99	MOL000497	licochalcone a	40.79	0.29	GanCao
100	MOL004974	3'-Methoxyglabridin	46.16	0.57	GanCao
101	MOL004978	2-[(3R)-8,8-dimethyl-3,4-dihydro-2H-pyrano[6,5-f]chromen-3-yl]-5-methoxyphenol	36.21	0.52	GanCao
102	MOL004980	Inflacoumarin A	39.71	0.33	GanCao
103	MOL004985	icos-5-enoic acid	30.7	0.2	GanCao
104	MOL004988	Kanzonol F	32.47	0.89	GanCao
105	MOL003896	7-Methoxy-2-methyl isoflavone	42.56	0.2	GanCao
106	MOL004989	6-prenylated eriodictyol	39.22	0.41	GanCao
107	MOL004990	7,2',4'-trihydroxy－5-methoxy-3－arylcoumarin	83.71	0.27	GanCao
108	MOL004991	7-Acetoxy-2-methylisoflavone	38.92	0.26	GanCao
109	MOL004993	8-prenylated eriodictyol	53.79	0.4	GanCao
110	MOL004996	gadelaidic acid	30.7	0.2	GanCao
111	MOL000500	Vestitol	74.66	0.21	GanCao
112	MOL005000	Gancaonin G	60.44	0.39	GanCao
113	MOL005001	Gancaonin H	50.1	0.78	GanCao
114	MOL005003	Licoagrocarpin	58.81	0.58	GanCao
115	MOL005007	Glyasperins M	72.67	0.59	GanCao
116	MOL000392	formononetin	69.67	0.21	GanCao
117	MOL005008	Glycyrrhiza flavonol A	41.28	0.6	GanCao
118	MOL005012	Licoagroisoflavone	57.28	0.49	GanCao
119	MOL005013	18α-hydroxyglycyrrhetic acid	41.16	0.71	GanCao
120	MOL005016	Odoratin	49.95	0.3	GanCao
121	MOL005017	Phaseol	78.77	0.58	GanCao
122	MOL005018	Xambioona	54.85	0.87	GanCao
123	MOL005020	dehydroglyasperins C	53.82	0.37	GanCao
124	MOL000417	Calycosin	47.75	0.24	GanCao
125	MOL005828	nobiletin	61.67	0.52	ZhiQiao, ChenPi
126	MOL003044	Chryseriol	35.85	0.27	XiangFu
127	MOL004074	stigmasterol glucoside_qt	43.83	0.76	XiangFu
128	MOL004077	sugeonyl acetate	45.08	0.2	XiangFu
129	MOL000006	luteolin	36.16	0.25	XiangFu
130	MOL003542	8-Isopentenyl-kaempferol	38.04	0.39	XiangFu
131	MOL004027	1,4-Epoxy-16-hydroxyheneicos-1,3,12,14,18-pentaene	45.1	0.24	XiangFu
132	MOL004053	Isodalbergin	35.45	0.2	XiangFu
133	MOL004058	Khell	33.19	0.19	XiangFu
134	MOL004059	khellol glucoside	74.96	0.72	XiangFu
135	MOL010489	Resivit	30.84	0.27	XiangFu
136	MOL004068	rosenonolactone	79.84	0.37	XiangFu
137	MOL004071	Hyndarin	73.94	0.64	XiangFu
138	MOL013381	Marmin	38.23	0.31	ZhiQiao
139	MOL002341	Hesperetin	70.31	0.27	ZhiQiao

## Sheet: Supplementary Table S4
Supplementary Table S4 Candidate target genes of CSP
Mol ID	Molecule Name	Gene name	database
MOL000354	isorhamnetin	NOS2	Traditional Chinese Medicine Systems Pharmacology
MOL000354	isorhamnetin	PTGS1	Traditional Chinese Medicine Systems Pharmacology
MOL000354	isorhamnetin	ESR1	Traditional Chinese Medicine Systems Pharmacology
MOL000354	isorhamnetin	AR	Traditional Chinese Medicine Systems Pharmacology
MOL000354	isorhamnetin	PPARG	Traditional Chinese Medicine Systems Pharmacology
MOL000354	isorhamnetin	PTGS2	Traditional Chinese Medicine Systems Pharmacology
MOL000354	isorhamnetin	PTPN1	Traditional Chinese Medicine Systems Pharmacology
MOL000354	isorhamnetin	ESR2	Traditional Chinese Medicine Systems Pharmacology
MOL000354	isorhamnetin	DPP4	Traditional Chinese Medicine Systems Pharmacology
MOL000354	isorhamnetin	MAPK14	Traditional Chinese Medicine Systems Pharmacology
MOL000354	isorhamnetin	GSK3B	Traditional Chinese Medicine Systems Pharmacology
MOL000354	isorhamnetin	HSP90AB1	Traditional Chinese Medicine Systems Pharmacology
MOL000354	isorhamnetin	CDK2	Traditional Chinese Medicine Systems Pharmacology
MOL000354	isorhamnetin	PIK3CG	Traditional Chinese Medicine Systems Pharmacology
MOL000354	isorhamnetin	PRKACA	Traditional Chinese Medicine Systems Pharmacology
MOL000354	isorhamnetin	PRSS1	Traditional Chinese Medicine Systems Pharmacology
MOL000354	isorhamnetin	PIM1	Traditional Chinese Medicine Systems Pharmacology
MOL000354	isorhamnetin	CCNA2	Traditional Chinese Medicine Systems Pharmacology
MOL000354	isorhamnetin	NCOA2	Traditional Chinese Medicine Systems Pharmacology
MOL000354	isorhamnetin	CAMKK2	Traditional Chinese Medicine Systems Pharmacology
MOL000354	isorhamnetin	PYGM	Traditional Chinese Medicine Systems Pharmacology
MOL000354	isorhamnetin	PPARD	Traditional Chinese Medicine Systems Pharmacology
MOL000354	isorhamnetin	CHEK1	Traditional Chinese Medicine Systems Pharmacology
MOL000354	isorhamnetin	AKR1B10	Traditional Chinese Medicine Systems Pharmacology
MOL000354	isorhamnetin	NCOA1	Traditional Chinese Medicine Systems Pharmacology
MOL000354	isorhamnetin	F7	Traditional Chinese Medicine Systems Pharmacology
MOL000354	isorhamnetin	F2	Traditional Chinese Medicine Systems Pharmacology
MOL000354	isorhamnetin	NOS3	Traditional Chinese Medicine Systems Pharmacology
MOL000354	isorhamnetin	ACHE	Traditional Chinese Medicine Systems Pharmacology
MOL000354	isorhamnetin	GABRA1	Traditional Chinese Medicine Systems Pharmacology
MOL000354	isorhamnetin	MAOB	Traditional Chinese Medicine Systems Pharmacology
MOL000354	isorhamnetin	GRIA2	Traditional Chinese Medicine Systems Pharmacology
MOL000354	isorhamnetin	camC	Traditional Chinese Medicine Systems Pharmacology
MOL000354	isorhamnetin	RELA	Traditional Chinese Medicine Systems Pharmacology
MOL000354	isorhamnetin	XDH	Traditional Chinese Medicine Systems Pharmacology
MOL000354	isorhamnetin	NCF1	Traditional Chinese Medicine Systems Pharmacology
MOL000354	isorhamnetin	OLR1	Traditional Chinese Medicine Systems Pharmacology
MOL000098	quercetin	PTGS1	Traditional Chinese Medicine Systems Pharmacology
MOL000098	quercetin	AR	Traditional Chinese Medicine Systems Pharmacology
MOL000098	quercetin	PPARG	Traditional Chinese Medicine Systems Pharmacology
MOL000098	quercetin	PTGS2	Traditional Chinese Medicine Systems Pharmacology
MOL000098	quercetin	HSP90AB1	Traditional Chinese Medicine Systems Pharmacology
MOL000098	quercetin	PIK3CG	Traditional Chinese Medicine Systems Pharmacology
MOL000098	quercetin	NCOA2	Traditional Chinese Medicine Systems Pharmacology
MOL000098	quercetin	DPP4	Traditional Chinese Medicine Systems Pharmacology
MOL000098	quercetin	AKR1B10	Traditional Chinese Medicine Systems Pharmacology
MOL000098	quercetin	PRSS1	Traditional Chinese Medicine Systems Pharmacology
MOL000098	quercetin	TOP2A	Traditional Chinese Medicine Systems Pharmacology
MOL000098	quercetin	F2	Traditional Chinese Medicine Systems Pharmacology
MOL000098	quercetin	KCNH2	Traditional Chinese Medicine Systems Pharmacology
MOL000098	quercetin	SCN5A	Traditional Chinese Medicine Systems Pharmacology
MOL000098	quercetin	F10	Traditional Chinese Medicine Systems Pharmacology
MOL000098	quercetin	ADRB2	Traditional Chinese Medicine Systems Pharmacology
MOL000098	quercetin	MMP3	Traditional Chinese Medicine Systems Pharmacology
MOL000098	quercetin	PRKACA	Traditional Chinese Medicine Systems Pharmacology
MOL000098	quercetin	F7	Traditional Chinese Medicine Systems Pharmacology
MOL000098	quercetin	NOS3	Traditional Chinese Medicine Systems Pharmacology
MOL000098	quercetin	RXRA	Traditional Chinese Medicine Systems Pharmacology
MOL000098	quercetin	ACHE	Traditional Chinese Medicine Systems Pharmacology
MOL000098	quercetin	GABRA1	Traditional Chinese Medicine Systems Pharmacology
MOL000098	quercetin	MAOB	Traditional Chinese Medicine Systems Pharmacology
MOL000098	quercetin	RELA	Traditional Chinese Medicine Systems Pharmacology
MOL000098	quercetin	EGFR	Traditional Chinese Medicine Systems Pharmacology
MOL000098	quercetin	AKT1	Traditional Chinese Medicine Systems Pharmacology
MOL000098	quercetin	VEGFA	Traditional Chinese Medicine Systems Pharmacology
MOL000098	quercetin	CCND1	Traditional Chinese Medicine Systems Pharmacology
MOL000098	quercetin	BCL2	Traditional Chinese Medicine Systems Pharmacology
MOL000098	quercetin	BCL2L1	Traditional Chinese Medicine Systems Pharmacology
MOL000098	quercetin	FOS	Traditional Chinese Medicine Systems Pharmacology
MOL000098	quercetin	CDKN1A	Traditional Chinese Medicine Systems Pharmacology
MOL000098	quercetin	EIF6	Traditional Chinese Medicine Systems Pharmacology
MOL000098	quercetin	BAX	Traditional Chinese Medicine Systems Pharmacology
MOL000098	quercetin	CASP9	Traditional Chinese Medicine Systems Pharmacology
MOL000098	quercetin	PLAU	Traditional Chinese Medicine Systems Pharmacology
MOL000098	quercetin	MMP2	Traditional Chinese Medicine Systems Pharmacology
MOL000098	quercetin	MMP9	Traditional Chinese Medicine Systems Pharmacology
MOL000098	quercetin	MAPK1	Traditional Chinese Medicine Systems Pharmacology
MOL000098	quercetin	IL10	Traditional Chinese Medicine Systems Pharmacology
MOL000098	quercetin	EGF	Traditional Chinese Medicine Systems Pharmacology
MOL000098	quercetin	RB1	Traditional Chinese Medicine Systems Pharmacology
MOL000098	quercetin	TNF	Traditional Chinese Medicine Systems Pharmacology
MOL000098	quercetin	JUN	Traditional Chinese Medicine Systems Pharmacology
MOL000098	quercetin	IL6	Traditional Chinese Medicine Systems Pharmacology
MOL000098	quercetin	CDKN2A	Traditional Chinese Medicine Systems Pharmacology
MOL000098	quercetin	AHSA1	Traditional Chinese Medicine Systems Pharmacology
MOL000098	quercetin	CASP3	Traditional Chinese Medicine Systems Pharmacology
MOL000098	quercetin	TP53	Traditional Chinese Medicine Systems Pharmacology
MOL000098	quercetin	ELK1	Traditional Chinese Medicine Systems Pharmacology
MOL000098	quercetin	NFKBIA	Traditional Chinese Medicine Systems Pharmacology
MOL000098	quercetin	POR	Traditional Chinese Medicine Systems Pharmacology
MOL000098	quercetin	ODC1	Traditional Chinese Medicine Systems Pharmacology
MOL000098	quercetin	XDH	Traditional Chinese Medicine Systems Pharmacology
MOL000098	quercetin	CASP8	Traditional Chinese Medicine Systems Pharmacology
MOL000098	quercetin	TOP1	Traditional Chinese Medicine Systems Pharmacology
MOL000098	quercetin	RAF1	Traditional Chinese Medicine Systems Pharmacology
MOL000098	quercetin	SOD1	Traditional Chinese Medicine Systems Pharmacology
MOL000098	quercetin	PRKCA	Traditional Chinese Medicine Systems Pharmacology
MOL000098	quercetin	MMP1	Traditional Chinese Medicine Systems Pharmacology
MOL000098	quercetin	HIF1A	Traditional Chinese Medicine Systems Pharmacology
MOL000098	quercetin	STAT1	Traditional Chinese Medicine Systems Pharmacology
MOL000098	quercetin	RUNX1T1	Traditional Chinese Medicine Systems Pharmacology
MOL000098	quercetin	HERC5	Traditional Chinese Medicine Systems Pharmacology
MOL000098	quercetin	CDK1	Traditional Chinese Medicine Systems Pharmacology
MOL000098	quercetin	HSPA5	Traditional Chinese Medicine Systems Pharmacology
MOL000098	quercetin	ERBB2	Traditional Chinese Medicine Systems Pharmacology
MOL000098	quercetin	PPARG	Traditional Chinese Medicine Systems Pharmacology
MOL000098	quercetin	ACACA	Traditional Chinese Medicine Systems Pharmacology
MOL000098	quercetin	HMOX1	Traditional Chinese Medicine Systems Pharmacology
MOL000098	quercetin	CYP3A4	Traditional Chinese Medicine Systems Pharmacology
MOL000098	quercetin	CYP1A2	Traditional Chinese Medicine Systems Pharmacology
MOL000098	quercetin	CAV1	Traditional Chinese Medicine Systems Pharmacology
MOL000098	quercetin	MYC	Traditional Chinese Medicine Systems Pharmacology
MOL000098	quercetin	F3	Traditional Chinese Medicine Systems Pharmacology
MOL000098	quercetin	GJA1	Traditional Chinese Medicine Systems Pharmacology
MOL000098	quercetin	CYP1A1	Traditional Chinese Medicine Systems Pharmacology
MOL000098	quercetin	ICAM1	Traditional Chinese Medicine Systems Pharmacology
MOL000098	quercetin	IL1B	Traditional Chinese Medicine Systems Pharmacology
MOL000098	quercetin	CCL2	Traditional Chinese Medicine Systems Pharmacology
MOL000098	quercetin	SELE	Traditional Chinese Medicine Systems Pharmacology
MOL000098	quercetin	VCAM1	Traditional Chinese Medicine Systems Pharmacology
MOL000098	quercetin	PTGER3	Traditional Chinese Medicine Systems Pharmacology
MOL000098	quercetin	CXCL8	Traditional Chinese Medicine Systems Pharmacology
MOL000098	quercetin	PRKCB	Traditional Chinese Medicine Systems Pharmacology
MOL000098	quercetin	BIRC5	Traditional Chinese Medicine Systems Pharmacology
MOL000098	quercetin	DUOX2	Traditional Chinese Medicine Systems Pharmacology
MOL000098	quercetin	NOS3	Traditional Chinese Medicine Systems Pharmacology
MOL000098	quercetin	HSPB1	Traditional Chinese Medicine Systems Pharmacology
MOL000098	quercetin	TGFB1	Traditional Chinese Medicine Systems Pharmacology
MOL000098	quercetin	SULT1E1	Traditional Chinese Medicine Systems Pharmacology
MOL000098	quercetin	MGAM	Traditional Chinese Medicine Systems Pharmacology
MOL000098	quercetin	IL2	Traditional Chinese Medicine Systems Pharmacology
MOL000098	quercetin	NR1I2	Traditional Chinese Medicine Systems Pharmacology
MOL000098	quercetin	CYP1B1	Traditional Chinese Medicine Systems Pharmacology
MOL000098	quercetin	CCNB1	Traditional Chinese Medicine Systems Pharmacology
MOL000098	quercetin	PLAT	Traditional Chinese Medicine Systems Pharmacology
MOL000098	quercetin	THBD	Traditional Chinese Medicine Systems Pharmacology
MOL000098	quercetin	SERPINE1	Traditional Chinese Medicine Systems Pharmacology
MOL000098	quercetin	COL19A1	Traditional Chinese Medicine Systems Pharmacology
MOL000098	quercetin	IFNG	Traditional Chinese Medicine Systems Pharmacology
MOL000098	quercetin	ALOX5AP	Traditional Chinese Medicine Systems Pharmacology
MOL000098	quercetin	PTEN	Traditional Chinese Medicine Systems Pharmacology
MOL000098	quercetin	IL1A	Traditional Chinese Medicine Systems Pharmacology
MOL000098	quercetin	MPO	Traditional Chinese Medicine Systems Pharmacology
MOL000098	quercetin	TOP2A	Traditional Chinese Medicine Systems Pharmacology
MOL000098	quercetin	NCF1	Traditional Chinese Medicine Systems Pharmacology
MOL000098	quercetin	ABCA2	Traditional Chinese Medicine Systems Pharmacology
MOL000098	quercetin	HAS2	Traditional Chinese Medicine Systems Pharmacology
MOL000098	quercetin	GSTP1	Traditional Chinese Medicine Systems Pharmacology
MOL000098	quercetin	NFE2L2	Traditional Chinese Medicine Systems Pharmacology
MOL000098	quercetin	NFE2L2	Traditional Chinese Medicine Systems Pharmacology
MOL000098	quercetin	NFE2L2	Traditional Chinese Medicine Systems Pharmacology
MOL000098	quercetin	AHR	Traditional Chinese Medicine Systems Pharmacology
MOL000098	quercetin	PSMD3	Traditional Chinese Medicine Systems Pharmacology
MOL000098	quercetin	SLC2A4	Traditional Chinese Medicine Systems Pharmacology
MOL000098	quercetin	COL3A1	Traditional Chinese Medicine Systems Pharmacology
MOL000098	quercetin	TOP2A	Traditional Chinese Medicine Systems Pharmacology
MOL000098	quercetin	CXCL11	Traditional Chinese Medicine Systems Pharmacology
MOL000098	quercetin	CXCL2	Traditional Chinese Medicine Systems Pharmacology
MOL000098	quercetin	DCAF5	Traditional Chinese Medicine Systems Pharmacology
MOL000098	quercetin	NR1I3	Traditional Chinese Medicine Systems Pharmacology
MOL000098	quercetin	CHEK2	Traditional Chinese Medicine Systems Pharmacology
MOL000098	quercetin	INSR	Traditional Chinese Medicine Systems Pharmacology
MOL000098	quercetin	CLDN4	Traditional Chinese Medicine Systems Pharmacology
MOL000098	quercetin	PPARA	Traditional Chinese Medicine Systems Pharmacology
MOL000098	quercetin	PPARD	Traditional Chinese Medicine Systems Pharmacology
MOL000098	quercetin	HSF1	Traditional Chinese Medicine Systems Pharmacology
MOL000098	quercetin	CRP	Traditional Chinese Medicine Systems Pharmacology
MOL000098	quercetin	CXCL10	Traditional Chinese Medicine Systems Pharmacology
MOL000098	quercetin	CHUK	Traditional Chinese Medicine Systems Pharmacology
MOL000098	quercetin	SPP1	Traditional Chinese Medicine Systems Pharmacology
MOL000098	quercetin	RUNX2	Traditional Chinese Medicine Systems Pharmacology
MOL000098	quercetin	RASSF1	Traditional Chinese Medicine Systems Pharmacology
MOL000098	quercetin	E2F1	Traditional Chinese Medicine Systems Pharmacology
MOL000098	quercetin	E2F2	Traditional Chinese Medicine Systems Pharmacology
MOL000098	quercetin	ACP3	Traditional Chinese Medicine Systems Pharmacology
MOL000098	quercetin	CTSD	Traditional Chinese Medicine Systems Pharmacology
MOL000098	quercetin	IGFBP3	Traditional Chinese Medicine Systems Pharmacology
MOL000098	quercetin	IGF2	Traditional Chinese Medicine Systems Pharmacology
MOL000098	quercetin	CD40LG	Traditional Chinese Medicine Systems Pharmacology
MOL000098	quercetin	IRF1	Traditional Chinese Medicine Systems Pharmacology
MOL000098	quercetin	ERBB3	Traditional Chinese Medicine Systems Pharmacology
MOL000098	quercetin	PON1	Traditional Chinese Medicine Systems Pharmacology
MOL000098	quercetin	DIO1	Traditional Chinese Medicine Systems Pharmacology
MOL000098	quercetin	PCOLCE	Traditional Chinese Medicine Systems Pharmacology
MOL000098	quercetin	NPEPPS	Traditional Chinese Medicine Systems Pharmacology
MOL000098	quercetin	HK2	Traditional Chinese Medicine Systems Pharmacology
MOL000098	quercetin	NKX3-1	Traditional Chinese Medicine Systems Pharmacology
MOL000098	quercetin	RASA1	Traditional Chinese Medicine Systems Pharmacology
MOL000098	quercetin	PRXC1A	Traditional Chinese Medicine Systems Pharmacology
MOL000098	quercetin	GSTM1	Traditional Chinese Medicine Systems Pharmacology
MOL000098	quercetin	GSTM2	Traditional Chinese Medicine Systems Pharmacology
MOL001930	benzoyl paeoniflorin	ODC2	Swiss Target Prediction
MOL001930	benzoyl paeoniflorin	XDH	Swiss Target Prediction
MOL000492	(+)-catechin	PTGS1	Traditional Chinese Medicine Systems Pharmacology
MOL000492	(+)-catechin	ESR1	Traditional Chinese Medicine Systems Pharmacology
MOL000492	(+)-catechin	PTGS2	Traditional Chinese Medicine Systems Pharmacology
MOL000492	(+)-catechin	HSP90AB1	Traditional Chinese Medicine Systems Pharmacology
MOL000492	(+)-catechin	LACTBL1	Traditional Chinese Medicine Systems Pharmacology
MOL000492	(+)-catechin	PRKACA	Traditional Chinese Medicine Systems Pharmacology
MOL000492	(+)-catechin	NCOA2	Traditional Chinese Medicine Systems Pharmacology
MOL000492	(+)-catechin	CAMKK2	Traditional Chinese Medicine Systems Pharmacology
MOL000492	(+)-catechin	RXRA	Traditional Chinese Medicine Systems Pharmacology
MOL000492	(+)-catechin	CAT	Traditional Chinese Medicine Systems Pharmacology
MOL000492	(+)-catechin	HAS2	Traditional Chinese Medicine Systems Pharmacology
MOL000490	petunidin	NOS2	Traditional Chinese Medicine Systems Pharmacology
MOL000490	petunidin	PTGS1	Traditional Chinese Medicine Systems Pharmacology
MOL000490	petunidin	PTGS2	Traditional Chinese Medicine Systems Pharmacology
MOL000490	petunidin	ESR2	Traditional Chinese Medicine Systems Pharmacology
MOL000490	petunidin	MAPK14	Traditional Chinese Medicine Systems Pharmacology
MOL000490	petunidin	GSK3B	Traditional Chinese Medicine Systems Pharmacology
MOL000490	petunidin	HSP90AB1	Traditional Chinese Medicine Systems Pharmacology
MOL000490	petunidin	NCOA2	Traditional Chinese Medicine Systems Pharmacology
MOL002776	Baicalin	F10	Traditional Chinese Medicine Systems Pharmacology
MOL002776	Baicalin	PTPN1	Traditional Chinese Medicine Systems Pharmacology
MOL004609	Areapillin	NOS2	Traditional Chinese Medicine Systems Pharmacology
MOL004609	Areapillin	F2	Traditional Chinese Medicine Systems Pharmacology
MOL004609	Areapillin	AR	Traditional Chinese Medicine Systems Pharmacology
MOL004609	Areapillin	SCN5A	Traditional Chinese Medicine Systems Pharmacology
MOL004609	Areapillin	F10	Traditional Chinese Medicine Systems Pharmacology
MOL004609	Areapillin	PTGS2	Traditional Chinese Medicine Systems Pharmacology
MOL004609	Areapillin	F7	Traditional Chinese Medicine Systems Pharmacology
MOL004609	Areapillin	PTPN1	Traditional Chinese Medicine Systems Pharmacology
MOL004609	Areapillin	TOP2A	Traditional Chinese Medicine Systems Pharmacology
MOL004609	Areapillin	ESR2	Traditional Chinese Medicine Systems Pharmacology
MOL004609	Areapillin	DPP4	Traditional Chinese Medicine Systems Pharmacology
MOL004609	Areapillin	HSP90AB1	Traditional Chinese Medicine Systems Pharmacology
MOL004609	Areapillin	IGHG1	Traditional Chinese Medicine Systems Pharmacology
MOL004609	Areapillin	PRSS1	Traditional Chinese Medicine Systems Pharmacology
MOL004609	Areapillin	NCOA2	Traditional Chinese Medicine Systems Pharmacology
MOL004609	Areapillin	NCOA1	Traditional Chinese Medicine Systems Pharmacology
MOL004609	Areapillin	CAMKK2	Traditional Chinese Medicine Systems Pharmacology
MOL005100	5,7-dihydroxy-2-(3-hydroxy-4-methoxyphenyl)chroman-4-one	GABRA1	Traditional Chinese Medicine Systems Pharmacology
MOL005100	5,7-dihydroxy-2-(3-hydroxy-4-methoxyphenyl)chroman-4-one	PTGS1	Traditional Chinese Medicine Systems Pharmacology
MOL005100	5,7-dihydroxy-2-(3-hydroxy-4-methoxyphenyl)chroman-4-one	PTGS2	Traditional Chinese Medicine Systems Pharmacology
MOL005100	5,7-dihydroxy-2-(3-hydroxy-4-methoxyphenyl)chroman-4-one	HSP90AB1	Traditional Chinese Medicine Systems Pharmacology
MOL005100	5,7-dihydroxy-2-(3-hydroxy-4-methoxyphenyl)chroman-4-one	PRKACA	Traditional Chinese Medicine Systems Pharmacology
MOL005100	5,7-dihydroxy-2-(3-hydroxy-4-methoxyphenyl)chroman-4-one	CAMKK2	Traditional Chinese Medicine Systems Pharmacology
MOL005100	5,7-dihydroxy-2-(3-hydroxy-4-methoxyphenyl)chroman-4-one	SCN5A	Traditional Chinese Medicine Systems Pharmacology
MOL005100	5,7-dihydroxy-2-(3-hydroxy-4-methoxyphenyl)chroman-4-one	PIK3CG	Traditional Chinese Medicine Systems Pharmacology
MOL005100	5,7-dihydroxy-2-(3-hydroxy-4-methoxyphenyl)chroman-4-one	NCOA2	Traditional Chinese Medicine Systems Pharmacology
MOL005100	5,7-dihydroxy-2-(3-hydroxy-4-methoxyphenyl)chroman-4-one	NCOA1	Traditional Chinese Medicine Systems Pharmacology
MOL000211	Mairin	PGR	Traditional Chinese Medicine Systems Pharmacology
MOL004328	naringenin	PTGS1	Traditional Chinese Medicine Systems Pharmacology
MOL004328	naringenin	ESR1	Traditional Chinese Medicine Systems Pharmacology
MOL004328	naringenin	PTGS2	Traditional Chinese Medicine Systems Pharmacology
MOL004328	naringenin	HSP90AB1	Traditional Chinese Medicine Systems Pharmacology
MOL004328	naringenin	LACTBL1	Traditional Chinese Medicine Systems Pharmacology
MOL004328	naringenin	PRKACA	Traditional Chinese Medicine Systems Pharmacology
MOL004328	naringenin	PIK3CG	Traditional Chinese Medicine Systems Pharmacology
MOL004328	naringenin	RELA	Traditional Chinese Medicine Systems Pharmacology
MOL004328	naringenin	AKT1	Traditional Chinese Medicine Systems Pharmacology
MOL004328	naringenin	BCL2	Traditional Chinese Medicine Systems Pharmacology
MOL004328	naringenin	MAPK3	Traditional Chinese Medicine Systems Pharmacology
MOL004328	naringenin	MAPK1	Traditional Chinese Medicine Systems Pharmacology
MOL004328	naringenin	CASP3	Traditional Chinese Medicine Systems Pharmacology
MOL004328	naringenin	FASN	Traditional Chinese Medicine Systems Pharmacology
MOL004328	naringenin	LDLR	Traditional Chinese Medicine Systems Pharmacology
MOL004328	naringenin	Bcl2	Traditional Chinese Medicine Systems Pharmacology
MOL004328	naringenin	SOD1	Traditional Chinese Medicine Systems Pharmacology
MOL004328	naringenin	CAT	Traditional Chinese Medicine Systems Pharmacology
MOL004328	naringenin	PPARG	Traditional Chinese Medicine Systems Pharmacology
MOL004328	naringenin	MTTP	Traditional Chinese Medicine Systems Pharmacology
MOL004328	naringenin	APOB	Traditional Chinese Medicine Systems Pharmacology
MOL004328	naringenin	PLB1	Traditional Chinese Medicine Systems Pharmacology
MOL004328	naringenin	HMGCR	Traditional Chinese Medicine Systems Pharmacology
MOL004328	naringenin	CYP19A1	Traditional Chinese Medicine Systems Pharmacology
MOL004328	naringenin	GSTP1	Traditional Chinese Medicine Systems Pharmacology
MOL004328	naringenin	UGT1A1	Traditional Chinese Medicine Systems Pharmacology
MOL004328	naringenin	PPARA	Traditional Chinese Medicine Systems Pharmacology
MOL004328	naringenin	SREBF1	Traditional Chinese Medicine Systems Pharmacology
MOL004328	naringenin	GSR	Traditional Chinese Medicine Systems Pharmacology
MOL004328	naringenin	ABCC1	Traditional Chinese Medicine Systems Pharmacology
MOL004328	naringenin	ADIPOQ	Traditional Chinese Medicine Systems Pharmacology
MOL004328	naringenin	SOAT2	Traditional Chinese Medicine Systems Pharmacology
MOL004328	naringenin	AKR1C1	Traditional Chinese Medicine Systems Pharmacology
MOL004328	naringenin	GOT1	Traditional Chinese Medicine Systems Pharmacology
MOL004328	naringenin	ABAT	Traditional Chinese Medicine Systems Pharmacology
MOL004328	naringenin	CES1	Traditional Chinese Medicine Systems Pharmacology
MOL004328	naringenin	SOAT1	Traditional Chinese Medicine Systems Pharmacology
MOL004808	glyasperin B	NOS2	Traditional Chinese Medicine Systems Pharmacology
MOL004808	glyasperin B	F2	Traditional Chinese Medicine Systems Pharmacology
MOL004808	glyasperin B	ESR1	Traditional Chinese Medicine Systems Pharmacology
MOL004808	glyasperin B	AR	Traditional Chinese Medicine Systems Pharmacology
MOL004808	glyasperin B	PPARG	Traditional Chinese Medicine Systems Pharmacology
MOL004808	glyasperin B	F10	Traditional Chinese Medicine Systems Pharmacology
MOL004808	glyasperin B	PTGS2	Traditional Chinese Medicine Systems Pharmacology
MOL004808	glyasperin B	F7	Traditional Chinese Medicine Systems Pharmacology
MOL004808	glyasperin B	KDR	Traditional Chinese Medicine Systems Pharmacology
MOL004808	glyasperin B	ACHE	Traditional Chinese Medicine Systems Pharmacology
MOL004808	glyasperin B	TOP2A	Traditional Chinese Medicine Systems Pharmacology
MOL004808	glyasperin B	ESR2	Traditional Chinese Medicine Systems Pharmacology
MOL004808	glyasperin B	DPP4	Traditional Chinese Medicine Systems Pharmacology
MOL004808	glyasperin B	GSK3B	Traditional Chinese Medicine Systems Pharmacology
MOL004808	glyasperin B	HSP90AB1	Traditional Chinese Medicine Systems Pharmacology
MOL004808	glyasperin B	CDK2	Traditional Chinese Medicine Systems Pharmacology
MOL004808	glyasperin B	PRSS1	Traditional Chinese Medicine Systems Pharmacology
MOL004808	glyasperin B	PIM1	Traditional Chinese Medicine Systems Pharmacology
MOL004808	glyasperin B	CCNA2	Traditional Chinese Medicine Systems Pharmacology
MOL004808	glyasperin B	NCOA2	Traditional Chinese Medicine Systems Pharmacology
MOL004808	glyasperin B	CAMKK2	Traditional Chinese Medicine Systems Pharmacology
MOL004903	liquiritin	F10	Traditional Chinese Medicine Systems Pharmacology
MOL004903	liquiritin	F7	Traditional Chinese Medicine Systems Pharmacology
MOL004903	liquiritin	CAMKK2	Traditional Chinese Medicine Systems Pharmacology
MOL004903	liquiritin	PTGS2	Traditional Chinese Medicine Systems Pharmacology
MOL004903	liquiritin	KDR	Traditional Chinese Medicine Systems Pharmacology
MOL004903	liquiritin	SOD1	Traditional Chinese Medicine Systems Pharmacology
MOL002565	Medicarpin	NOS2	Traditional Chinese Medicine Systems Pharmacology
MOL002565	Medicarpin	PTGS1	Traditional Chinese Medicine Systems Pharmacology
MOL002565	Medicarpin	NCOA2	Traditional Chinese Medicine Systems Pharmacology
MOL002565	Medicarpin	CHRM3	Traditional Chinese Medicine Systems Pharmacology
MOL002565	Medicarpin	CHRM1	Traditional Chinese Medicine Systems Pharmacology
MOL002565	Medicarpin	ESR1	Traditional Chinese Medicine Systems Pharmacology
MOL002565	Medicarpin	SCN5A	Traditional Chinese Medicine Systems Pharmacology
MOL002565	Medicarpin	CHRM5	Traditional Chinese Medicine Systems Pharmacology
MOL002565	Medicarpin	PTGS2	Traditional Chinese Medicine Systems Pharmacology
MOL002565	Medicarpin	CHRM4	Traditional Chinese Medicine Systems Pharmacology
MOL002565	Medicarpin	RXRA	Traditional Chinese Medicine Systems Pharmacology
MOL002565	Medicarpin	PPARG	Traditional Chinese Medicine Systems Pharmacology
MOL002565	Medicarpin	ADRA1A	Traditional Chinese Medicine Systems Pharmacology
MOL002565	Medicarpin	CHRM2	Traditional Chinese Medicine Systems Pharmacology
MOL002565	Medicarpin	ADRA1B	Traditional Chinese Medicine Systems Pharmacology
MOL002565	Medicarpin	SLC6A3	Traditional Chinese Medicine Systems Pharmacology
MOL002565	Medicarpin	ADRB2	Traditional Chinese Medicine Systems Pharmacology
MOL002565	Medicarpin	SLC6A4	Traditional Chinese Medicine Systems Pharmacology
MOL002565	Medicarpin	OPRM1	Traditional Chinese Medicine Systems Pharmacology
MOL002565	Medicarpin	ESR2	Traditional Chinese Medicine Systems Pharmacology
MOL002565	Medicarpin	DPP4	Traditional Chinese Medicine Systems Pharmacology
MOL002565	Medicarpin	MAPK10	Traditional Chinese Medicine Systems Pharmacology
MOL002565	Medicarpin	HSP90AB1	Traditional Chinese Medicine Systems Pharmacology
MOL002565	Medicarpin	CDK2	Traditional Chinese Medicine Systems Pharmacology
MOL002565	Medicarpin	PIK3CG	Traditional Chinese Medicine Systems Pharmacology
MOL002565	Medicarpin	CAMKK2	Traditional Chinese Medicine Systems Pharmacology
MOL002565	Medicarpin	PRKACA	Traditional Chinese Medicine Systems Pharmacology
MOL002565	Medicarpin	PRSS1	Traditional Chinese Medicine Systems Pharmacology
MOL002565	Medicarpin	PIM1	Traditional Chinese Medicine Systems Pharmacology
MOL002565	Medicarpin	CCNA2	Traditional Chinese Medicine Systems Pharmacology
MOL002565	Medicarpin	CAMKK2	Traditional Chinese Medicine Systems Pharmacology
MOL002565	Medicarpin	OPRD1	Traditional Chinese Medicine Systems Pharmacology
MOL002565	Medicarpin	PDE3A	Traditional Chinese Medicine Systems Pharmacology
MOL002565	Medicarpin	ADRA1D	Traditional Chinese Medicine Systems Pharmacology
MOL004961	Quercetin der.	NOS2	Traditional Chinese Medicine Systems Pharmacology
MOL004961	Quercetin der.	PTGS1	Traditional Chinese Medicine Systems Pharmacology
MOL004961	Quercetin der.	ESR1	Traditional Chinese Medicine Systems Pharmacology
MOL004961	Quercetin der.	AR	Traditional Chinese Medicine Systems Pharmacology
MOL004961	Quercetin der.	SCN5A	Traditional Chinese Medicine Systems Pharmacology
MOL004961	Quercetin der.	PPARG	Traditional Chinese Medicine Systems Pharmacology
MOL004961	Quercetin der.	PTGS2	Traditional Chinese Medicine Systems Pharmacology
MOL004961	Quercetin der.	PTPN1	Traditional Chinese Medicine Systems Pharmacology
MOL004961	Quercetin der.	ESR2	Traditional Chinese Medicine Systems Pharmacology
MOL004961	Quercetin der.	DPP4	Traditional Chinese Medicine Systems Pharmacology
MOL004961	Quercetin der.	MAPK14	Traditional Chinese Medicine Systems Pharmacology
MOL004961	Quercetin der.	GSK3B	Traditional Chinese Medicine Systems Pharmacology
MOL004961	Quercetin der.	HSP90AB1	Traditional Chinese Medicine Systems Pharmacology
MOL004961	Quercetin der.	CDK2	Traditional Chinese Medicine Systems Pharmacology
MOL004961	Quercetin der.	PRSS1	Traditional Chinese Medicine Systems Pharmacology
MOL004961	Quercetin der.	NCOA2	Traditional Chinese Medicine Systems Pharmacology
MOL004961	Quercetin der.	CAMKK2	Traditional Chinese Medicine Systems Pharmacology
MOL005828	nobiletin	CAMKK2	Traditional Chinese Medicine Systems Pharmacology
MOL005828	nobiletin	PTGS1	Traditional Chinese Medicine Systems Pharmacology
MOL005828	nobiletin	F2	Traditional Chinese Medicine Systems Pharmacology
MOL005828	nobiletin	KCNH2	Traditional Chinese Medicine Systems Pharmacology
MOL005828	nobiletin	ESR1	Traditional Chinese Medicine Systems Pharmacology
MOL005828	nobiletin	AR	Traditional Chinese Medicine Systems Pharmacology
MOL005828	nobiletin	PPARG	Traditional Chinese Medicine Systems Pharmacology
MOL005828	nobiletin	F10	Traditional Chinese Medicine Systems Pharmacology
MOL005828	nobiletin	PTGS2	Traditional Chinese Medicine Systems Pharmacology
MOL005828	nobiletin	F7	Traditional Chinese Medicine Systems Pharmacology
MOL005828	nobiletin	PTPN1	Traditional Chinese Medicine Systems Pharmacology
MOL005828	nobiletin	TOP2A	Traditional Chinese Medicine Systems Pharmacology
MOL005828	nobiletin	ESR2	Traditional Chinese Medicine Systems Pharmacology
MOL005828	nobiletin	DPP4	Traditional Chinese Medicine Systems Pharmacology
MOL005828	nobiletin	HSP90AB1	Traditional Chinese Medicine Systems Pharmacology
MOL005828	nobiletin	CHEK1	Traditional Chinese Medicine Systems Pharmacology
MOL005828	nobiletin	PRSS1	Traditional Chinese Medicine Systems Pharmacology
MOL005828	nobiletin	NCOA2	Traditional Chinese Medicine Systems Pharmacology
MOL005828	nobiletin	KCNMA1	Traditional Chinese Medicine Systems Pharmacology
MOL005828	nobiletin	CAMKK2	Traditional Chinese Medicine Systems Pharmacology
MOL005828	nobiletin	GSK3B	Traditional Chinese Medicine Systems Pharmacology
MOL005828	nobiletin	SCN5A	Traditional Chinese Medicine Systems Pharmacology
MOL005828	nobiletin	BCL2	Traditional Chinese Medicine Systems Pharmacology
MOL005828	nobiletin	BAX	Traditional Chinese Medicine Systems Pharmacology
MOL005828	nobiletin	CASP9	Traditional Chinese Medicine Systems Pharmacology
MOL005828	nobiletin	MMP9	Traditional Chinese Medicine Systems Pharmacology
MOL005828	nobiletin	JUN	Traditional Chinese Medicine Systems Pharmacology
MOL005828	nobiletin	TP53	Traditional Chinese Medicine Systems Pharmacology
MOL005828	nobiletin	MAPK8	Traditional Chinese Medicine Systems Pharmacology
MOL005828	nobiletin	TIMP1	Traditional Chinese Medicine Systems Pharmacology
MOL005828	nobiletin	PPARG	Traditional Chinese Medicine Systems Pharmacology
MOL005828	nobiletin	CREB1	Traditional Chinese Medicine Systems Pharmacology
MOL005828	nobiletin	PLA2G4A	Traditional Chinese Medicine Systems Pharmacology
MOL005828	nobiletin	CD163	Traditional Chinese Medicine Systems Pharmacology
MOL005828	nobiletin	EPHB2	Traditional Chinese Medicine Systems Pharmacology
MOL010489	Resivit	POR	Traditional Chinese Medicine Systems Pharmacology
MOL010489	Resivit	ODC4	Traditional Chinese Medicine Systems Pharmacology
MOL010489	Resivit	XDH	Traditional Chinese Medicine Systems Pharmacology
MOL010489	Resivit	CASP11	Traditional Chinese Medicine Systems Pharmacology
MOL013381	Marmin	PTGS2	Traditional Chinese Medicine Systems Pharmacology
MOL013381	Marmin	CA2	Traditional Chinese Medicine Systems Pharmacology
MOL013381	Marmin	PDE3A	Traditional Chinese Medicine Systems Pharmacology
MOL013381	Marmin	ADRB2	Traditional Chinese Medicine Systems Pharmacology
MOL002341	Hesperetin	PTGS1	Traditional Chinese Medicine Systems Pharmacology
MOL002341	Hesperetin	SCN5A	Traditional Chinese Medicine Systems Pharmacology
MOL002341	Hesperetin	PTGS2	Traditional Chinese Medicine Systems Pharmacology
MOL002341	Hesperetin	HSP90AB1	Traditional Chinese Medicine Systems Pharmacology
MOL002341	Hesperetin	PIK3CG	Traditional Chinese Medicine Systems Pharmacology
MOL002341	Hesperetin	PRKACA	Traditional Chinese Medicine Systems Pharmacology
MOL002341	Hesperetin	NCOA2	Traditional Chinese Medicine Systems Pharmacology
MOL002341	Hesperetin	NCOA1	Traditional Chinese Medicine Systems Pharmacology
MOL002341	Hesperetin	CAMKK2	Traditional Chinese Medicine Systems Pharmacology
MOL000422	kaempferol	NOS2	Traditional Chinese Medicine Systems Pharmacology
MOL000422	kaempferol	PTGS1	Traditional Chinese Medicine Systems Pharmacology
MOL000422	kaempferol	AR	Traditional Chinese Medicine Systems Pharmacology
MOL000422	kaempferol	PPARG	Traditional Chinese Medicine Systems Pharmacology
MOL000422	kaempferol	PTGS2	Traditional Chinese Medicine Systems Pharmacology
MOL000422	kaempferol	HSP90AB1	Traditional Chinese Medicine Systems Pharmacology
MOL000422	kaempferol	PIK3CG	Traditional Chinese Medicine Systems Pharmacology
MOL000422	kaempferol	PRKACA	Traditional Chinese Medicine Systems Pharmacology
MOL000422	kaempferol	NCOA2	Traditional Chinese Medicine Systems Pharmacology
MOL000422	kaempferol	DPP4	Traditional Chinese Medicine Systems Pharmacology
MOL000422	kaempferol	PRSS1	Traditional Chinese Medicine Systems Pharmacology
MOL000422	kaempferol	PGR	Traditional Chinese Medicine Systems Pharmacology
MOL000422	kaempferol	F2	Traditional Chinese Medicine Systems Pharmacology
MOL000422	kaempferol	CHRM1	Traditional Chinese Medicine Systems Pharmacology
MOL000422	kaempferol	NOS3	Traditional Chinese Medicine Systems Pharmacology
MOL000422	kaempferol	GABRA2	Traditional Chinese Medicine Systems Pharmacology
MOL000422	kaempferol	ACHE	Traditional Chinese Medicine Systems Pharmacology
MOL000422	kaempferol	SLC6A2	Traditional Chinese Medicine Systems Pharmacology
MOL000422	kaempferol	CHRM2	Traditional Chinese Medicine Systems Pharmacology
MOL000422	kaempferol	ADRA1B	Traditional Chinese Medicine Systems Pharmacology
MOL000422	kaempferol	GABRA1	Traditional Chinese Medicine Systems Pharmacology
MOL000422	kaempferol	TOP2A	Traditional Chinese Medicine Systems Pharmacology
MOL000422	kaempferol	F7	Traditional Chinese Medicine Systems Pharmacology
MOL000422	kaempferol	CAMKK2	Traditional Chinese Medicine Systems Pharmacology
MOL000422	kaempferol	RELA	Traditional Chinese Medicine Systems Pharmacology
MOL000422	kaempferol	IKBKB	Traditional Chinese Medicine Systems Pharmacology
MOL000422	kaempferol	AKT1	Traditional Chinese Medicine Systems Pharmacology
MOL000422	kaempferol	BCL2	Traditional Chinese Medicine Systems Pharmacology
MOL000422	kaempferol	BAX	Traditional Chinese Medicine Systems Pharmacology
MOL000422	kaempferol	TNF	Traditional Chinese Medicine Systems Pharmacology
MOL000422	kaempferol	JUN	Traditional Chinese Medicine Systems Pharmacology
MOL000422	kaempferol	AHSA1	Traditional Chinese Medicine Systems Pharmacology
MOL000422	kaempferol	CASP3	Traditional Chinese Medicine Systems Pharmacology
MOL000422	kaempferol	MAPK8	Traditional Chinese Medicine Systems Pharmacology
MOL000422	kaempferol	XDH	Traditional Chinese Medicine Systems Pharmacology
MOL000422	kaempferol	MMP1	Traditional Chinese Medicine Systems Pharmacology
MOL000422	kaempferol	STAT1	Traditional Chinese Medicine Systems Pharmacology
MOL000422	kaempferol	CDK1	Traditional Chinese Medicine Systems Pharmacology
MOL000422	kaempferol	PPARG	Traditional Chinese Medicine Systems Pharmacology
MOL000422	kaempferol	HMOX1	Traditional Chinese Medicine Systems Pharmacology
MOL000422	kaempferol	CYP3A4	Traditional Chinese Medicine Systems Pharmacology
MOL000422	kaempferol	CYP1A2	Traditional Chinese Medicine Systems Pharmacology
MOL000422	kaempferol	CYP1A1	Traditional Chinese Medicine Systems Pharmacology
MOL000422	kaempferol	ICAM1	Traditional Chinese Medicine Systems Pharmacology
MOL000422	kaempferol	SELE	Traditional Chinese Medicine Systems Pharmacology
MOL000422	kaempferol	VCAM1	Traditional Chinese Medicine Systems Pharmacology
MOL000422	kaempferol	NR1I2	Traditional Chinese Medicine Systems Pharmacology
MOL000422	kaempferol	CYP1B1	Traditional Chinese Medicine Systems Pharmacology
MOL000422	kaempferol	ALOX5	Traditional Chinese Medicine Systems Pharmacology
MOL000422	kaempferol	HAS2	Traditional Chinese Medicine Systems Pharmacology
MOL000422	kaempferol	GSTP1	Traditional Chinese Medicine Systems Pharmacology
MOL000422	kaempferol	AHR	Traditional Chinese Medicine Systems Pharmacology
MOL000422	kaempferol	PSMD3	Traditional Chinese Medicine Systems Pharmacology
MOL000422	kaempferol	SLC2A4	Traditional Chinese Medicine Systems Pharmacology
MOL000422	kaempferol	NR1I3	Traditional Chinese Medicine Systems Pharmacology
MOL000422	kaempferol	INSR	Traditional Chinese Medicine Systems Pharmacology
MOL000422	kaempferol	DIO1	Traditional Chinese Medicine Systems Pharmacology
MOL000422	kaempferol	PPP3CA	Traditional Chinese Medicine Systems Pharmacology
MOL000422	kaempferol	PRXC1A	Traditional Chinese Medicine Systems Pharmacology
MOL000422	kaempferol	GSTM1	Traditional Chinese Medicine Systems Pharmacology
MOL000422	kaempferol	GSTM2	Traditional Chinese Medicine Systems Pharmacology
MOL000422	kaempferol	AKR1C3	Traditional Chinese Medicine Systems Pharmacology
MOL000422	kaempferol	SLPI	Traditional Chinese Medicine Systems Pharmacology
MOL002776	Baicalin	F10	Traditional Chinese Medicine Systems Pharmacology
MOL002776	Baicalin	PTPN1	Traditional Chinese Medicine Systems Pharmacology
MOL004648	Troxerutin	DYRK1A	Swiss Target Prediction
MOL004648	Troxerutin	AKR1B1	Swiss Target Prediction
MOL004648	Troxerutin	AKR1B15	Swiss Target Prediction
MOL004648	Troxerutin	AKR1B10	Swiss Target Prediction
MOL004648	Troxerutin	ADRA2A	Swiss Target Prediction
MOL004648	Troxerutin	ADRA2C	Swiss Target Prediction
MOL004648	Troxerutin	MBNL1	Swiss Target Prediction
MOL004648	Troxerutin	ADRA2B	Swiss Target Prediction
MOL004648	Troxerutin	MBNL2	Swiss Target Prediction
MOL004648	Troxerutin	MBNL3	Swiss Target Prediction
MOL004648	Troxerutin	NOX4	Swiss Target Prediction
MOL004648	Troxerutin	TDP1	Swiss Target Prediction
MOL004648	Troxerutin	AKR1A1	Swiss Target Prediction
MOL004648	Troxerutin	AKR1E2	Swiss Target Prediction
MOL004648	Troxerutin	RPS6KA3	Swiss Target Prediction
MOL004059	khellol glucoside	ADORA1	Swiss Target Prediction
MOL004059	khellol glucoside	CA12	Swiss Target Prediction
MOL004059	khellol glucoside	CA1	Swiss Target Prediction
MOL004059	khellol glucoside	CA2	Swiss Target Prediction
MOL004059	khellol glucoside	CA9	Swiss Target Prediction
MOL004059	khellol glucoside	CA14	Swiss Target Prediction
MOL004059	khellol glucoside	CA3	Swiss Target Prediction
MOL004059	khellol glucoside	CA5A	Swiss Target Prediction
MOL004059	khellol glucoside	CA7	Swiss Target Prediction
MOL004059	khellol glucoside	CA13	Swiss Target Prediction
MOL004059	khellol glucoside	CA5B	Swiss Target Prediction
MOL004059	khellol glucoside	TDP1	Swiss Target Prediction
MOL004059	khellol glucoside	AKR1B1	Swiss Target Prediction
MOL004059	khellol glucoside	AKR1B15	Swiss Target Prediction
MOL004059	khellol glucoside	AKR1B10	Swiss Target Prediction

## Sheet: Supplementary Table S5
Supplementary Table S5 Therapeutic targets for NAFLD
Gene name	Database	Gene name	Database	Gene name	Database
PNPLA3	Gene Cards	AAA	OMIM	PPARG	TTD
APOE	Gene Cards	AACT	OMIM	PPARD	TTD
MIR122	Gene Cards	AAKAD	OMIM	PPARA	TTD
IL6	Gene Cards	AAOPD	OMIM	RIPK1	TTD
TNF	Gene Cards	AARS	OMIM	AMPK	TTD
NAFLD1	Gene Cards	AARS1	OMIM	ANGPTL3	TTD
PKD2	Gene Cards	AAT6	OMIM	FASN	TTD
TP53	Gene Cards	ABBP2	OMIM
INS	Gene Cards	ABC1	OMIM
ALB	Gene Cards	ABCA1	OMIM
NAFLD2	Gene Cards	ABCA4	OMIM
HFE	Gene Cards	ABCA7	OMIM
PPARG	Gene Cards	ABCB1	OMIM
IL10	Gene Cards	ABCB4	OMIM
LMNA	Gene Cards	ABCDS	OMIM
GANAB	Gene Cards	ABCG8	OMIM
HADHA	Gene Cards	ABCR	OMIM
FABP1	Gene Cards	ABCX	OMIM
MIR21	Gene Cards	AC133	OMIM
MARS1	Gene Cards	ACNINV2	OMIM
TGFB1	Gene Cards	ACNINV3	OMIM
ATP7B	Gene Cards	ACRDYS1	OMIM
SMPD1	Gene Cards	ACT	OMIM
SLC17A5	Gene Cards	ACTA2	OMIM
FASN	Gene Cards	ACTSA	OMIM
GPT	Gene Cards	AD1	OMIM
APOA1	Gene Cards	AD10	OMIM
LIPA	Gene Cards	AD11	OMIM
SERPINA1	Gene Cards	AD12	OMIM
CRP	Gene Cards	AD13	OMIM
ABCB11	Gene Cards	AD14	OMIM
APOB	Gene Cards	AD15	OMIM
MIR34A	Gene Cards	AD16	OMIM
NR1H4	Gene Cards	AD17	OMIM
TLR4	Gene Cards	AD18	OMIM
PPARA	Gene Cards	AD2	OMIM
CTNNB1	Gene Cards	AD3	OMIM
NOD2	Gene Cards	AD4	OMIM
CPT2	Gene Cards	AD5	OMIM
CD36	Gene Cards	AD6	OMIM
MIR10B	Gene Cards	AD7	OMIM
SQSTM1	Gene Cards	AD7CNTP	OMIM
MIR155	Gene Cards	AD8	OMIM
CPT1A	Gene Cards	AD9	OMIM
APP	Gene Cards	ADAM10	OMIM
ADIPOQ	Gene Cards	ADAM17	OMIM
ABCA1	Gene Cards	ADCAD1	OMIM
G6PC1	Gene Cards	ADCAD2	OMIM
MFN2	Gene Cards	ADCL2	OMIM
FABP2	Gene Cards	ADH1C	OMIM
IL1B	Gene Cards	ADH3	OMIM
MIR17	Gene Cards	ADMD	OMIM
KRT18	Gene Cards	ADMFD	OMIM
SREBF1	Gene Cards	ADMIO1	OMIM
LPL	Gene Cards	ADMIO2	OMIM
FABP4	Gene Cards	ADSD	OMIM
HLA-DRB1	Gene Cards	ADTKD1	OMIM
CTLA4	Gene Cards	ADTKD2	OMIM
LRRK2	Gene Cards	ADTKD4	OMIM
CYP2E1	Gene Cards	ADTKD5	OMIM
VWF	Gene Cards	AGL	OMIM
VCP	Gene Cards	AGS1	OMIM
TERT	Gene Cards	AGXT	OMIM
GGT1	Gene Cards	AHD	OMIM
MTTP	Gene Cards	AIADK	OMIM
PTEN	Gene Cards	AIED	OMIM
MIR146A	Gene Cards	AILJK	OMIM
CFTR	Gene Cards	AIP4	OMIM
F2	Gene Cards	AIS1	OMIM
FAS	Gene Cards	AIS2	OMIM
ABCB4	Gene Cards	AIS3	OMIM
HNF4A	Gene Cards	AIS4	OMIM
SOD1	Gene Cards	AIS5	OMIM
LEP	Gene Cards	AIS6	OMIM
IFNG	Gene Cards	AITD1	OMIM
ACE	Gene Cards	AITD2	OMIM
HLA-DQB1	Gene Cards	AITD3	OMIM
AFP	Gene Cards	AITD4	OMIM
CYBB	Gene Cards	ALDH10	OMIM
EGFR	Gene Cards	ALDH3A2	OMIM
HBB	Gene Cards	ALDOA	OMIM
SLC25A13	Gene Cards	ALG8	OMIM
ACOX1	Gene Cards	ALO17	OMIM
RBP4	Gene Cards	ALPL	OMIM
SERPINE1	Gene Cards	ALPS5	OMIM
TTR	Gene Cards	ALS11	OMIM
PPARGC1A	Gene Cards	ALS20	OMIM
MIR27A	Gene Cards	ALS5	OMIM
CASP8	Gene Cards	ALXDRD	OMIM
STAT3	Gene Cards	AMCBX2	OMIM
TLR2	Gene Cards	ANDD	OMIM
FBN1	Gene Cards	ANT3	OMIM
SCD	Gene Cards	AOA4	OMIM
BSCL2	Gene Cards	AOS5	OMIM
CCL2	Gene Cards	AOVD1	OMIM
HMOX1	Gene Cards	AOVD2	OMIM
CXCL8	Gene Cards	AOVD3	OMIM
LIPC	Gene Cards	APBD	OMIM
PRMT7	Gene Cards	APC	OMIM
DNAJB11	Gene Cards	APG16L	OMIM
JAG1	Gene Cards	APOB	OMIM
EGF	Gene Cards	APOE	OMIM
AKT1	Gene Cards	APOL1	OMIM
IGF1	Gene Cards	APP	OMIM
NR1H3	Gene Cards	APRF	OMIM
MIR29A	Gene Cards	APUG	OMIM
MTHFR	Gene Cards	ARC41	OMIM
INSR	Gene Cards	ARCL1A	OMIM
GARS1	Gene Cards	ARG1	OMIM
VEGFA	Gene Cards	ARHR2	OMIM
MIR200B	Gene Cards	ARMD2	OMIM
SIRT1	Gene Cards	ARMD3	OMIM
MIR203A	Gene Cards	ARPC1B	OMIM
LDLR	Gene Cards	ARPKD	OMIM
ACACA	Gene Cards	ARV1	OMIM
PON1	Gene Cards	ARVD12	OMIM
UCP2	Gene Cards	ASD2	OMIM
MMP9	Gene Cards	ASL13	OMIM
YARS1	Gene Cards	ASPA	OMIM
RETN	Gene Cards	ATG16L1	OMIM
LEPR	Gene Cards	ATGL	OMIM
IL18	Gene Cards	ATP1A1	OMIM
HSPB1	Gene Cards	ATP2A2	OMIM
MIR22	Gene Cards	ATP2B	OMIM
FABP3	Gene Cards	ATP2C1	OMIM
KRT8	Gene Cards	ATP7A	OMIM
FADS2	Gene Cards	ATP7B	OMIM
CYBA	Gene Cards	ATX2	OMIM
APOC3	Gene Cards	ATXN2	OMIM
CYP3A4	Gene Cards	ATXN3	OMIM
NOTCH1	Gene Cards	ATXN8OS	OMIM
HP	Gene Cards	BCATE2	OMIM
CAV1	Gene Cards	BCKDHA	OMIM
PNPLA2	Gene Cards	BCKDHB	OMIM
MPO	Gene Cards	BCPM	OMIM
CFH	Gene Cards	BDPLT1	OMIM
MIR20A	Gene Cards	BDPLT10	OMIM
TIMP1	Gene Cards	BDPLT3	OMIM
MMP1	Gene Cards	BDPLT5	OMIM
SMAD4	Gene Cards	BED	OMIM
CETP	Gene Cards	BIT1	OMIM
CP	Gene Cards	BLAUS	OMIM
LCAT	Gene Cards	BLBP	OMIM
SERPINA3	Gene Cards	BMIQ10	OMIM
TM6SF2	Gene Cards	BMND1	OMIM
UGT1A1	Gene Cards	BMPR2	OMIM
MIR126	Gene Cards	BSF2	OMIM
CCND1	Gene Cards	BSS	OMIM
HAMP	Gene Cards	BSVD	OMIM
IRS1	Gene Cards	BSVD1	OMIM
MIR221	Gene Cards	BSVD2	OMIM
ABCC2	Gene Cards	BSVD3	OMIM
HMGCR	Gene Cards	BTOP	OMIM
ELOVL6	Gene Cards	BTPS2	OMIM
ICAM1	Gene Cards	BVVLS1	OMIM
MLXIPL	Gene Cards	C128	OMIM
HGF	Gene Cards	C14orf173	OMIM
DGAT2	Gene Cards	C17orf62	OMIM
ESR1	Gene Cards	C1orf106	OMIM
TF	Gene Cards	C20orf142	OMIM
CAT	Gene Cards	C20orf54	OMIM
ABHD5	Gene Cards	C3orf9	OMIM
PTGS2	Gene Cards	CAAHD	OMIM
ENPP1	Gene Cards	CACNA1F	OMIM
BRCA2	Gene Cards	CADM3	OMIM
MIR222	Gene Cards	CAFYD	OMIM
ATM	Gene Cards	CALHM1	OMIM
MIR132	Gene Cards	CALLA	OMIM
STAT1	Gene Cards	CAML1	OMIM
MIR181B1	Gene Cards	CAR	OMIM
SOD2	Gene Cards	CARD15	OMIM
LITAF	Gene Cards	CARD7	OMIM
TNFRSF1A	Gene Cards	CARD8	OMIM
AHSG	Gene Cards	CATF1	OMIM
IL1RN	Gene Cards	CAV3	OMIM
CDKN2A	Gene Cards	CCDD	OMIM
MTOR	Gene Cards	CCHS	OMIM
MIR140	Gene Cards	CCL2	OMIM
GFER	Gene Cards	CCL5	OMIM
AGT	Gene Cards	CCO	OMIM
DSP	Gene Cards	CD	OMIM
DPP4	Gene Cards	CD10	OMIM
CYP1A2	Gene Cards	CD133	OMIM
FABP12	Gene Cards	CD36	OMIM
TNFRSF11B	Gene Cards	CD49C	OMIM
FOXP3	Gene Cards	CDG1H	OMIM
CYP7A1	Gene Cards	CDG2W	OMIM
FGF21	Gene Cards	CDH16	OMIM
SLC40A1	Gene Cards	CDH17	OMIM
MIR181A1	Gene Cards	CED	OMIM
DGAT1	Gene Cards	CELIAC1	OMIM
TGFBR2	Gene Cards	CELIAC10	OMIM
ALDH2	Gene Cards	CELIAC11	OMIM
BDNF	Gene Cards	CELIAC12	OMIM
CDKN3	Gene Cards	CELIAC13	OMIM
TARDBP	Gene Cards	CELIAC2	OMIM
HRAS	Gene Cards	CELIAC3	OMIM
PCSK9	Gene Cards	CELIAC4	OMIM
PTPN11	Gene Cards	CELIAC5	OMIM
IL17A	Gene Cards	CELIAC6	OMIM
CYP1A1	Gene Cards	CELIAC7	OMIM
NAMPT	Gene Cards	CELIAC8	OMIM
SLC27A2	Gene Cards	CELIAC9	OMIM
SMAD3	Gene Cards	CESD	OMIM
MAPK8	Gene Cards	CGD1	OMIM
NR1H2	Gene Cards	CGD3	OMIM
BCL2	Gene Cards	CGD4	OMIM
MT-CYB	Gene Cards	CGD5	OMIM
MIR195	Gene Cards	CGDX	OMIM
MMP2	Gene Cards	CHCHD2	OMIM
SREBF2	Gene Cards	CHDS1	OMIM
NOS2	Gene Cards	CHDS2	OMIM
FASLG	Gene Cards	CHDS3	OMIM
MYC	Gene Cards	CHDS4	OMIM
COL1A1	Gene Cards	CHDS5	OMIM
MIR107	Gene Cards	CHDS6	OMIM
GCG	Gene Cards	CHDS7	OMIM
GSTM1	Gene Cards	CHDS8	OMIM
MIR200A	Gene Cards	CHDS9	OMIM
ALMS1	Gene Cards	CHN1	OMIM
PLAU	Gene Cards	CHN2	OMIM
AKR1D1	Gene Cards	CIDP	OMIM
ACTA2	Gene Cards	CIG30	OMIM
GSTP1	Gene Cards	CILP	OMIM
HSD17B13	Gene Cards	CJD	OMIM
SPP1	Gene Cards	CLCK2	OMIM
SERPINC1	Gene Cards	CLCN5	OMIM
PLIN2	Gene Cards	CLCs	OMIM
NLRP3	Gene Cards	CLP46	OMIM
MIR29C	Gene Cards	CMD1A	OMIM
IFNA1	Gene Cards	CMD1V	OMIM
SCARB1	Gene Cards	CMH6	OMIM
TFR2	Gene Cards	CML33	OMIM
GRN	Gene Cards	CMRD	OMIM
CASP3	Gene Cards	CMT1A	OMIM
GCK	Gene Cards	CMT1B	OMIM
SLC2A1	Gene Cards	CMT1C	OMIM
FN1	Gene Cards	CMT1E	OMIM
SLC27A4	Gene Cards	CMT1F	OMIM
HNRNPA1	Gene Cards	CMT1G	OMIM
ADH1C	Gene Cards	CMT1H	OMIM
CCN2	Gene Cards	CMT1I	OMIM
MIR30A	Gene Cards	CMT20	OMIM
HIF1A	Gene Cards	CMT2A	OMIM
OTC	Gene Cards	CMT2A1	OMIM
CES1	Gene Cards	CMT2A2A	OMIM
CTSD	Gene Cards	CMT2A2B	OMIM
VDR	Gene Cards	CMT2B	OMIM
MIR23B	Gene Cards	CMT2B2	OMIM
C3	Gene Cards	CMT2CC	OMIM
AIFM1	Gene Cards	CMT2D	OMIM
AGTR1	Gene Cards	CMT2DD	OMIM
MIR31	Gene Cards	CMT2E	OMIM
CD4	Gene Cards	CMT2EE	OMIM
ALPL	Gene Cards	CMT2F	OMIM
LPA	Gene Cards	CMT2FF	OMIM
IL1A	Gene Cards	CMT2GG	OMIM
THBD	Gene Cards	CMT2H	OMIM
PEMT	Gene Cards	CMT2HH	OMIM
CASR	Gene Cards	CMT2K	OMIM
MIF	Gene Cards	CMT2L	OMIM
CCL5	Gene Cards	CMT2M	OMIM
TREM2	Gene Cards	CMT2N	OMIM
TCF4	Gene Cards	CMT2P	OMIM
FGF19	Gene Cards	CMT2Q	OMIM
PPIG	Gene Cards	CMT2R	OMIM
SLC27A1	Gene Cards	CMT2S	OMIM
F3	Gene Cards	CMT2T	OMIM
ATP2A2	Gene Cards	CMT2U	OMIM
ADIPOR2	Gene Cards	CMT2V	OMIM
FOS	Gene Cards	CMT2W	OMIM
APOA5	Gene Cards	CMT2X	OMIM
HJV	Gene Cards	CMT2Y	OMIM
ASS1	Gene Cards	CMT2Z	OMIM
FFAR4	Gene Cards	CMT4A	OMIM
IL13	Gene Cards	CMT4B1	OMIM
MIR224	Gene Cards	CMT4B2	OMIM
CXCR4	Gene Cards	CMT4B3	OMIM
CYP2A6	Gene Cards	CMT4D	OMIM
SPINK1	Gene Cards	CMT4F	OMIM
PDGFRB	Gene Cards	CMT4H	OMIM
TLR5	Gene Cards	CMT4K	OMIM
MT-ND3	Gene Cards	CMTD1F	OMIM
H19	Gene Cards	CMTDI1	OMIM
FLNA	Gene Cards	CMTDIB	OMIM
TNFRSF1B	Gene Cards	CMTDIC	OMIM
MIR192	Gene Cards	CMTDID	OMIM
NFE2L2	Gene Cards	CMTDIE	OMIM
ELANE	Gene Cards	CMTDIG	OMIM
VIM	Gene Cards	CMTRIA	OMIM
UGT1A7	Gene Cards	CMTRIB	OMIM
LIPE	Gene Cards	CMTRIC	OMIM
TGFBR1	Gene Cards	CMTRID	OMIM
RUNX1	Gene Cards	CMTX2	OMIM
FTL	Gene Cards	CMTX5	OMIM
MIR200C	Gene Cards	CMTX6	OMIM
AGPAT2	Gene Cards	CNC1	OMIM
MT-ND6	Gene Cards	COL1A1	OMIM
MIR125A	Gene Cards	COL2A1	OMIM
MSH6	Gene Cards	COL4A1	OMIM
KRT7	Gene Cards	COL4A2	OMIM
CDKN1A	Gene Cards	COL9A3	OMIM
BTNL2	Gene Cards	COLEC5	OMIM
PKLR	Gene Cards	COLED	OMIM
NPPB	Gene Cards	COLGALT1	OMIM
FGF23	Gene Cards	COPA	OMIM
SELE	Gene Cards	COPD	OMIM
ADA2	Gene Cards	CORD12	OMIM
IGF1R	Gene Cards	CORD3	OMIM
KRT19	Gene Cards	CORDX3	OMIM
IDH1	Gene Cards	COX6A1	OMIM
MIR33A	Gene Cards	COX7A2	OMIM
ALPP	Gene Cards	CPT1A	OMIM
FLT1	Gene Cards	CRB2	OMIM
CXCL10	Gene Cards	CRFB4	OMIM
MIR130A	Gene Cards	CSIF	OMIM
LCN2	Gene Cards	CSNB2	OMIM
HBA1	Gene Cards	CSNB2A	OMIM
PRKCQ	Gene Cards	CSPSD	OMIM
NR1I2	Gene Cards	CTLA4	OMIM
FGA	Gene Cards	CVAP	OMIM
MSR1	Gene Cards	CX3CR1	OMIM
MIR29B1	Gene Cards	CXDELq38	OMIM
TLR9	Gene Cards	CYBA	OMIM
MIRLET7D	Gene Cards	CYBB	OMIM
LGALS3	Gene Cards	CYBC1	OMIM
MYH9	Gene Cards	D10S105E	OMIM
POMC	Gene Cards	D17S136E	OMIM
BAX	Gene Cards	DAR	OMIM
APOA2	Gene Cards	DBP2	OMIM
TET2	Gene Cards	DBT	OMIM
HSPD1	Gene Cards	DCHE	OMIM
VCAM1	Gene Cards	DDD1	OMIM
GHRL	Gene Cards	DDD2	OMIM
MIRLET7C	Gene Cards	DDD3	OMIM
ERCC2	Gene Cards	DDD4	OMIM
UGT1A6	Gene Cards	DDPAC	OMIM
BMP6	Gene Cards	DDX16	OMIM
SHH	Gene Cards	DEAPLE	OMIM
BGLAP	Gene Cards	DEE29	OMIM
SLC10A1	Gene Cards	DEE38	OMIM
DNMT1	Gene Cards	DEE53	OMIM
ADRB2	Gene Cards	DEFCAP	OMIM
COPA	Gene Cards	DENT1	OMIM
MIR182	Gene Cards	DENT2	OMIM
IL6R	Gene Cards	DESMD	OMIM
MBOAT7	Gene Cards	DFFRX	OMIM
JUN	Gene Cards	DFFRY	OMIM
GCKR	Gene Cards	DFN2	OMIM
MDM2	Gene Cards	DFNB57	OMIM
SLC30A10	Gene Cards	DFNB89	OMIM
IFNA2	Gene Cards	DFNX1	OMIM
SLC27A5	Gene Cards	DHMN2	OMIM
UGT1A8	Gene Cards	DHTKD1	OMIM
TBP	Gene Cards	DHX16	OMIM
COL3A1	Gene Cards	DIAR12	OMIM
CD14	Gene Cards	DIGFAN	OMIM
MIR144	Gene Cards	DJ1	OMIM
MST1	Gene Cards	DJ9	OMIM
LIVAR	Gene Cards	DJC6	OMIM
MAPK14	Gene Cards	DMC	OMIM
CNR1	Gene Cards	DMRV	OMIM
ACTB	Gene Cards	DNAJB11	OMIM
HSPA5	Gene Cards	DNAJC6	OMIM
UGT1A9	Gene Cards	DNCL	OMIM
ABCB7	Gene Cards	DND	OMIM
MIR26A1	Gene Cards	DNECL	OMIM
IFIH1	Gene Cards	DNM2	OMIM
GNMT	Gene Cards	DP3	OMIM
TNFAIP3	Gene Cards	DPD1	OMIM
RELA	Gene Cards	DSMA4	OMIM
MIR141	Gene Cards	DSS	OMIM
CPS1	Gene Cards	DYM	OMIM
MIR451A	Gene Cards	DYNC1H1	OMIM
TNFSF11	Gene Cards	DZIP1L	OMIM
SELP	Gene Cards	DZIP2	OMIM
IGFBP3	Gene Cards	E1B	OMIM
SLC2A4	Gene Cards	E2IG1	OMIM
CLU	Gene Cards	EBS2A	OMIM
SHBG	Gene Cards	EBS2B	OMIM
MIR183	Gene Cards	EBS2C	OMIM
PC	Gene Cards	EBS2D	OMIM
CHIT1	Gene Cards	EBS2E	OMIM
MIR16-1	Gene Cards	EBS2F	OMIM
GHR	Gene Cards	ECE1	OMIM
ADH1B	Gene Cards	ECM1	OMIM
MYD88	Gene Cards	ECYT7	OMIM
IL1R1	Gene Cards	EDM3	OMIM
ACSL3	Gene Cards	EDN	OMIM
GH1	Gene Cards	EDN3	OMIM
PLA2G4A	Gene Cards	EDNRB	OMIM
CTSB	Gene Cards	EDSARTH1	OMIM
NGF	Gene Cards	EFABP	OMIM
PPARD	Gene Cards	EGFR	OMIM
TLR3	Gene Cards	EGR2	OMIM
NDUFS1	Gene Cards	EIF2AK4	OMIM
CD44	Gene Cards	EIF4G	OMIM
SMARCA4	Gene Cards	EIF4G1	OMIM
IL18BP	Gene Cards	ELOVL1	OMIM
CCL11	Gene Cards	ELOVL2	OMIM
LOX	Gene Cards	ELOVL3	OMIM
MEG3	Gene Cards	ELOVL4	OMIM
CCL3	Gene Cards	ELOVL5	OMIM
CYP4A11	Gene Cards	ELOVL6	OMIM
LOC110806263	Gene Cards	ELOVL7	OMIM
TIMP2	Gene Cards	EMD2	OMIM
FTH1	Gene Cards	ENO3	OMIM
SLC6A3	Gene Cards	ENPP1	OMIM
NR5A2	Gene Cards	ERAB	OMIM
NEU1	Gene Cards	EROS	OMIM
IGFBP1	Gene Cards	ESA	OMIM
MIR378A	Gene Cards	ETM6	OMIM
CRAT	Gene Cards	EVR2	OMIM
TNFSF10	Gene Cards	EVR4	OMIM
CDK4	Gene Cards	F8VWF	OMIM
NAT2	Gene Cards	FA2H	OMIM
CRYAA	Gene Cards	FAAH	OMIM
GCLC	Gene Cards	FAAH2	OMIM
NPY	Gene Cards	FAAHOUT	OMIM
MIR429	Gene Cards	FAAHP1	OMIM
XDH	Gene Cards	FABP1	OMIM
GSTT1	Gene Cards	FABP12	OMIM
GSK3B	Gene Cards	FABP2	OMIM
UGT1A4	Gene Cards	FABP3	OMIM
GC	Gene Cards	FABP4	OMIM
YAP1	Gene Cards	FABP5	OMIM
LRPPRC	Gene Cards	FABP6	OMIM
MIRLET7E	Gene Cards	FABP7	OMIM
MIR205	Gene Cards	FABPB	OMIM
NR1I3	Gene Cards	FACE	OMIM
GLUD1	Gene Cards	FACVL1	OMIM
XK	Gene Cards	FADS1	OMIM
EIF2AK4	Gene Cards	FADS2	OMIM
CEL	Gene Cards	FADS3	OMIM
DDIT3	Gene Cards	FAH1	OMIM
MIR151A	Gene Cards	FALDH	OMIM
CCL20	Gene Cards	FAM26C	OMIM
EIF2AK3	Gene Cards	FAR1	OMIM
RPS27A	Gene Cards	FAR2	OMIM
CYP1B1	Gene Cards	FARSA	OMIM
UGT1A3	Gene Cards	FARSB	OMIM
CHI3L1	Gene Cards	FARSLB	OMIM
EIF4G1	Gene Cards	FASN	OMIM
UCP3	Gene Cards	FAT	OMIM
MMP7	Gene Cards	FAT1	OMIM
SERPINA6	Gene Cards	FAT2	OMIM
SLC6A4	Gene Cards	FAT3	OMIM
CASP9	Gene Cards	FAT4	OMIM
HSP90AA1	Gene Cards	FATP3	OMIM
EP300	Gene Cards	FATP4	OMIM
AHR	Gene Cards	FATP5	OMIM
UGT1A10	Gene Cards	FATP6	OMIM
SPTAN1	Gene Cards	FAXDC1	OMIM
GSR	Gene Cards	FBLN5	OMIM
TCF7L2	Gene Cards	FBX	OMIM
CEBPA	Gene Cards	FBX7	OMIM
TLR1	Gene Cards	FBXO7	OMIM
S100A9	Gene Cards	FCHL2	OMIM
ABCC3	Gene Cards	FCYT	OMIM
HSD11B1	Gene Cards	FEO	OMIM
PRSS1	Gene Cards	FFAR1	OMIM
AKR1A1	Gene Cards	FFAR2	OMIM
CYP2B6	Gene Cards	FFAR3	OMIM
MIR142	Gene Cards	FFAR4	OMIM
MIR30D	Gene Cards	FFM	OMIM
RXRA	Gene Cards	FGD4	OMIM
AGER	Gene Cards	FHL5	OMIM
PARP1	Gene Cards	FIG4	OMIM
SOST	Gene Cards	FIL1Z	OMIM
KL	Gene Cards	FIT1	OMIM
FARSA	Gene Cards	FIT2	OMIM
DKK1	Gene Cards	FITM1	OMIM
EZH2	Gene Cards	FKHL14	OMIM
IFNL3	Gene Cards	FLDB	OMIM
SP1	Gene Cards	FLJ21439	OMIM
DRD2	Gene Cards	FLJ90130	OMIM
MIR483	Gene Cards	FMO1	OMIM
MIR9-1	Gene Cards	FMO4	OMIM
NPC1L1	Gene Cards	FOXC2	OMIM
MUTYH	Gene Cards	FOXD3	OMIM
ACACB	Gene Cards	FPC	OMIM
NQO1	Gene Cards	FPLD2	OMIM
EPHX1	Gene Cards	FRABIN	OMIM
CEBPB	Gene Cards	FRPHE	OMIM
IL21	Gene Cards	FSGS4	OMIM
HMGB1	Gene Cards	FSGS5	OMIM
EPRS1	Gene Cards	FSGS9	OMIM
SDCCAG8	Gene Cards	FTDALS3	OMIM
IRF1	Gene Cards	FTDALS6	OMIM
MIR214	Gene Cards	G19P1	OMIM
MIR27B	Gene Cards	G6PC	OMIM
UCP1	Gene Cards	G6PT	OMIM
GLS	Gene Cards	G6PT1	OMIM
PRL	Gene Cards	GA	OMIM
XBP1	Gene Cards	GAA	OMIM
NRG1	Gene Cards	GALC	OMIM
CCK	Gene Cards	GANAB	OMIM
SPARC	Gene Cards	GAPB3	OMIM
CHUK	Gene Cards	GARS	OMIM
CD163	Gene Cards	GARS1	OMIM
TMPRSS6	Gene Cards	GATA4	OMIM
DYSF	Gene Cards	GBA	OMIM
ANGPTL3	Gene Cards	GBD2	OMIM
LTBP3	Gene Cards	GBD3	OMIM
CCR1	Gene Cards	GBD4	OMIM
DNASE1	Gene Cards	GBE1	OMIM
CREB1	Gene Cards	GBF1	OMIM
CSF1	Gene Cards	GCGR	OMIM
GPX1	Gene Cards	GCN2	OMIM
MERTK	Gene Cards	GD3	OMIM
BLVRA	Gene Cards	GDA	OMIM
CPOX	Gene Cards	GDAP1	OMIM
GOLM1	Gene Cards	GDE	OMIM
ATP1A1	Gene Cards	GDNF	OMIM
CXCR3	Gene Cards	GFAP	OMIM
LMBRD1	Gene Cards	GIGYF2	OMIM
SERPINF1	Gene Cards	GLA	OMIM
FGB	Gene Cards	GLE1	OMIM
DNMT3A	Gene Cards	GLE1L	OMIM
NR0B2	Gene Cards	GLS2	OMIM
BIRC5	Gene Cards	GLT25D1	OMIM
MYL2	Gene Cards	GLUD2	OMIM
IRS2	Gene Cards	GNB4	OMIM
LRP6	Gene Cards	GP1BA	OMIM
MAOA	Gene Cards	GPR120	OMIM
MMP13	Gene Cards	GPR13	OMIM
ABCG1	Gene Cards	GPR40	OMIM
HTR2A	Gene Cards	GPR41	OMIM
GSS	Gene Cards	GPR43	OMIM
TXN	Gene Cards	GRD1	OMIM
IRGM	Gene Cards	GRD2	OMIM
MATR3	Gene Cards	GRDX	OMIM
EIF2AK2	Gene Cards	GRK1	OMIM
NDUFA13	Gene Cards	GS	OMIM
EPHX2	Gene Cards	GSD10	OMIM
MT-TT	Gene Cards	GSD11	OMIM
TPM2	Gene Cards	GSD12	OMIM
GDF15	Gene Cards	GSD13	OMIM
TGM2	Gene Cards	GSD15	OMIM
LEPQTL1	Gene Cards	GSD4	OMIM
ENO1	Gene Cards	GSD7	OMIM
PRKAA1	Gene Cards	GSD9A	OMIM
SOAT2	Gene Cards	GSD9C	OMIM
CA2	Gene Cards	GSES	OMIM
UGT1A5	Gene Cards	GVHDS	OMIM
SERPINF2	Gene Cards	GYG1	OMIM
RARRES2	Gene Cards	GYS	OMIM
EPAS1	Gene Cards	GYS1	OMIM
THBS1	Gene Cards	GYS2	OMIM
BMPR1A	Gene Cards	H11	OMIM
PRKAB1	Gene Cards	HADH2	OMIM
MIR149	Gene Cards	HADHA	OMIM
ADIPOR1	Gene Cards	HANAC	OMIM
ALAD	Gene Cards	HARS	OMIM
POR	Gene Cards	HARS1	OMIM
MYH14	Gene Cards	HBA1	OMIM
CYP17A1	Gene Cards	HBA2	OMIM
ALOX12	Gene Cards	HBH	OMIM
PLIN1	Gene Cards	HD	OMIM
HDAC1	Gene Cards	HDFNRH	OMIM
PEPD	Gene Cards	HDL2	OMIM
FOXO1	Gene Cards	HDL3	OMIM
PLAUR	Gene Cards	HDL4	OMIM
PRDX1	Gene Cards	HDLCQTL13	OMIM
ADRB3	Gene Cards	HDLS2	OMIM
TNFSF13B	Gene Cards	HDPA	OMIM
SMAD7	Gene Cards	HE1	OMIM
CD59	Gene Cards	HEDJ	OMIM
PLTP	Gene Cards	HELO1	OMIM
ANGPTL8	Gene Cards	HEXA	OMIM
IL33	Gene Cards	HEXB	OMIM
GRK2	Gene Cards	HFE	OMIM
NEAT1	Gene Cards	HFE1	OMIM
KLF6	Gene Cards	HGF	OMIM
STAR	Gene Cards	HGPS	OMIM
FGFR4	Gene Cards	HHD	OMIM
NOS1	Gene Cards	HIES	OMIM
MIR373	Gene Cards	HKLLS2	OMIM
CES2	Gene Cards	HLA-B	OMIM
SNAI2	Gene Cards	HLA-DPB1	OMIM
CD55	Gene Cards	HLA-DQA1	OMIM
EGR1	Gene Cards	HLA-DQB1	OMIM
ATF6	Gene Cards	HLA-H	OMIM
FTO	Gene Cards	HLD1	OMIM
DICER1	Gene Cards	HLD23	OMIM
UBD	Gene Cards	HLD8	OMIM
IL6ST	Gene Cards	HLN2	OMIM
HSPA8	Gene Cards	HMN2A	OMIM
GOT2	Gene Cards	HMN2B	OMIM
KEAP1	Gene Cards	HMN5A	OMIM
PLCB1	Gene Cards	HMN6	OMIM
CYP4F2	Gene Cards	HMOX1	OMIM
MIR15B	Gene Cards	HMOX1D	OMIM
HDAC9	Gene Cards	HMSN6A	OMIM
LNCARSR	Gene Cards	HMSNL	OMIM
TXNRD2	Gene Cards	HNARMD	OMIM
P4HB	Gene Cards	HNRNPA1	OMIM
POSTN	Gene Cards	HNRPA2B1	OMIM
STAT5A	Gene Cards	HOMGSMR2	OMIM
MIR154	Gene Cards	HOPS	OMIM
FDFT1	Gene Cards	HOX4D	OMIM
AREG	Gene Cards	HOXD10	OMIM
SF3B1	Gene Cards	HPALP1	OMIM
DBH	Gene Cards	HPPA	OMIM
DRD4	Gene Cards	HPPC	OMIM
CD68	Gene Cards	HPPI	OMIM
A2M	Gene Cards	HPPO	OMIM
MIR33B	Gene Cards	HPT1	OMIM
CCL4	Gene Cards	HSAS1	OMIM
CRH	Gene Cards	HSCR1	OMIM
PALLD	Gene Cards	HSCR2	OMIM
CXCL9	Gene Cards	HSCR3	OMIM
IARS1	Gene Cards	HSCR4	OMIM
SERPINH1	Gene Cards	HSCR5	OMIM
PHB1	Gene Cards	HSCR6	OMIM
MIR125B1	Gene Cards	HSCR7	OMIM
ENPP2	Gene Cards	HSCR8	OMIM
ERLIN1	Gene Cards	HSCR9	OMIM
LBP	Gene Cards	HSD10MD	OMIM
MIR331	Gene Cards	HSD17B10	OMIM
TSPO	Gene Cards	HSF	OMIM
MIR24-1	Gene Cards	HSP27	OMIM
YY1	Gene Cards	HSPB1	OMIM
OSM	Gene Cards	HSPB8	OMIM
MICA	Gene Cards	HTRA2	OMIM
SULT2A1	Gene Cards	HTT	OMIM
PPM1K	Gene Cards	IBD1	OMIM
CYP4F3	Gene Cards	IBD10	OMIM
HSPA1A	Gene Cards	IBD11	OMIM
SI	Gene Cards	IBD12	OMIM
GPC4	Gene Cards	IBD13	OMIM
OGG1	Gene Cards	IBD14	OMIM
C11orf65	Gene Cards	IBD15	OMIM
MIR95	Gene Cards	IBD16	OMIM
ATP5F1A	Gene Cards	IBD17	OMIM
CYP2J2	Gene Cards	IBD18	OMIM
DPM1	Gene Cards	IBD19	OMIM
APPL1	Gene Cards	IBD2	OMIM
SLC25A1	Gene Cards	IBD20	OMIM
CTRC	Gene Cards	IBD21	OMIM
ACLY	Gene Cards	IBD22	OMIM
IL17RA	Gene Cards	IBD23	OMIM
IL1RAPL2	Gene Cards	IBD24	OMIM
TPM3	Gene Cards	IBD25	OMIM
DHCR24	Gene Cards	IBD26	OMIM
DRD3	Gene Cards	IBD27	OMIM
GABRG2	Gene Cards	IBD28	OMIM
SLC39A8	Gene Cards	IBD29	OMIM
CIDEC	Gene Cards	IBD3	OMIM
LECT2	Gene Cards	IBD30	OMIM
GPBAR1	Gene Cards	IBD31	OMIM
CDK8	Gene Cards	IBD4	OMIM
OLR1	Gene Cards	IBD5	OMIM
CFLAR	Gene Cards	IBD6	OMIM
SLC13A5	Gene Cards	IBD7	OMIM
STUB1	Gene Cards	IBD8	OMIM
TPM1	Gene Cards	IBD9	OMIM
ACE2	Gene Cards	IBDIMDE	OMIM
CNTNAP2	Gene Cards	IBMPFD1	OMIM
IGHG1	Gene Cards	IBMPFD2	OMIM
IL11	Gene Cards	IBMPFD3	OMIM
FGL1	Gene Cards	ICH	OMIM
THBS2	Gene Cards	ICP3	OMIM
IAH1	Gene Cards	IDD	OMIM
ARPC1B	Gene Cards	IDDM12	OMIM
PKM	Gene Cards	IFI1	OMIM
MDH2	Gene Cards	IFI41	OMIM
RPL5	Gene Cards	IFI75	OMIM
HCFC1	Gene Cards	IFNB2	OMIM
SHC1	Gene Cards	IGHMBP2	OMIM
DDX3X	Gene Cards	IGSF4B	OMIM
CASP7	Gene Cards	IKSHD	OMIM
E2F1	Gene Cards	IL10	OMIM
GPAM	Gene Cards	IL10R	OMIM
IRF3	Gene Cards	IL10RA	OMIM
PTPN1	Gene Cards	IL10RB	OMIM
IL16	Gene Cards	IL1F7	OMIM
COLGALT1	Gene Cards	IL1H4	OMIM
ANXA2	Gene Cards	IL1RP1	OMIM
LPIN1	Gene Cards	IL23R	OMIM
IGFBP2	Gene Cards	IL37	OMIM
SERPINA7	Gene Cards	IL6	OMIM
CCR2	Gene Cards	ILD1	OMIM
IL23A	Gene Cards	ILD2	OMIM
COX6B1	Gene Cards	ILFS1	OMIM
MIR187	Gene Cards	ILFS2	OMIM
SCAP	Gene Cards	ILFS3	OMIM
RPS6KB1	Gene Cards	ILLBP	OMIM
STING1	Gene Cards	ILLD	OMIM
RUNX3	Gene Cards	ILNEB	OMIM
MAP3K7	Gene Cards	IMD34	OMIM
RDH5	Gene Cards	IMD48	OMIM
CLCN2	Gene Cards	IMD71	OMIM
SFRP4	Gene Cards	IMNEPD	OMIM
TFEB	Gene Cards	IMNEPD2	OMIM
VTN	Gene Cards	INAD1	OMIM
UBQLN4	Gene Cards	INAVA	OMIM
FBXW7	Gene Cards	INF2	OMIM
LOC121627950	Gene Cards	IPLA2	OMIM
PTX3	Gene Cards	IPS	OMIM
TSLP	Gene Cards	IRF5	OMIM
HNMT	Gene Cards	IRGM	OMIM
PHGDH	Gene Cards	IRS1	OMIM
GREM1	Gene Cards	ISQMR	OMIM
ATP5F1E	Gene Cards	IT15	OMIM
RARS1	Gene Cards	ITCH	OMIM
TKT	Gene Cards	ITGA3	OMIM
PRPF8	Gene Cards	JAG1	OMIM
TLR6	Gene Cards	JP1	OMIM
ERLIN2	Gene Cards	JP3	OMIM
CYGB	Gene Cards	JPH1	OMIM
HDAC8	Gene Cards	JPH3	OMIM
PRKCA	Gene Cards	JRRP	OMIM
MIR30C1	Gene Cards	JUP	OMIM
IGF2BP2	Gene Cards	KARS	OMIM
DRD1	Gene Cards	KARS1	OMIM
CLRN1	Gene Cards	KDS	OMIM
PDXK	Gene Cards	KIAA0180	OMIM
CNR2	Gene Cards	KIAA0214	OMIM
LPCAT3	Gene Cards	KIAA0274	OMIM
HSP90B1	Gene Cards	KIAA0473	OMIM
BIRC3	Gene Cards	KIAA0517	OMIM
SUFU	Gene Cards	KIAA0642	OMIM
WNT5A	Gene Cards	KIAA0720	OMIM
RPS6KA3	Gene Cards	KIAA0852	OMIM
CUL3	Gene Cards	KIAA0926	OMIM
SOD3	Gene Cards	KIAA0955	OMIM
TRIB1	Gene Cards	KIAA1338	OMIM
JCAD	Gene Cards	KIAA1421	OMIM
NNMT	Gene Cards	KIAA1441	OMIM
P2RX7	Gene Cards	KIAA1618	OMIM
SERPINB3	Gene Cards	KIAA1630	OMIM
IFNAR1	Gene Cards	KIAA1840	OMIM
MYH2	Gene Cards	KIAA1985	OMIM
ALDH9A1	Gene Cards	KIF1B	OMIM
GSK3A	Gene Cards	KLHL1AS	OMIM
OGT	Gene Cards	KROX20	OMIM
APEX1	Gene Cards	KRT5	OMIM
CPB2	Gene Cards	KTELC1	OMIM
NOX4	Gene Cards	KURU	OMIM
JAZF1	Gene Cards	L1CAM	OMIM
GAL	Gene Cards	LAMP2	OMIM
RB1CC1	Gene Cards	LAMPB	OMIM
TNFRSF4	Gene Cards	LARS	OMIM
NTS	Gene Cards	LARS1	OMIM
GOT1	Gene Cards	LCAT	OMIM
TMPO	Gene Cards	LCCS	OMIM
GLP1R	Gene Cards	LCCS1	OMIM
NLRC4	Gene Cards	LCCS10	OMIM
VARS1	Gene Cards	LCCS5	OMIM
GFPT1	Gene Cards	LCE	OMIM
SLC39A14	Gene Cards	LCO	OMIM
USF1	Gene Cards	LDH1	OMIM
ADH5	Gene Cards	LDHA	OMIM
PDK4	Gene Cards	LDLCQ4	OMIM
SIRT3	Gene Cards	LDLCQ5	OMIM
SLC34A2	Gene Cards	LEAP2	OMIM
CYLD	Gene Cards	LEPID	OMIM
YWHAE	Gene Cards	LFIS	OMIM
SNRNP200	Gene Cards	LGMDR21	OMIM
PPP3CA	Gene Cards	LGP110	OMIM
YWHAQ	Gene Cards	LICS	OMIM
ERN1	Gene Cards	LINC00505	OMIM
CANX	Gene Cards	LIPA	OMIM
PDGFA	Gene Cards	LITAF	OMIM
CACNA2D1	Gene Cards	LMN1	OMIM
TRIM21	Gene Cards	LMNA	OMIM
CYP46A1	Gene Cards	LOCR	OMIM
RTN4	Gene Cards	LOMARS	OMIM
HNRNPK	Gene Cards	LPA	OMIM
ATF4	Gene Cards	LPG	OMIM
AZGP1	Gene Cards	LQT9	OMIM
GPNMB	Gene Cards	LR3	OMIM
PRDX5	Gene Cards	LRG47	OMIM
SIK1	Gene Cards	LRP5	OMIM
GPI	Gene Cards	LRP6	OMIM
PARVB	Gene Cards	LRP7	OMIM
EFTUD2	Gene Cards	LRRK2	OMIM
RORA	Gene Cards	LRSAM1	OMIM
CLTC	Gene Cards	M6S1	OMIM
MAP3K5	Gene Cards	MADH6	OMIM
MIR423	Gene Cards	MADM	OMIM
APLN	Gene Cards	MAGEG1	OMIM
ELAVL1	Gene Cards	MAPT	OMIM
OPRM1	Gene Cards	MARS	OMIM
COMMD1	Gene Cards	MARS1	OMIM
PLIN5	Gene Cards	MASA	OMIM
KHK	Gene Cards	MC4DN1	OMIM
AXL	Gene Cards	MCAF	OMIM
MIR135A1	Gene Cards	MCDR2	OMIM
FCRL3	Gene Cards	MCLDS	OMIM
CASP2	Gene Cards	MCP1	OMIM
FOXA1	Gene Cards	MCSZ	OMIM
MIR30B	Gene Cards	MDM	OMIM
RPS15	Gene Cards	MDR1	OMIM
PIN1	Gene Cards	MDR3	OMIM
MYH10	Gene Cards	MEF2A	OMIM
TYSND1	Gene Cards	MEGF1	OMIM
PRSS2	Gene Cards	MELIOS	OMIM
XRCC6	Gene Cards	MEM3	OMIM
RPL10	Gene Cards	MEN2A	OMIM
EDA	Gene Cards	METHBA	OMIM
CXCR5	Gene Cards	METRS	OMIM
WNT3A	Gene Cards	MFGE8	OMIM
HPS1	Gene Cards	MFH1	OMIM
MGAM	Gene Cards	MFN2	OMIM
FNDC5	Gene Cards	MGCA8	OMIM
SIRT6	Gene Cards	MHS	OMIM
CD82	Gene Cards	MJD	OMIM
AKR1B10	Gene Cards	MK	OMIM
AOC3	Gene Cards	MLSTD1	OMIM
PRKDC	Gene Cards	MLSTD2	OMIM
COL13A1	Gene Cards	MME	OMIM
CXCL11	Gene Cards	MMP3	OMIM
TNC	Gene Cards	MNK	OMIM
MIR103A1	Gene Cards	MNMN	OMIM
CDH5	Gene Cards	MORC2	OMIM
RPS17	Gene Cards	MPDT	OMIM
NCAN	Gene Cards	MPO	OMIM
KAT5	Gene Cards	MPS3B	OMIM
MIR372	Gene Cards	MPV17	OMIM
SLC39A4	Gene Cards	MPZ	OMIM
CCN1	Gene Cards	MRD13	OMIM
ITGA8	Gene Cards	MRXS10	OMIM
CCAT1	Gene Cards	MRXS99F	OMIM
SERPINA12	Gene Cards	MSPC	OMIM
ADRB1	Gene Cards	MSTD	OMIM
IMMT	Gene Cards	MSUD1	OMIM
SLC9A9	Gene Cards	MSUDMV	OMIM
HUWE1	Gene Cards	MTBT1	OMIM
ZPR1	Gene Cards	MTDPS6	OMIM
XRCC5	Gene Cards	MTHFR	OMIM
CLDN2	Gene Cards	MTMR13	OMIM
SAMM50	Gene Cards	MTMR2	OMIM
VIL1	Gene Cards	MTMR5	OMIM
EEF1A1	Gene Cards	MTO2	OMIM
NCOA3	Gene Cards	MTPA	OMIM
CHRM3	Gene Cards	MTRNS	OMIM
MIR363	Gene Cards	MUC1	OMIM
TSHB	Gene Cards	MVAH	OMIM
SLC25A22	Gene Cards	MVCD5	OMIM
MAPK9	Gene Cards	MVCD7	OMIM
AQP9	Gene Cards	MVID2	OMIM
PPP2CA	Gene Cards	MYMY	OMIM
PER2	Gene Cards	MYMY1	OMIM
SLC25A12	Gene Cards	MYMY2	OMIM
WWTR1	Gene Cards	MYMY3	OMIM
ITLN1	Gene Cards	MYMY4	OMIM
LOXL2	Gene Cards	MYMY5	OMIM
PPIB	Gene Cards	MYO9B	OMIM
SH2B1	Gene Cards	MYR5	OMIM
EEA1	Gene Cards	NACP	OMIM
CYP8B1	Gene Cards	NADGP	OMIM
YWHAG	Gene Cards	NAFLD1	OMIM
SLC25A47	Gene Cards	NAFLD2	OMIM
DROSHA	Gene Cards	NAG	OMIM
ATAD3A	Gene Cards	NAGA	OMIM
PZP	Gene Cards	NAGLU	OMIM
HNRNPU	Gene Cards	NALP1	OMIM
ADH1A	Gene Cards	NAPP1	OMIM
ARNT	Gene Cards	NBAS	OMIM
IL27	Gene Cards	NBIA2A	OMIM
IGFBP5	Gene Cards	NBIA2B	OMIM
NAT1	Gene Cards	NBLST1	OMIM
FUNDC2	Gene Cards	NBLST2	OMIM
CISD2	Gene Cards	NBLST6	OMIM
REG1A	Gene Cards	NBPHOX	OMIM
SELENOP	Gene Cards	NC	OMIM
MOGAT2	Gene Cards	NCF1	OMIM
DCLK1	Gene Cards	NCF2	OMIM
ZNF365	Gene Cards	NCF4	OMIM
ALPI	Gene Cards	ND	OMIM
TRPV6	Gene Cards	NDGOA	OMIM
DMGDH	Gene Cards	NDNL2	OMIM
HNRNPC	Gene Cards	NDP	OMIM
MIR361	Gene Cards	NDPP1	OMIM
AHNAK	Gene Cards	NDRG1	OMIM
GPLD1	Gene Cards	NECL1	OMIM
LCN1	Gene Cards	NEFH	OMIM
GPC6	Gene Cards	NEFL	OMIM
SLC44A1	Gene Cards	NEK9	OMIM
RPL27	Gene Cards	NEP	OMIM
UFM1	Gene Cards	NERCC1	OMIM
CCT5	Gene Cards	NIID	OMIM
SIRT4	Gene Cards	NISBD1	OMIM
PTPRD	Gene Cards	NISBD2	OMIM
IFNL4	Gene Cards	NLRP1	OMIM
CAD	Gene Cards	NMOAS	OMIM
LGALS3BP	Gene Cards	NOD2	OMIM
PRKACG	Gene Cards	NOS3	OMIM
UGDH	Gene Cards	NOTCH1	OMIM
SYVN1	Gene Cards	NOTCH2NLC	OMIM
STEAP4	Gene Cards	NPC	OMIM
ITPR2	Gene Cards	NPC1	OMIM
BID	Gene Cards	NPC2	OMIM
HYOU1	Gene Cards	NPD	OMIM
NFIC	Gene Cards	NPHL1	OMIM
RPS15A	Gene Cards	NPHL2	OMIM
CASP6	Gene Cards	NPPS	OMIM
TRIM8	Gene Cards	NSMCE3	OMIM
TAGLN	Gene Cards	O3FAR1	OMIM
E2F2	Gene Cards	OA2	OMIM
MYO6	Gene Cards	OCIF	OMIM
SLC38A8	Gene Cards	OCRL	OMIM
CDH4	Gene Cards	OCRL1	OMIM
PEG10	Gene Cards	ODFR	OMIM
ECH1	Gene Cards	OFUCT1	OMIM
AMPH	Gene Cards	OHS	OMIM
RACK1	Gene Cards	OI1	OMIM
LOC110806262	Gene Cards	OI2	OMIM
MIR301A	Gene Cards	OI3	OMIM
NRG3	Gene Cards	OI4	OMIM
AQP3	Gene Cards	OMI	OMIM
FST	Gene Cards	OPDM3	OMIM
TRAF3	Gene Cards	OPG	OMIM
OSMR	Gene Cards	OPPG	OMIM
MIR590	Gene Cards	OPTA1	OMIM
APOF	Gene Cards	OPTB7	OMIM
GPT2	Gene Cards	P40PHOX	OMIM
CCL19	Gene Cards	P62	OMIM
CMKLR1	Gene Cards	PADMAL	OMIM
VPS37D	Gene Cards	PAFABP	OMIM
TRAF1	Gene Cards	PAHX	OMIM
MYO1B	Gene Cards	PAOD1	OMIM
HSPA6	Gene Cards	PARK1	OMIM
TLL1	Gene Cards	PARK10	OMIM
RIPK3	Gene Cards	PARK11	OMIM
RREB1	Gene Cards	PARK12	OMIM
CD5L	Gene Cards	PARK13	OMIM
TRAPPC9	Gene Cards	PARK14	OMIM
ST8SIA1	Gene Cards	PARK15	OMIM
RBFOX1	Gene Cards	PARK16	OMIM
TP53BP1	Gene Cards	PARK17	OMIM
SLC3A2	Gene Cards	PARK18	OMIM
SLC1A3	Gene Cards	PARK19	OMIM
GRHL2	Gene Cards	PARK2	OMIM
PRKAG1	Gene Cards	PARK20	OMIM
PTBP1	Gene Cards	PARK21	OMIM
PUF60	Gene Cards	PARK22	OMIM
INSIG1	Gene Cards	PARK23	OMIM
UBE2D2	Gene Cards	PARK24	OMIM
TWIST2	Gene Cards	PARK3	OMIM
CXCR6	Gene Cards	PARK4	OMIM
SNTA1	Gene Cards	PARK5	OMIM
IL36A	Gene Cards	PARK6	OMIM
ADAMTS9	Gene Cards	PARK7	OMIM
CTBP2	Gene Cards	PARK8	OMIM
USP7	Gene Cards	PCA1	OMIM
MYF5	Gene Cards	PCLD1	OMIM
PABPC1	Gene Cards	PCLD2	OMIM
IGFBP7	Gene Cards	PCLD3	OMIM
TET1	Gene Cards	PCLD4	OMIM
NDRG2	Gene Cards	PDB2	OMIM
KHDRBS3	Gene Cards	PDB3	OMIM
YBX1	Gene Cards	PDB4	OMIM
SLC25A10	Gene Cards	PDB5	OMIM
MACROD2	Gene Cards	PDB6	OMIM
SUGP1	Gene Cards	PDCD1	OMIM
RPL7	Gene Cards	PDE11A	OMIM
SEMA5A	Gene Cards	PDE11A1	OMIM
FGL2	Gene Cards	PDE11A2	OMIM
ZHX2	Gene Cards	PDE11A3	OMIM
CXCL16	Gene Cards	PDE8B	OMIM
SLC25A3	Gene Cards	PDGB	OMIM
DGCR8	Gene Cards	PDJ	OMIM
RHBDF2	Gene Cards	PDK3	OMIM
TRAP1	Gene Cards	PDNP1	OMIM
GLO1	Gene Cards	PDZD7	OMIM
IRF2BP2	Gene Cards	PEN2	OMIM
DARS1	Gene Cards	PFCRD	OMIM
HNRNPH1	Gene Cards	PFKL	OMIM
HS3ST1	Gene Cards	PFKM	OMIM
LOXL1	Gene Cards	PGAM2	OMIM
ARRB1	Gene Cards	PGAMM	OMIM
MAP3K8	Gene Cards	PGR4	OMIM
TNFRSF12A	Gene Cards	PGY1	OMIM
PYCARD	Gene Cards	PGY3	OMIM
MMP11	Gene Cards	PHK	OMIM
PSMD2	Gene Cards	PHKA2	OMIM
PNLIPRP2	Gene Cards	PHKB	OMIM
YWHAB	Gene Cards	PHKG2	OMIM
CFD	Gene Cards	PHOX2B	OMIM
INSIG2	Gene Cards	PHYH	OMIM
LCP1	Gene Cards	PINK1	OMIM
SOCS2	Gene Cards	PK1	OMIM
GABRA2	Gene Cards	PKD1	OMIM
TRIB3	Gene Cards	PKD2	OMIM
SIRT5	Gene Cards	PKD3	OMIM
ONECUT2	Gene Cards	PKD4	OMIM
ATF3	Gene Cards	PKD5	OMIM
PRKCE	Gene Cards	PKD6	OMIM
NAA15	Gene Cards	PKDREJ	OMIM
H1-4	Gene Cards	PKDTS	OMIM
NRG4	Gene Cards	PKHD1	OMIM
ESM1	Gene Cards	PKLR	OMIM
PTPRG	Gene Cards	PKPS	OMIM
MIR103A2	Gene Cards	PLA2G6	OMIM
LUM	Gene Cards	PLAU	OMIM
CAMKK2	Gene Cards	PLEKHG5	OMIM
SLC6A9	Gene Cards	PLP1	OMIM
CLRN1-AS1	Gene Cards	PMD	OMIM
SVIL	Gene Cards	PMP2	OMIM
YBX3	Gene Cards	PMP22	OMIM
AEBP1	Gene Cards	PMX2B	OMIM
HSD17B1	Gene Cards	PNK	OMIM
TFAP2B	Gene Cards	PNKP	OMIM
AQP7	Gene Cards	PNPLA2	OMIM
CBLB	Gene Cards	POFUT1	OMIM
KLB	Gene Cards	POGLUT1	OMIM
IL25	Gene Cards	POLR3B	OMIM
SORCS3	Gene Cards	PON	OMIM
BNIP3	Gene Cards	PON1	OMIM
CALD1	Gene Cards	PON2	OMIM
BIRC2	Gene Cards	POVD1	OMIM
EIF6	Gene Cards	PP2CM	OMIM
HTR1B	Gene Cards	PPH1	OMIM
PRKAB2	Gene Cards	PPM1K	OMIM
RPL13	Gene Cards	PPNAD1	OMIM
SNHG20	Gene Cards	PPNAD2	OMIM
CFL1	Gene Cards	PPNAD3	OMIM
PSMC2	Gene Cards	PPNAD4	OMIM
APLNR	Gene Cards	PRIP	OMIM
RPL3	Gene Cards	PRKAG2	OMIM
MAPK12	Gene Cards	PRKAR1A	OMIM
EHBP1L1	Gene Cards	PRKCSH	OMIM
MRTFA	Gene Cards	PRKN	OMIM
RGS5	Gene Cards	PRNP	OMIM
CCRL2	Gene Cards	PROM1	OMIM
TXNRD1	Gene Cards	PROML1	OMIM
FAF2	Gene Cards	PRP8	OMIM
RPLP2	Gene Cards	PRPS1	OMIM
ITSN1	Gene Cards	PRSS25	OMIM
NFE2L1	Gene Cards	PRX	OMIM
FARP1	Gene Cards	PSAP	OMIM
SRSF6	Gene Cards	PSAPD	OMIM
IL34	Gene Cards	PSEN1	OMIM
PTPRU	Gene Cards	PSEN2	OMIM
NGF-AS1	Gene Cards	PSENEN	OMIM
YIPF1	Gene Cards	PSN	OMIM
RPL7A	Gene Cards	PTMP	OMIM
RPL6	Gene Cards	PTRH2	OMIM
FETUB	Gene Cards	PUM	OMIM
ROCK1	Gene Cards	PURAQTL1	OMIM
CCN4	Gene Cards	PVOD2	OMIM
MCM7	Gene Cards	PYGL	OMIM
PDGFC	Gene Cards	PYGM	OMIM
SEC16A	Gene Cards	PYKL	OMIM
FAP	Gene Cards	PYL	OMIM
SMURF1	Gene Cards	QPD	OMIM
BCAT1	Gene Cards	RAB7	OMIM
ESRRG	Gene Cards	RAK	OMIM
ATXN2L	Gene Cards	RANK	OMIM
INHBA	Gene Cards	RATOR	OMIM
RPTOR	Gene Cards	RDMVID	OMIM
RPS18	Gene Cards	REN	OMIM
TTF2	Gene Cards	RET	OMIM
H4-16	Gene Cards	RFT2	OMIM
TPM4	Gene Cards	RHCE	OMIM
HLX	Gene Cards	RHD	OMIM
NMT2	Gene Cards	RHNA	OMIM
ABCF1	Gene Cards	RHOK	OMIM
CTSS	Gene Cards	RIFLE	OMIM
PCSK5	Gene Cards	RILDBC1	OMIM
PFKFB3	Gene Cards	RILDBC2	OMIM
AUP1	Gene Cards	RINT1	OMIM
SLC46A3	Gene Cards	RK	OMIM
POLR3H	Gene Cards	RMD1	OMIM
TRIM33	Gene Cards	RMD2	OMIM
HNRNPM	Gene Cards	RNASE2	OMIM
AP2B1	Gene Cards	RNF213	OMIM
TPT1	Gene Cards	RNF220	OMIM
PCBP2	Gene Cards	RNS2	OMIM
SLC25A11	Gene Cards	ROBO4	OMIM
ZP4	Gene Cards	RP19	OMIM
EIF3F	Gene Cards	RP41	OMIM
DHX9	Gene Cards	RP47	OMIM
DNAJA1	Gene Cards	RPC2	OMIM
HNRNPF	Gene Cards	RTD	OMIM
MYBBP1A	Gene Cards	RUMI	OMIM
HNRNPUL1	Gene Cards	RYR1	OMIM
SERPINA4	Gene Cards	SAC3	OMIM
QARS1	Gene Cards	SAG	OMIM
MAU2	Gene Cards	SAP1	OMIM
PCBP1	Gene Cards	SAR1B	OMIM
UBXN1	Gene Cards	SARA2	OMIM
TCP1	Gene Cards	SBF1	OMIM
IGF2BP1	Gene Cards	SBF2	OMIM
RPS23	Gene Cards	SCA17	OMIM
DDX1	Gene Cards	SCA2	OMIM
HSPH1	Gene Cards	SCA3	OMIM
RPL12	Gene Cards	SCA34	OMIM
TMSB4X	Gene Cards	SCA38	OMIM
TMBIM1	Gene Cards	SCA43	OMIM
MAP3K11	Gene Cards	SCA45	OMIM
RPS9	Gene Cards	SCA8	OMIM
DDX5	Gene Cards	SCS7	OMIM
RANGAP1	Gene Cards	SCYA2	OMIM
PSG1	Gene Cards	SCYA5	OMIM
CELSR2	Gene Cards	SEC61	OMIM
HSP90AB1	Gene Cards	SEC61A1	OMIM
MYO1D	Gene Cards	SEC63	OMIM
HNRNPL	Gene Cards	SERPINA3	OMIM
PPP1CA	Gene Cards	SFRP4	OMIM
RPL4	Gene Cards	SFTP1	OMIM
RNF6	Gene Cards	SFTPA1	OMIM
MYO18A	Gene Cards	SFTPA2	OMIM
ANXA9	Gene Cards	SH3TC2	OMIM
ELK1	Gene Cards	SIAE	OMIM
MIR449A	Gene Cards	SIASD	OMIM
CCNC	Gene Cards	SIDDIS	OMIM
CRTC1	Gene Cards	SLC17A5	OMIM
GPN1	Gene Cards	SLC25A16	OMIM
CCAR2	Gene Cards	SLC25A6	OMIM
HKDC1	Gene Cards	SLC27A2	OMIM
RPS4X	Gene Cards	SLC27A3	OMIM
PNPLA7	Gene Cards	SLC27A4	OMIM
SRSF1	Gene Cards	SLC27A5	OMIM
ENHO	Gene Cards	SLC27A6	OMIM
RPL10A	Gene Cards	SLC37A4	OMIM
LEPROT	Gene Cards	SLC52A3	OMIM
MCM5	Gene Cards	SLD	OMIM
SFRP5	Gene Cards	SLEB1	OMIM
RPS11	Gene Cards	SLEB10	OMIM
RPL9	Gene Cards	SLEB2	OMIM
EIF4A2	Gene Cards	SLS	OMIM
CWF19L1	Gene Cards	SLURP1	OMIM
FAM107B	Gene Cards	SMAD1	OMIM
RPS2	Gene Cards	SMAD6	OMIM
C1QTNF9	Gene Cards	SMAJI	OMIM
SNRPD2	Gene Cards	SMALED1	OMIM
TARBP1	Gene Cards	SMARD1	OMIM
H4C1	Gene Cards	SMAX3	OMIM
TXNL1	Gene Cards	SMC	OMIM
DDX60L	Gene Cards	SMPD1	OMIM
SLC23A1	Gene Cards	SMUBP2	OMIM
RPL24	Gene Cards	SNCA	OMIM
APPL2	Gene Cards	SOPH	OMIM
TSBP1-AS1	Gene Cards	SP110	OMIM
SLC18A1	Gene Cards	SPA2	OMIM
POMP	Gene Cards	SPAT	OMIM
TLCD4-RWDD3	Gene Cards	SPDA1	OMIM
RPL8	Gene Cards	SPG1	OMIM
G0S2	Gene Cards	SPG11	OMIM
RPS3A	Gene Cards	SPG2	OMIM
RPL30	Gene Cards	SPG35	OMIM
ORM1	Gene Cards	SPG79	OMIM
EIF4A3	Gene Cards	SPGFY2	OMIM
NCL	Gene Cards	SQSTM1	OMIM
CCT4	Gene Cards	SRK	OMIM
YWHAZ	Gene Cards	SSC1	OMIM
SEL1L3	Gene Cards	SSC2	OMIM
SAT1	Gene Cards	STAT3	OMIM
H4C3	Gene Cards	STGD1	OMIM
MIR873	Gene Cards	STGD2	OMIM
ZFP36	Gene Cards	STGD3	OMIM
ILF3	Gene Cards	STGD4	OMIM
NFE2	Gene Cards	STHAG7	OMIM
CAND1	Gene Cards	STM2	OMIM
SEC16B	Gene Cards	STMY1	OMIM
GDF11	Gene Cards	STSL1	OMIM
ARRDC3	Gene Cards	STX3	OMIM
MTARC1	Gene Cards	STX3A	OMIM
HNRNPA3	Gene Cards	STXBP2	OMIM
MCM3	Gene Cards	SURF1	OMIM
LOC110366354	Gene Cards	SYNCAM3	OMIM
RUVBL1	Gene Cards	SYNJ1	OMIM
FAT1	Gene Cards	TACE	OMIM
TP53BP2	Gene Cards	TACHD	OMIM
CRACR2A	Gene Cards	TAL	OMIM
H4C13	Gene Cards	TAN1	OMIM
STK24	Gene Cards	TBP	OMIM
ZNF512	Gene Cards	TCP228	OMIM
GATAD2A	Gene Cards	TDH3	OMIM
ACTR2	Gene Cards	TFQTL2	OMIM
SIRT7	Gene Cards	TG	OMIM
C2orf16	Gene Cards	TGD	OMIM
H4C11	Gene Cards	TGFB1	OMIM
SLC23A2	Gene Cards	TIL3	OMIM
NUCB2	Gene Cards	TLR5	OMIM
PGAM5	Gene Cards	TNFRSF11A	OMIM
RPN1	Gene Cards	TNFRSF11B	OMIM
AHSA1	Gene Cards	TNNI3K	OMIM
CTPS1	Gene Cards	TNSALP	OMIM
PKNOX1	Gene Cards	TOF	OMIM
PCSK7	Gene Cards	TRIM2	OMIM
EIF4A1	Gene Cards	TRMU	OMIM
NUPR1	Gene Cards	TSD	OMIM
SDC4	Gene Cards	TSE1	OMIM
POLR2D	Gene Cards	TSLL1	OMIM
RPS8	Gene Cards	TTD8	OMIM
AP2A2	Gene Cards	TTD9	OMIM
LAMP3	Gene Cards	TTS2	OMIM
NUDT21	Gene Cards	TUCAN	OMIM
SERPINB4	Gene Cards	TYRRS	OMIM
SENP3	Gene Cards	UCHL1	OMIM
CHST2	Gene Cards	UMOD	OMIM
GGT2	Gene Cards	UNC18B	OMIM
PABIR1	Gene Cards	URBWD	OMIM
CCT2	Gene Cards	URK	OMIM
BBC3	Gene Cards	USH3B	OMIM
RNF114	Gene Cards	USP9X	OMIM
RWDD3-DT	Gene Cards	USP9Y	OMIM
CCT8	Gene Cards	V28	OMIM
H4C9	Gene Cards	VAMAS1	OMIM
SRSF7	Gene Cards	VAMAS2	OMIM
RWDD3	Gene Cards	VAMAS3	OMIM
MIR1296	Gene Cards	VAMAS4	OMIM
ACTR3	Gene Cards	VAMAS5	OMIM
PLPPR4	Gene Cards	VAMAS6	OMIM
KDM4B	Gene Cards	VBCH	OMIM
C1QTNF1	Gene Cards	VBCH2	OMIM
PIK3R3	Gene Cards	VCP	OMIM
SLC17A9	Gene Cards	VLACS	OMIM
BMP8B	Gene Cards	VLACSR	OMIM
PSME2	Gene Cards	VLCSH1	OMIM
H4C14	Gene Cards	VLCSH2	OMIM
H4C12	Gene Cards	VMCKD	OMIM
EDC4	Gene Cards	VMLDS2	OMIM
CILP2	Gene Cards	VODI	OMIM
H4C6	Gene Cards	VPS13C	OMIM
H4C8	Gene Cards	VPS35	OMIM
H4C2	Gene Cards	VSD1	OMIM
WDR1	Gene Cards	VWDP	OMIM
TMOD3	Gene Cards	VWF	OMIM
H4C15	Gene Cards	WND	OMIM
FAM171A1	Gene Cards	WPWS	OMIM
H4C5	Gene Cards	WS4A	OMIM
H4C4	Gene Cards	WS4B	OMIM
EIF3B	Gene Cards	XK	OMIM
S100A11	Gene Cards	XLG	OMIM
TEX36	Gene Cards	XLID99	OMIM
RTRAF	Gene Cards	YAOS	OMIM
DNAJC15	Gene Cards	YARS	OMIM
TATDN1	Gene Cards	YARS1	OMIM
FAM99A	Gene Cards	YRS	OMIM
ANGPTL2	Gene Cards	YTS	OMIM
GCN1	Gene Cards	YVS	OMIM
MYO1C	Gene Cards	ZAP70	OMIM
SLC30A9	Gene Cards	ZCW3	OMIM
MACROH2A2	Gene Cards	ZCWCC1	OMIM
RPL23A	Gene Cards	ZFAT1	OMIM
CEP192	Gene Cards	ZNF406	OMIM
RUVBL2	Gene Cards	ZNF687	OMIM
UBE2D3	Gene Cards
ATP5F1B	Gene Cards
AP2A1	Gene Cards
RRBP1	Gene Cards
GSDMD	Gene Cards
NLRP2	Gene Cards
AATF	Gene Cards
RBM14	Gene Cards
PHF2	Gene Cards
DDX17	Gene Cards
SRSF4	Gene Cards
PIP5K1B	Gene Cards
MIR188	Gene Cards
TLCD4	Gene Cards
TSKU	Gene Cards
LOC643339	Gene Cards
SRRM2	Gene Cards
PABPC4	Gene Cards
SLC26A6	Gene Cards
SRRM1	Gene Cards
C1QTNF3	Gene Cards
EIF3L	Gene Cards
TUBA8	Gene Cards
STK3	Gene Cards
GSTK1	Gene Cards
XPO4	Gene Cards
NUDT4	Gene Cards
IBTK	Gene Cards
RNU6-53P	Gene Cards
USP10	Gene Cards
CIDEA	Gene Cards
CCT3	Gene Cards
DDX50	Gene Cards
USP4	Gene Cards
OPRD1	Gene Cards
ILF2	Gene Cards
SF3B3	Gene Cards
VSIG4	Gene Cards
CIDEB	Gene Cards
EIF3E	Gene Cards
ARPC2	Gene Cards
RLN2	Gene Cards
HIGD1A	Gene Cards
ITGB3BP	Gene Cards
GGT3P	Gene Cards
CARD6	Gene Cards
AGR3	Gene Cards
CKAP4	Gene Cards
KRTAP5-5	Gene Cards
COL21A1	Gene Cards
MAPK13	Gene Cards
TMEM120A	Gene Cards
ZBTB7A	Gene Cards
TUBA1C	Gene Cards
TMBIM6	Gene Cards
RGS4	Gene Cards
CDH26	Gene Cards
TM4SF5	Gene Cards
LRRFIP2	Gene Cards
HSD17B11	Gene Cards
ZNF101	Gene Cards
TRPC4AP	Gene Cards
SMOC2	Gene Cards
PACSIN2	Gene Cards
TMC4	Gene Cards
SVIL-AS1	Gene Cards
RND3	Gene Cards
SNHG18	Gene Cards
PWWP3A	Gene Cards
FAM3B	Gene Cards
lnc-ZNF296-6	Gene Cards
NONHSAG026010.2	Gene Cards
CCDC63	Gene Cards
DDX60	Gene Cards
LINC01405	Gene Cards
HSALNG0013825	Gene Cards
UBR2	Gene Cards
GGT5	Gene Cards
DEFA1	Gene Cards
DHX15	Gene Cards
SDF2L1	Gene Cards
FAM3A	Gene Cards
CR1L	Gene Cards
lnc-TM6SF2-1	Gene Cards
SUB1	Gene Cards
RTCB	Gene Cards
LINC02694	Gene Cards
ZNF267	Gene Cards
RSPO3	Gene Cards
MYL6B	Gene Cards
STX17	Gene Cards
HIF3A	Gene Cards
ARHGAP8	Gene Cards
MIR1202	Gene Cards
GLT8D2	Gene Cards
IL36B	Gene Cards
ENSG00000253111	Gene Cards
SH3BP5	Gene Cards
A2MP1	Gene Cards
ANKK1	Gene Cards
LATS2	Gene Cards
CRELD2	Gene Cards
DDX46	Gene Cards
LINC02412	Gene Cards
SMIM20	Gene Cards
RUBCNL	Gene Cards
RPS4Y2	Gene Cards
EBNA1BP2	Gene Cards
RAB32	Gene Cards
C16orf95	Gene Cards
LINC01679	Gene Cards
LINC00861	Gene Cards
LINC01354	Gene Cards
MIR646HG	Gene Cards
DUSP26	Gene Cards
GPR55	Gene Cards
H2BC11	Gene Cards
YTHDC2	Gene Cards
lnc-COA6-13	Gene Cards
RF00017-461	Gene Cards
CAPSL	Gene Cards
CENPM	Gene Cards
ATP5MGP4	Gene Cards
ZC3H12A	Gene Cards
ENSG00000231992	Gene Cards
COP1	Gene Cards
LINC00322	Gene Cards
IGHG4	Gene Cards
ENSG00000286231	Gene Cards
ZNF638	Gene Cards
LINC01684	Gene Cards
AGTRAP	Gene Cards
PRR5-ARHGAP8	Gene Cards
lnc-TRIB1-7	Gene Cards
HSALNG0133406	Gene Cards
LYPLAL1	Gene Cards
TNIP3	Gene Cards
ENSG00000272823	Gene Cards
lnc-MARC2-2	Gene Cards
HSALNG0010758	Gene Cards
ARPC4	Gene Cards
CLGN	Gene Cards
FNDC3B	Gene Cards
piR-37045	Gene Cards
HSALNG0135823	Gene Cards
REPIN1	Gene Cards
RPL13AP7	Gene Cards
ENSG00000255046	Gene Cards
RNA5SP489	Gene Cards
OTX2P1	Gene Cards
lnc-JCAD-2	Gene Cards
MIR378C	Gene Cards
HCAR2	Gene Cards
ZNF300	Gene Cards
SLC9A9-AS1	Gene Cards
TEX36-AS1	Gene Cards
ENSG00000257322	Gene Cards
RNA5SP112	Gene Cards
RNA5SP166	Gene Cards
RNU6-908P	Gene Cards
ENSG00000207171	Gene Cards
ENSG00000228852	Gene Cards
RNU1-35P	Gene Cards
MEMO1P2	Gene Cards
ENSG00000250541	Gene Cards
EEF1A1P20	Gene Cards
NACAP8	Gene Cards
lnc-CRYAA-1	Gene Cards
lnc-DDX60L-3	Gene Cards
HSALNG0076986	Gene Cards
piR-55809-001	Gene Cards
MTCO1P38	Gene Cards
lnc-AIFM2-3	Gene Cards
piR-38051-198	Gene Cards
lnc-TRIB1-8	Gene Cards
lnc-EDRF1-4	Gene Cards
LOC107986198	Gene Cards
LOC102723733	Gene Cards
HSALNG0093097	Gene Cards
HSALNG0029504	Gene Cards
HSALNG0076987	Gene Cards
HSALNG0038430	Gene Cards
HSALNG0093093	Gene Cards
piR-41195-080	Gene Cards
piR-59297-626	Gene Cards
piR-31109-001	Gene Cards
HSALNG0131408	Gene Cards
HSALNG0029512	Gene Cards
HSALNG0068856	Gene Cards
AB372775	Gene Cards
piR-57133-376	Gene Cards
MIR190B	Gene Cards
PBX2P1	Gene Cards
LINC02629	Gene Cards
HSALNG0063784	Gene Cards
HSALNG0068330	Gene Cards
HSALNG0063781	Gene Cards
DUSP14	Gene Cards
SLC2A8	Gene Cards
HMCES	Gene Cards
RAMP3	Gene Cards
ENSG00000248537	Gene Cards
ENSG00000250001	Gene Cards
lnc-PPP1CC-3	Gene Cards
HSALNG0040068	Gene Cards
LINC01090	Gene Cards
RAB24	Gene Cards
HSP90AA2P	Gene Cards
FAIM	Gene Cards
CPB2-AS1	Gene Cards
HDHD5-AS1	Gene Cards
LINC01029	Gene Cards
LINC01818	Gene Cards
RNU6-655P	Gene Cards
lnc-SLC46A3-1	Gene Cards
lnc-FAM122A-1	Gene Cards
lnc-PNPLA5-3	Gene Cards
HSALNG0071703	Gene Cards
lnc-MYL2-4	Gene Cards
lnc-RASGRP1-1	Gene Cards
NONHSAG013110.2	Gene Cards
NONHSAG018421.2	Gene Cards
piR-31534-137	Gene Cards
LOC105376433	Gene Cards
HSALNG0071704	Gene Cards
piR-48799-012	Gene Cards
piR-50443-123	Gene Cards
piR-61101-044	Gene Cards
RF00017-1304	Gene Cards
HSALNG0105127-002	Gene Cards
RF00026-275	Gene Cards
LOC102724253	Gene Cards
H2BC18	Gene Cards
PPDPF	Gene Cards
SNRNP40	Gene Cards
DNAJC11	Gene Cards
YIPF6	Gene Cards
TRIM47	Gene Cards
WBP2	Gene Cards
FBXO30	Gene Cards
TXNDC5	Gene Cards
PDIA2	Gene Cards
PHLPP2	Gene Cards
PRMT3	Gene Cards
MAS1	Gene Cards
CTDNEP1	Gene Cards
SUCNR1	Gene Cards
LOC109279247	Gene Cards
MIR103B1	Gene Cards
RPL17-C18orf32	Gene Cards
SAP18	Gene Cards
TMEM97	Gene Cards
IGKV2D-23	Gene Cards
FAM166B	Gene Cards
NMBR	Gene Cards
SPDL1	Gene Cards
SGIP1	Gene Cards
SOCS7	Gene Cards
DNAJC10	Gene Cards
MIR631	Gene Cards
MIR103B2	Gene Cards
HERC4	Gene Cards
NLRC3	Gene Cards
LINC00333	Gene Cards
FAM174A	Gene Cards
OR10J5	Gene Cards
MIR3666	Gene Cards
MIR4668	Gene Cards
TM6SF1	Gene Cards

## Sheet: Supplementary Table S6
Supplementary Table S6 Overlapping genes of CSP and NAFLD
Candidate target genes of CSP(244)	Therapeutic targets for NAFLD（2666）	Overlapping genes（130）
NOS2	A2M	NOS2
ABAT	A2MP1	ACACA
ABCA2	AAA	ADIPOQ
ABCC1	AACT	ADRB2
ACACA	AAKAD	AHR
ACHE	AAOPD	AHSA1
ACP3	AARS	AKR1A1
ADIPOQ	AARS1	AKR1B10
ADORA1	AAT6	AKT1
ADRA1A	AATF	APOB
ADRA1B	AB372775	BAX
ADRA1D	ABBP2	BCL2
ADRA2A	ABC1	BIRC5
ADRA2B	ABCA1	CA2
ADRA2C	ABCA4	CAMKK2
ADRB2	ABCA7	CASP3
AHR	ABCB1	CASP8
AHSA1	ABCB11	CASP9
AKR1A1	ABCB4	CAT
AKR1B1	ABCB7	CAV1
AKR1B10	ABCC2	CCL2
AKR1B15	ABCC3	CCND1
AKR1C1	ABCDS	CD163
AKR1C3	ABCF1	CDKN1A
AKR1E2	ABCG1	CDKN2A
AKT1	ABCG8	CES1
ALOX5	ABCR	CHRM3
ALOX5AP	ABCX	CHUK
APOB	ABHD5	COL3A1
AR	AC133	CREB1
BAX	ACACA	CRP
BCL2	ACACB	CTSD
BCL2L1	ACE	CXCL10
BIRC5	ACE2	CXCL11
CA1	ACLY	CXCL8
CA12	ACNINV2	CYP1A1
CA13	ACNINV3	CYP1A2
CA14	ACOX1	CYP1B1
CA2	ACRDYS1	CYP3A4
CA3	ACSL3	DPP4
CA5A	ACT	E2F1
CA5B	ACTA2	E2F2
CA7	ACTB	EGF
CA9	ACTR2	EGFR
camC	ACTR3	EIF6
CAMKK2	ACTSA	ELK1
CASP11	AD1	ESR1
CASP3	AD10	F2
CASP8	AD11	F3
CASP9	AD12	FASN
CAT	AD13	FOS
CAV1	AD14	GABRA2
CCL2	AD15	GOT1
CCNA2	AD16	GSK3B
CCNB1	AD17	GSR
CCND1	AD18	GSTM1
CD163	AD2	GSTP1
CD40LG	AD3	HIF1A
CDK1	AD4	HMGCR
CDK1	AD5	HMOX1
CDK2	AD6	HSP90AB1
CDKN1A	AD7	HSPA5
CDKN2A	AD7CNTP	HSPB1
CES1	AD8	ICAM1
CHEK1	AD9	IFNG
CHEK2	ADA2	IGFBP3
CHRM1	ADAM10	IGHG1
CHRM2	ADAM17	IL10
CHRM3	ADAMTS9	IL1A
CHRM4	ADCAD1	IL1B
CHRM5	ADCAD2	IL6
CHUK	ADCL2	INSR
CLDN4	ADH1A	IRF1
COL19A1	ADH1B	JUN
COL3A1	ADH1C	LDLR
CREB1	ADH3	MAPK14
CRP	ADH5	MAPK8
CTSD	ADIPOQ	MGAM
CXCL10	ADIPOR1	MMP1
CXCL11	ADIPOR2	MMP2
CXCL2	ADMD	MMP3
CXCL8	ADMFD	MMP9
CYP19A1	ADMIO1	MPO
CYP1A1	ADMIO2	MTTP
CYP1A2	ADRB1	MYC
CYP1B1	ADRB2	NCF1
CYP3A4	ADRB3	NFE2L2
DCAF5	ADSD	NOS3
DIO1	ADTKD1	NOX4
DPP4	ADTKD2	NR1I2
DUOX2	ADTKD4	NR1I3
DYRK1A	ADTKD5	OLR1
E2F1	AEBP1	OPRD1
E2F2	AFP	OPRM1
EGF	AGER	PLA2G4A
EGFR	AGL	PLAU
EIF6	AGPAT2	PON1
ELK1	AGR3	POR
EPHB2	AGS1	PPARA
ERBB2	AGT	PPARD
ERBB3	AGTR1	PPARG
ESR1	AGTRAP	PPP3CA
ESR2	AGXT	PRKCA
F10	AHD	PRSS1
F2	AHNAK	PTEN
F3	AHR	PTGS2
F7	AHSA1	PTPN1
FASN	AHSG	PYGM
FOS	AIADK	RELA
GABRA1	AIED	RPS6KA3
GABRA2	AIFM1	RXRA
GJA1	AILJK	SELE
GOT1	AIP4	SERPINE1
GRIA2	AIS1	SLC2A4
GSK3B	AIS2	SLC6A3
GSR	AIS3	SLC6A4
GSTM1	AIS4	SOAT2
GSTM2	AIS5	SOD1
GSTP1	AIS6	SPP1
HAS2	AITD1	SREBF1
HERC5	AITD2	STAT1
HIF1A	AITD3	TGFB1
HK2	AITD4	THBD
HMGCR	AKR1A1	TIMP1
HMOX1	AKR1B10	TNF
HSF1	AKR1D1	TP53
HSP90AB1	AKT1	UGT1A1
HSPA5	ALAD	VCAM1
HSPB1	ALB	VEGFA
ICAM1	ALDH10	XDH
IFNG	ALDH2
IGF2	ALDH3A2
IGFBP3	ALDH9A1
IGHG1	ALDOA
IKBKB	ALG8
IL10	ALMS1
IL1A	ALO17
IL1B	ALOX12
IL2	ALPI
IL6	ALPL
INSR	ALPP
IRF1	ALPS5
JUN	ALS11
KCNH2	ALS20
KCNMA1	ALS5
KDR	ALXDRD
LACTBL1	AMCBX2
LDLR	AMPH
MAOB	AMPK
MAPK1	ANDD
MAPK10	ANGPTL2
MAPK14	ANGPTL3
MAPK3	ANGPTL8
MAPK8	ANKK1
MBNL1	ANT3
MBNL2	ANXA2
MBNL3	ANXA9
MGAM	AOA4
MMP1	AOC3
MMP2	AOS5
MMP3	AOVD1
MMP9	AOVD2
MPO	AOVD3
MTTP	AP2A1
MYC	AP2A2
NCF1	AP2B1
NCOA1	APBD
NCOA2	APC
NFE2L2	APEX1
NFE2L2	APG16L
NFE2L2	APLN
NFKBIA	APLNR
NKX3-1	APOA1
NOS2	APOA2
NOS3	APOA5
NOX4	APOB
NPEPPS	APOC3
NR1I2	APOE
NR1I3	APOF
ODC1	APOL1
ODC2	APP
ODC4	APPL1
OLR1	APPL2
OPRD1	APRF
OPRM1	APUG
PCOLCE	AQP3
PDE3A	AQP7
PGR	AQP9
PIK3CG	ARC41
PIM1	ARCL1A
PLA2G4A	AREG
PLAT	ARG1
PLAU	ARHGAP8
PLB1	ARHR2
PON1	ARMD2
POR	ARMD3
PPARA	ARNT
PPARD	ARPC1B
PPARG	ARPC2
PPP3CA	ARPC4
PRKACA	ARPKD
PRKCA	ARRB1
PRKCB	ARRDC3
PRSS1	ARV1
PRSS1	ARVD12
PRXC1A	ASD2
PSMD3	ASL13
PTEN	ASPA
PTGER3	ASS1
PTGS1	ATAD3A
PTGS2	ATF3
PTPN1	ATF4
PYGM	ATF6
RAF1	ATG16L1
RASA1	ATGL
RASSF1	ATM
RB1	ATP1A1
RELA	ATP2A2
RPS6KA3	ATP2B
RUNX1T1	ATP2C1
RUNX2	ATP5F1A
RXRA	ATP5F1B
SCN5A	ATP5F1E
SELE	ATP5MGP4
SERPINE1	ATP7A
SLC2A4	ATP7B
SLC6A2	ATX2
SLC6A3	ATXN2
SLC6A4	ATXN2L
SLPI	ATXN3
SOAT1	ATXN8OS
SOAT2	AUP1
SOD1	AXL
SPP1	AZGP1
SREBF1	BAX
STAT1	BBC3
SULT1E1	BCAT1
TDP1	BCATE2
TGFB1	BCKDHA
THBD	BCKDHB
TIMP1	BCL2
TNF	BCPM
TOP1	BDNF
TOP2A	BDPLT1
TP53	BDPLT10
UGT1A1	BDPLT3
VCAM1	BDPLT5
VEGFA	BED
XDH	BGLAP
	BID
	BIRC2
	BIRC3
	BIRC5
	BIT1
	BLAUS
	BLBP
	BLVRA
	BMIQ10
	BMND1
	BMP6
	BMP8B
	BMPR1A
	BMPR2
	BNIP3
	BRCA2
	BSCL2
	BSF2
	BSS
	BSVD
	BSVD1
	BSVD2
	BSVD3
	BTNL2
	BTOP
	BTPS2
	BVVLS1
	C11orf65
	C128
	C14orf173
	C16orf95
	C17orf62
	C1orf106
	C1QTNF1
	C1QTNF3
	C1QTNF9
	C20orf142
	C20orf54
	C2orf16
	C3
	C3orf9
	CA2
	CAAHD
	CACNA1F
	CACNA2D1
	CAD
	CADM3
	CAFYD
	CALD1
	CALHM1
	CALLA
	CAMKK2
	CAML1
	CAND1
	CANX
	CAPSL
	CAR
	CARD15
	CARD6
	CARD7
	CARD8
	CASP2
	CASP3
	CASP6
	CASP7
	CASP8
	CASP9
	CASR
	CAT
	CATF1
	CAV1
	CAV3
	CBLB
	CCAR2
	CCAT1
	CCDC63
	CCDD
	CCHS
	CCK
	CCL11
	CCL19
	CCL2
	CCL20
	CCL3
	CCL4
	CCL5
	CCN1
	CCN2
	CCN4
	CCNC
	CCND1
	CCO
	CCR1
	CCR2
	CCRL2
	CCT2
	CCT3
	CCT4
	CCT5
	CCT8
	CD
	CD10
	CD133
	CD14
	CD163
	CD36
	CD4
	CD44
	CD49C
	CD55
	CD59
	CD5L
	CD68
	CD82
	CDG1H
	CDG2W
	CDH16
	CDH17
	CDH26
	CDH4
	CDH5
	CDK4
	CDK8
	CDKN1A
	CDKN2A
	CDKN3
	CEBPA
	CEBPB
	CED
	CEL
	CELIAC1
	CELIAC10
	CELIAC11
	CELIAC12
	CELIAC13
	CELIAC2
	CELIAC3
	CELIAC4
	CELIAC5
	CELIAC6
	CELIAC7
	CELIAC8
	CELIAC9
	CELSR2
	CENPM
	CEP192
	CES1
	CES2
	CESD
	CETP
	CFD
	CFH
	CFL1
	CFLAR
	CFTR
	CGD1
	CGD3
	CGD4
	CGD5
	CGDX
	CHCHD2
	CHDS1
	CHDS2
	CHDS3
	CHDS4
	CHDS5
	CHDS6
	CHDS7
	CHDS8
	CHDS9
	CHI3L1
	CHIT1
	CHN1
	CHN2
	CHRM3
	CHST2
	CHUK
	CIDEA
	CIDEB
	CIDEC
	CIDP
	CIG30
	CILP
	CILP2
	CISD2
	CJD
	CKAP4
	CLCK2
	CLCN2
	CLCN5
	CLCs
	CLDN2
	CLGN
	CLP46
	CLRN1
	CLRN1-AS1
	CLTC
	CLU
	CMD1A
	CMD1V
	CMH6
	CMKLR1
	CML33
	CMRD
	CMT1A
	CMT1B
	CMT1C
	CMT1E
	CMT1F
	CMT1G
	CMT1H
	CMT1I
	CMT20
	CMT2A
	CMT2A1
	CMT2A2A
	CMT2A2B
	CMT2B
	CMT2B2
	CMT2CC
	CMT2D
	CMT2DD
	CMT2E
	CMT2EE
	CMT2F
	CMT2FF
	CMT2GG
	CMT2H
	CMT2HH
	CMT2K
	CMT2L
	CMT2M
	CMT2N
	CMT2P
	CMT2Q
	CMT2R
	CMT2S
	CMT2T
	CMT2U
	CMT2V
	CMT2W
	CMT2X
	CMT2Y
	CMT2Z
	CMT4A
	CMT4B1
	CMT4B2
	CMT4B3
	CMT4D
	CMT4F
	CMT4H
	CMT4K
	CMTD1F
	CMTDI1
	CMTDIB
	CMTDIC
	CMTDID
	CMTDIE
	CMTDIG
	CMTRIA
	CMTRIB
	CMTRIC
	CMTRID
	CMTX2
	CMTX5
	CMTX6
	CNC1
	CNR1
	CNR2
	CNTNAP2
	COL13A1
	COL1A1
	COL21A1
	COL2A1
	COL3A1
	COL4A1
	COL4A2
	COL9A3
	COLEC5
	COLED
	COLGALT1
	COMMD1
	COP1
	COPA
	COPD
	CORD12
	CORD3
	CORDX3
	COX6A1
	COX6B1
	COX7A2
	CP
	CPB2
	CPB2-AS1
	CPOX
	CPS1
	CPT1A
	CPT2
	CR1L
	CRACR2A
	CRAT
	CRB2
	CREB1
	CRELD2
	CRFB4
	CRH
	CRP
	CRTC1
	CRYAA
	CSF1
	CSIF
	CSNB2
	CSNB2A
	CSPSD
	CTBP2
	CTDNEP1
	CTLA4
	CTNNB1
	CTPS1
	CTRC
	CTSB
	CTSD
	CTSS
	CUL3
	CVAP
	CWF19L1
	CX3CR1
	CXCL10
	CXCL11
	CXCL16
	CXCL8
	CXCL9
	CXCR3
	CXCR4
	CXCR5
	CXCR6
	CXDELq38
	CYBA
	CYBB
	CYBC1
	CYGB
	CYLD
	CYP17A1
	CYP1A1
	CYP1A2
	CYP1B1
	CYP2A6
	CYP2B6
	CYP2E1
	CYP2J2
	CYP3A4
	CYP46A1
	CYP4A11
	CYP4F2
	CYP4F3
	CYP7A1
	CYP8B1
	D10S105E
	D17S136E
	DAR
	DARS1
	DBH
	DBP2
	DBT
	DCHE
	DCLK1
	DDD1
	DDD2
	DDD3
	DDD4
	DDIT3
	DDPAC
	DDX1
	DDX16
	DDX17
	DDX3X
	DDX46
	DDX5
	DDX50
	DDX60
	DDX60L
	DEAPLE
	DEE29
	DEE38
	DEE53
	DEFA1
	DEFCAP
	DENT1
	DENT2
	DESMD
	DFFRX
	DFFRY
	DFN2
	DFNB57
	DFNB89
	DFNX1
	DGAT1
	DGAT2
	DGCR8
	DHCR24
	DHMN2
	DHTKD1
	DHX15
	DHX16
	DHX9
	DIAR12
	DICER1
	DIGFAN
	DJ1
	DJ9
	DJC6
	DKK1
	DMC
	DMGDH
	DMRV
	DNAJA1
	DNAJB11
	DNAJC10
	DNAJC11
	DNAJC15
	DNAJC6
	DNASE1
	DNCL
	DND
	DNECL
	DNM2
	DNMT1
	DNMT3A
	DP3
	DPD1
	DPM1
	DPP4
	DRD1
	DRD2
	DRD3
	DRD4
	DROSHA
	DSMA4
	DSP
	DSS
	DUSP14
	DUSP26
	DYM
	DYNC1H1
	DYSF
	DZIP1L
	DZIP2
	E1B
	E2F1
	E2F2
	E2IG1
	EBNA1BP2
	EBS2A
	EBS2B
	EBS2C
	EBS2D
	EBS2E
	EBS2F
	ECE1
	ECH1
	ECM1
	ECYT7
	EDA
	EDC4
	EDM3
	EDN
	EDN3
	EDNRB
	EDSARTH1
	EEA1
	EEF1A1
	EEF1A1P20
	EFABP
	EFTUD2
	EGF
	EGFR
	EGR1
	EGR2
	EHBP1L1
	EIF2AK2
	EIF2AK3
	EIF2AK4
	EIF3B
	EIF3E
	EIF3F
	EIF3L
	EIF4A1
	EIF4A2
	EIF4A3
	EIF4G
	EIF4G1
	EIF6
	ELANE
	ELAVL1
	ELK1
	ELOVL1
	ELOVL2
	ELOVL3
	ELOVL4
	ELOVL5
	ELOVL6
	ELOVL7
	EMD2
	ENHO
	ENO1
	ENO3
	ENPP1
	ENPP2
	ENSG00000207171
	ENSG00000228852
	ENSG00000231992
	ENSG00000248537
	ENSG00000250001
	ENSG00000250541
	ENSG00000253111
	ENSG00000255046
	ENSG00000257322
	ENSG00000272823
	ENSG00000286231
	EP300
	EPAS1
	EPHX1
	EPHX2
	EPRS1
	ERAB
	ERCC2
	ERLIN1
	ERLIN2
	ERN1
	EROS
	ESA
	ESM1
	ESR1
	ESRRG
	ETM6
	EVR2
	EVR4
	EZH2
	F2
	F3
	F8VWF
	FA2H
	FAAH
	FAAH2
	FAAHOUT
	FAAHP1
	FABP1
	FABP12
	FABP2
	FABP3
	FABP4
	FABP5
	FABP6
	FABP7
	FABPB
	FACE
	FACVL1
	FADS1
	FADS2
	FADS3
	FAF2
	FAH1
	FAIM
	FALDH
	FAM107B
	FAM166B
	FAM171A1
	FAM174A
	FAM26C
	FAM3A
	FAM3B
	FAM99A
	FAP
	FAR1
	FAR2
	FARP1
	FARSA
	FARSB
	FARSLB
	FAS
	FASLG
	FASN
	FAT
	FAT1
	FAT2
	FAT3
	FAT4
	FATP3
	FATP4
	FATP5
	FATP6
	FAXDC1
	FBLN5
	FBN1
	FBX
	FBX7
	FBXO30
	FBXO7
	FBXW7
	FCHL2
	FCRL3
	FCYT
	FDFT1
	FEO
	FETUB
	FFAR1
	FFAR2
	FFAR3
	FFAR4
	FFM
	FGA
	FGB
	FGD4
	FGF19
	FGF21
	FGF23
	FGFR4
	FGL1
	FGL2
	FHL5
	FIG4
	FIL1Z
	FIT1
	FIT2
	FITM1
	FKHL14
	FLDB
	FLJ21439
	FLJ90130
	FLNA
	FLT1
	FMO1
	FMO4
	FN1
	FNDC3B
	FNDC5
	FOS
	FOXA1
	FOXC2
	FOXD3
	FOXO1
	FOXP3
	FPC
	FPLD2
	FRABIN
	FRPHE
	FSGS4
	FSGS5
	FSGS9
	FST
	FTDALS3
	FTDALS6
	FTH1
	FTL
	FTO
	FUNDC2
	G0S2
	G19P1
	G6PC
	G6PC1
	G6PT
	G6PT1
	GA
	GAA
	GABRA2
	GABRG2
	GAL
	GALC
	GANAB
	GAPB3
	GARS
	GARS1
	GATA4
	GATAD2A
	GBA
	GBD2
	GBD3
	GBD4
	GBE1
	GBF1
	GC
	GCG
	GCGR
	GCK
	GCKR
	GCLC
	GCN1
	GCN2
	GD3
	GDA
	GDAP1
	GDE
	GDF11
	GDF15
	GDNF
	GFAP
	GFER
	GFPT1
	GGT1
	GGT2
	GGT3P
	GGT5
	GH1
	GHR
	GHRL
	GIGYF2
	GLA
	GLE1
	GLE1L
	GLO1
	GLP1R
	GLS
	GLS2
	GLT25D1
	GLT8D2
	GLUD1
	GLUD2
	GNB4
	GNMT
	GOLM1
	GOT1
	GOT2
	GP1BA
	GPAM
	GPBAR1
	GPC4
	GPC6
	GPI
	GPLD1
	GPN1
	GPNMB
	GPR120
	GPR13
	GPR40
	GPR41
	GPR43
	GPR55
	GPT
	GPT2
	GPX1
	GRD1
	GRD2
	GRDX
	GREM1
	GRHL2
	GRK1
	GRK2
	GRN
	GS
	GSD10
	GSD11
	GSD12
	GSD13
	GSD15
	GSD4
	GSD7
	GSD9A
	GSD9C
	GSDMD
	GSES
	GSK3A
	GSK3B
	GSR
	GSS
	GSTK1
	GSTM1
	GSTP1
	GSTT1
	GVHDS
	GYG1
	GYS
	GYS1
	GYS2
	H11
	H1-4
	H19
	H2BC11
	H2BC18
	H4-16
	H4C1
	H4C11
	H4C12
	H4C13
	H4C14
	H4C15
	H4C2
	H4C3
	H4C4
	H4C5
	H4C6
	H4C8
	H4C9
	HADH2
	HADHA
	HAMP
	HANAC
	HARS
	HARS1
	HBA1
	HBA2
	HBB
	HBH
	HCAR2
	HCFC1
	HD
	HDAC1
	HDAC8
	HDAC9
	HDFNRH
	HDHD5-AS1
	HDL2
	HDL3
	HDL4
	HDLCQTL13
	HDLS2
	HDPA
	HE1
	HEDJ
	HELO1
	HERC4
	HEXA
	HEXB
	HFE
	HFE1
	HGF
	HGPS
	HHD
	HIES
	HIF1A
	HIF3A
	HIGD1A
	HJV
	HKDC1
	HKLLS2
	HLA-B
	HLA-DPB1
	HLA-DQA1
	HLA-DQB1
	HLA-DRB1
	HLA-H
	HLD1
	HLD23
	HLD8
	HLN2
	HLX
	HMCES
	HMGB1
	HMGCR
	HMN2A
	HMN2B
	HMN5A
	HMN6
	HMOX1
	HMOX1D
	HMSN6A
	HMSNL
	HNARMD
	HNF4A
	HNMT
	HNRNPA1
	HNRNPA3
	HNRNPC
	HNRNPF
	HNRNPH1
	HNRNPK
	HNRNPL
	HNRNPM
	HNRNPU
	HNRNPUL1
	HNRPA2B1
	HOMGSMR2
	HOPS
	HOX4D
	HOXD10
	HP
	HPALP1
	HPPA
	HPPC
	HPPI
	HPPO
	HPS1
	HPT1
	HRAS
	HS3ST1
	HSALNG0010758
	HSALNG0013825
	HSALNG0029504
	HSALNG0029512
	HSALNG0038430
	HSALNG0040068
	HSALNG0063781
	HSALNG0063784
	HSALNG0068330
	HSALNG0068856
	HSALNG0071703
	HSALNG0071704
	HSALNG0076986
	HSALNG0076987
	HSALNG0093093
	HSALNG0093097
	HSALNG0105127-002
	HSALNG0131408
	HSALNG0133406
	HSALNG0135823
	HSAS1
	HSCR1
	HSCR2
	HSCR3
	HSCR4
	HSCR5
	HSCR6
	HSCR7
	HSCR8
	HSCR9
	HSD10MD
	HSD11B1
	HSD17B1
	HSD17B10
	HSD17B11
	HSD17B13
	HSF
	HSP27
	HSP90AA1
	HSP90AA2P
	HSP90AB1
	HSP90B1
	HSPA1A
	HSPA5
	HSPA6
	HSPA8
	HSPB1
	HSPB8
	HSPD1
	HSPH1
	HTR1B
	HTR2A
	HTRA2
	HTT
	HUWE1
	HYOU1
	IAH1
	IARS1
	IBD1
	IBD10
	IBD11
	IBD12
	IBD13
	IBD14
	IBD15
	IBD16
	IBD17
	IBD18
	IBD19
	IBD2
	IBD20
	IBD21
	IBD22
	IBD23
	IBD24
	IBD25
	IBD26
	IBD27
	IBD28
	IBD29
	IBD3
	IBD30
	IBD31
	IBD4
	IBD5
	IBD6
	IBD7
	IBD8
	IBD9
	IBDIMDE
	IBMPFD1
	IBMPFD2
	IBMPFD3
	IBTK
	ICAM1
	ICH
	ICP3
	IDD
	IDDM12
	IDH1
	IFI1
	IFI41
	IFI75
	IFIH1
	IFNA1
	IFNA2
	IFNAR1
	IFNB2
	IFNG
	IFNL3
	IFNL4
	IGF1
	IGF1R
	IGF2BP1
	IGF2BP2
	IGFBP1
	IGFBP2
	IGFBP3
	IGFBP5
	IGFBP7
	IGHG1
	IGHG4
	IGHMBP2
	IGKV2D-23
	IGSF4B
	IKSHD
	IL10
	IL10R
	IL10RA
	IL10RB
	IL11
	IL13
	IL16
	IL17A
	IL17RA
	IL18
	IL18BP
	IL1A
	IL1B
	IL1F7
	IL1H4
	IL1R1
	IL1RAPL2
	IL1RN
	IL1RP1
	IL21
	IL23A
	IL23R
	IL25
	IL27
	IL33
	IL34
	IL36A
	IL36B
	IL37
	IL6
	IL6R
	IL6ST
	ILD1
	ILD2
	ILF2
	ILF3
	ILFS1
	ILFS2
	ILFS3
	ILLBP
	ILLD
	ILNEB
	IMD34
	IMD48
	IMD71
	IMMT
	IMNEPD
	IMNEPD2
	INAD1
	INAVA
	INF2
	INHBA
	INS
	INSIG1
	INSIG2
	INSR
	IPLA2
	IPS
	IRF1
	IRF2BP2
	IRF3
	IRF5
	IRGM
	IRS1
	IRS2
	ISQMR
	IT15
	ITCH
	ITGA3
	ITGA8
	ITGB3BP
	ITLN1
	ITPR2
	ITSN1
	JAG1
	JAZF1
	JCAD
	JP1
	JP3
	JPH1
	JPH3
	JRRP
	JUN
	JUP
	KARS
	KARS1
	KAT5
	KDM4B
	KDS
	KEAP1
	KHDRBS3
	KHK
	KIAA0180
	KIAA0214
	KIAA0274
	KIAA0473
	KIAA0517
	KIAA0642
	KIAA0720
	KIAA0852
	KIAA0926
	KIAA0955
	KIAA1338
	KIAA1421
	KIAA1441
	KIAA1618
	KIAA1630
	KIAA1840
	KIAA1985
	KIF1B
	KL
	KLB
	KLF6
	KLHL1AS
	KROX20
	KRT18
	KRT19
	KRT5
	KRT7
	KRT8
	KRTAP5-5
	KTELC1
	KURU
	L1CAM
	LAMP2
	LAMP3
	LAMPB
	LARS
	LARS1
	LATS2
	LBP
	LCAT
	LCCS
	LCCS1
	LCCS10
	LCCS5
	LCE
	LCN1
	LCN2
	LCO
	LCP1
	LDH1
	LDHA
	LDLCQ4
	LDLCQ5
	LDLR
	LEAP2
	LECT2
	LEP
	LEPID
	LEPQTL1
	LEPR
	LEPROT
	LFIS
	LGALS3
	LGALS3BP
	LGMDR21
	LGP110
	LICS
	LINC00322
	LINC00333
	LINC00505
	LINC00861
	LINC01029
	LINC01090
	LINC01354
	LINC01405
	LINC01679
	LINC01684
	LINC01818
	LINC02412
	LINC02629
	LINC02694
	LIPA
	LIPC
	LIPE
	LITAF
	LIVAR
	LMBRD1
	LMN1
	LMNA
	lnc-AIFM2-3
	LNCARSR
	lnc-COA6-13
	lnc-CRYAA-1
	lnc-DDX60L-3
	lnc-EDRF1-4
	lnc-FAM122A-1
	lnc-JCAD-2
	lnc-MARC2-2
	lnc-MYL2-4
	lnc-PNPLA5-3
	lnc-PPP1CC-3
	lnc-RASGRP1-1
	lnc-SLC46A3-1
	lnc-TM6SF2-1
	lnc-TRIB1-7
	lnc-TRIB1-8
	lnc-ZNF296-6
	LOC102723733
	LOC102724253
	LOC105376433
	LOC107986198
	LOC109279247
	LOC110366354
	LOC110806262
	LOC110806263
	LOC121627950
	LOC643339
	LOCR
	LOMARS
	LOX
	LOXL1
	LOXL2
	LPA
	LPCAT3
	LPG
	LPIN1
	LPL
	LQT9
	LR3
	LRG47
	LRP5
	LRP6
	LRP7
	LRPPRC
	LRRFIP2
	LRRK2
	LRSAM1
	LTBP3
	LUM
	LYPLAL1
	M6S1
	MACROD2
	MACROH2A2
	MADH6
	MADM
	MAGEG1
	MAOA
	MAP3K11
	MAP3K5
	MAP3K7
	MAP3K8
	MAPK12
	MAPK13
	MAPK14
	MAPK8
	MAPK9
	MAPT
	MARS
	MARS1
	MAS1
	MASA
	MATR3
	MAU2
	MBOAT7
	MC4DN1
	MCAF
	MCDR2
	MCLDS
	MCM3
	MCM5
	MCM7
	MCP1
	MCSZ
	MDH2
	MDM
	MDM2
	MDR1
	MDR3
	MEF2A
	MEG3
	MEGF1
	MELIOS
	MEM3
	MEMO1P2
	MEN2A
	MERTK
	METHBA
	METRS
	MFGE8
	MFH1
	MFN2
	MGAM
	MGCA8
	MHS
	MICA
	MIF
	MIR103A1
	MIR103A2
	MIR103B1
	MIR103B2
	MIR107
	MIR10B
	MIR1202
	MIR122
	MIR125A
	MIR125B1
	MIR126
	MIR1296
	MIR130A
	MIR132
	MIR135A1
	MIR140
	MIR141
	MIR142
	MIR144
	MIR146A
	MIR149
	MIR151A
	MIR154
	MIR155
	MIR15B
	MIR16-1
	MIR17
	MIR181A1
	MIR181B1
	MIR182
	MIR183
	MIR187
	MIR188
	MIR190B
	MIR192
	MIR195
	MIR200A
	MIR200B
	MIR200C
	MIR203A
	MIR205
	MIR20A
	MIR21
	MIR214
	MIR22
	MIR221
	MIR222
	MIR224
	MIR23B
	MIR24-1
	MIR26A1
	MIR27A
	MIR27B
	MIR29A
	MIR29B1
	MIR29C
	MIR301A
	MIR30A
	MIR30B
	MIR30C1
	MIR30D
	MIR31
	MIR331
	MIR33A
	MIR33B
	MIR34A
	MIR361
	MIR363
	MIR3666
	MIR372
	MIR373
	MIR378A
	MIR378C
	MIR423
	MIR429
	MIR449A
	MIR451A
	MIR4668
	MIR483
	MIR590
	MIR631
	MIR646HG
	MIR873
	MIR9-1
	MIR95
	MIRLET7C
	MIRLET7D
	MIRLET7E
	MJD
	MK
	MLSTD1
	MLSTD2
	MLXIPL
	MME
	MMP1
	MMP11
	MMP13
	MMP2
	MMP3
	MMP7
	MMP9
	MNK
	MNMN
	MOGAT2
	MORC2
	MPDT
	MPO
	MPS3B
	MPV17
	MPZ
	MRD13
	MRTFA
	MRXS10
	MRXS99F
	MSH6
	MSPC
	MSR1
	MST1
	MSTD
	MSUD1
	MSUDMV
	MTARC1
	MTBT1
	MTCO1P38
	MT-CYB
	MTDPS6
	MTHFR
	MTMR13
	MTMR2
	MTMR5
	MT-ND3
	MT-ND6
	MTO2
	MTOR
	MTPA
	MTRNS
	MTTP
	MT-TT
	MUC1
	MUTYH
	MVAH
	MVCD5
	MVCD7
	MVID2
	MYBBP1A
	MYC
	MYD88
	MYF5
	MYH10
	MYH14
	MYH2
	MYH9
	MYL2
	MYL6B
	MYMY
	MYMY1
	MYMY2
	MYMY3
	MYMY4
	MYMY5
	MYO18A
	MYO1B
	MYO1C
	MYO1D
	MYO6
	MYO9B
	MYR5
	NAA15
	NACAP8
	NACP
	NADGP
	NAFLD1
	NAFLD2
	NAG
	NAGA
	NAGLU
	NALP1
	NAMPT
	NAPP1
	NAT1
	NAT2
	NBAS
	NBIA2A
	NBIA2B
	NBLST1
	NBLST2
	NBLST6
	NBPHOX
	NC
	NCAN
	NCF1
	NCF2
	NCF4
	NCL
	NCOA3
	ND
	NDGOA
	NDNL2
	NDP
	NDPP1
	NDRG1
	NDRG2
	NDUFA13
	NDUFS1
	NEAT1
	NECL1
	NEFH
	NEFL
	NEK9
	NEP
	NERCC1
	NEU1
	NFE2
	NFE2L1
	NFE2L2
	NFIC
	NGF
	NGF-AS1
	NIID
	NISBD1
	NISBD2
	NLRC3
	NLRC4
	NLRP1
	NLRP2
	NLRP3
	NMBR
	NMOAS
	NMT2
	NNMT
	NOD2
	NONHSAG013110.2
	NONHSAG018421.2
	NONHSAG026010.2
	NOS1
	NOS2
	NOS3
	NOTCH1
	NOTCH2NLC
	NOX4
	NPC
	NPC1
	NPC1L1
	NPC2
	NPD
	NPHL1
	NPHL2
	NPPB
	NPPS
	NPY
	NQO1
	NR0B2
	NR1H2
	NR1H3
	NR1H4
	NR1I2
	NR1I3
	NR5A2
	NRG1
	NRG3
	NRG4
	NSMCE3
	NTS
	NUCB2
	NUDT21
	NUDT4
	NUPR1
	O3FAR1
	OA2
	OCIF
	OCRL
	OCRL1
	ODFR
	OFUCT1
	OGG1
	OGT
	OHS
	OI1
	OI2
	OI3
	OI4
	OLR1
	OMI
	ONECUT2
	OPDM3
	OPG
	OPPG
	OPRD1
	OPRM1
	OPTA1
	OPTB7
	OR10J5
	ORM1
	OSM
	OSMR
	OTC
	OTX2P1
	P2RX7
	P40PHOX
	P4HB
	P62
	PABIR1
	PABPC1
	PABPC4
	PACSIN2
	PADMAL
	PAFABP
	PAHX
	PALLD
	PAOD1
	PARK1
	PARK10
	PARK11
	PARK12
	PARK13
	PARK14
	PARK15
	PARK16
	PARK17
	PARK18
	PARK19
	PARK2
	PARK20
	PARK21
	PARK22
	PARK23
	PARK24
	PARK3
	PARK4
	PARK5
	PARK6
	PARK7
	PARK8
	PARP1
	PARVB
	PBX2P1
	PC
	PCA1
	PCBP1
	PCBP2
	PCLD1
	PCLD2
	PCLD3
	PCLD4
	PCSK5
	PCSK7
	PCSK9
	PDB2
	PDB3
	PDB4
	PDB5
	PDB6
	PDCD1
	PDE11A
	PDE11A1
	PDE11A2
	PDE11A3
	PDE8B
	PDGB
	PDGFA
	PDGFC
	PDGFRB
	PDIA2
	PDJ
	PDK3
	PDK4
	PDNP1
	PDXK
	PDZD7
	PEG10
	PEMT
	PEN2
	PEPD
	PER2
	PFCRD
	PFKFB3
	PFKL
	PFKM
	PGAM2
	PGAM5
	PGAMM
	PGR4
	PGY1
	PGY3
	PHB1
	PHF2
	PHGDH
	PHK
	PHKA2
	PHKB
	PHKG2
	PHLPP2
	PHOX2B
	PHYH
	PIK3R3
	PIN1
	PINK1
	PIP5K1B
	piR-31109-001
	piR-31534-137
	piR-37045
	piR-38051-198
	piR-41195-080
	piR-48799-012
	piR-50443-123
	piR-55809-001
	piR-57133-376
	piR-59297-626
	piR-61101-044
	PK1
	PKD1
	PKD2
	PKD3
	PKD4
	PKD5
	PKD6
	PKDREJ
	PKDTS
	PKHD1
	PKLR
	PKM
	PKNOX1
	PKPS
	PLA2G4A
	PLA2G6
	PLAU
	PLAUR
	PLCB1
	PLEKHG5
	PLIN1
	PLIN2
	PLIN5
	PLP1
	PLPPR4
	PLTP
	PMD
	PMP2
	PMP22
	PMX2B
	PNK
	PNKP
	PNLIPRP2
	PNPLA2
	PNPLA3
	PNPLA7
	POFUT1
	POGLUT1
	POLR2D
	POLR3B
	POLR3H
	POMC
[truncated: 668 more rows]
